# Supplementary material for: Naturally Occurring Chalcones with Aggregation-Induced Emission Enhancement Characteristics
Source: Molecules. 2023 Apr 12;28(8):3412. doi: 10.3390/molecules28083412 (PMC10146426; doi:10.3390/molecules28083412)
Supplement: Supplementary file 1 [file molecules-28-03412-s001.zip]

Archive with 4 entries (4 files):
- HCH_THF.cif
- IBC_autored.cif
- kardamonin.cif
- Suplementay materials_chalkony_rev_05.04.pdf
