# Supplementary material for: Naturally Occurring Chalcones with Aggregation-Induced Emission Enhancement Characteristics
Source: Molecules. 2023 Apr 12;28(8):3412. doi: 10.3390/molecules28083412 (PMC10146426; doi:10.3390/molecules28083412)
Supplement: Supplementary file 1 [file molecules-28-03412-s001.zip › HCH_THF.cif]

data_2primIBC_THF
_audit_creation_date               2023-01-31
_audit_creation_method
;
Olex2 1.5
(compiled 2022.04.07 svn.rca3783a0 for OlexSys, GUI svn.r6498)
;
_audit_contact_author_address      ?
_audit_contact_author_email        ?
_audit_contact_author_name         ''
_audit_contact_author_phone        ?
_publ_contact_author_id_orcid      ?
_publ_section_references
;
Bourhis, L.J., Dolomanov, O.V., Gildea, R.J., Howard, J.A.K., Puschmann, H.
 (2015). Acta Cryst. A71, 59-75.

Dolomanov, O.V., Bourhis, L.J., Gildea, R.J, Howard, J.A.K. & Puschmann, H.
 (2009), J. Appl. Cryst. 42, 339-341.
;
_chemical_formula_moiety           'C18 H18 O5'
_chemical_formula_sum              'C18 H18 O5'
_chemical_formula_weight           314.341
_chemical_oxdiff_formula           C20O5
loop_
  _atom_type_symbol
  _atom_type_scat_dispersion_real
  _atom_type_scat_dispersion_imag
  _atom_type_scat_Cromer_Mann_a1
  _atom_type_scat_Cromer_Mann_a2
  _atom_type_scat_Cromer_Mann_a3
  _atom_type_scat_Cromer_Mann_a4
  _atom_type_scat_Cromer_Mann_b1
  _atom_type_scat_Cromer_Mann_b2
  _atom_type_scat_Cromer_Mann_b3
  _atom_type_scat_Cromer_Mann_b4
  _atom_type_scat_Cromer_Mann_c
  _atom_type_scat_source
  _atom_type_scat_dispersion_source
 C 0.01920 0.00962 2.31000 1.02000 1.58860 0.86500 20.84390 10.20750 0.56870
 51.65120 0.21560 'International Tables Volume C Table 6.1.1.4 (pp. 500-502)'
 'Henke, Gullikson and Davis, At. Data and Nucl. Data Tables, 1993, 54, 2'
 H 0.00000 0.00000 0.49300 0.32291 0.14019 0.04081 10.51090 26.12570 3.14236
 57.79970 0.00304 'International Tables Volume C Table 6.1.1.4 (pp. 500-502)'
 'Henke, Gullikson and Davis, At. Data and Nucl. Data Tables, 1993, 54, 2'
 O 0.05239 0.03377 3.04850 2.28680 1.54630 0.86700 13.27710 5.70110 0.32390
 32.90890 0.25080 'International Tables Volume C Table 6.1.1.4 (pp. 500-502)'
 'Henke, Gullikson and Davis, At. Data and Nucl. Data Tables, 1993, 54, 2'

_space_group_crystal_system        'triclinic'
_space_group_IT_number             2
_space_group_name_H-M_alt          'P -1'
_space_group_name_Hall             '-P 1'
loop_
  _space_group_symop_id
  _space_group_symop_operation_xyz
 1 x,y,z
 2 -x,-y,-z

_symmetry_Int_Tables_number        2
_cell_length_a                     7.4636(5)
_cell_length_b                     8.4407(3)
_cell_length_c                     25.5378(12)
_cell_angle_alpha                  97.847(3)
_cell_angle_beta                   93.939(6)
_cell_angle_gamma                  95.084(4)
_cell_volume                       1582.17(15)
_cell_formula_units_Z              4
_cell_measurement_reflns_used      7676
_cell_measurement_theta_max        68.0830
_cell_measurement_theta_min        5.2900
_exptl_absorpt_coefficient_mu      0.796
_exptl_absorpt_correction_T_max    1.00000
_exptl_absorpt_correction_T_min    0.79746
_exptl_absorpt_correction_type     multi-scan
_exptl_absorpt_process_details
;
CrysAlisPro 1.171.40.45a (Rigaku Oxford Diffraction, 2019)
Empirical absorption correction using spherical harmonics,
 implemented in SCALE3 ABSPACK scaling algorithm.
;
_exptl_crystal_density_diffrn      1.320
_exptl_crystal_F_000               666.431
_diffrn_reflns_av_R_equivalents    0.0575
_diffrn_reflns_av_unetI/netI       0.0391
_diffrn_reflns_Laue_measured_fraction_full  0.9877
_diffrn_reflns_Laue_measured_fraction_max  0.9371
_diffrn_reflns_limit_h_max         8
_diffrn_reflns_limit_h_min         -8
_diffrn_reflns_limit_k_max         9
_diffrn_reflns_limit_k_min         -8
_diffrn_reflns_limit_l_max         30
_diffrn_reflns_limit_l_min         -30
_diffrn_reflns_number              20179
_diffrn_reflns_point_group_measured_fraction_full  0.9877
_diffrn_reflns_point_group_measured_fraction_max  0.9371
_diffrn_reflns_theta_full          67.6840
_diffrn_reflns_theta_max           70.83
_diffrn_reflns_theta_min           5.26
_diffrn_ambient_temperature        297.00
_diffrn_detector                   'CCD plate'
_diffrn_detector_area_resol_mean   5.8140
_diffrn_measured_fraction_theta_full  0.9877
_diffrn_measured_fraction_theta_max  0.9371
_diffrn_measurement_details
;
List of Runs (angles in degrees, time in seconds):

  # Type    Start    End  Width  t~exp~   \w     \q     \k     \f   Frames
--------------------------------------------------------------------------
  1  \w    -88.00 -49.00   0.50    2.74    --    0.00  50.00-180.00   78
  2  \w     28.00  54.00   0.50    2.74    --    0.00  50.00-180.00   52
  3  \w    -84.00  91.00   0.50   10.95    --    5.00   0.00 -60.00  350
  4  \w   -178.00-117.00   0.50   10.95    --  -90.00  60.00 -45.05  122
  5  \w    -76.00 -31.00   0.50   10.95    --  -90.00  59.00-159.32   90
  6  \w   -178.00  -1.00   0.50   10.95    --  -90.00  10.00  30.00  354
  7  \w   -133.00-107.00   0.50   10.95    --  -90.00  59.00-159.32   52
  8  \w   -178.00-147.00   0.50   10.95    --  -90.00  59.00-101.49   62
  9  \w   -138.00 -81.00   0.50   10.95    --  -90.00  59.00-101.49  114
 10  \w   -148.00 -97.00   0.50   10.95    --  -90.00  60.00 145.35  102
 11  \w    -41.00 -15.00   0.50   10.95    --  -90.00  60.00 145.35   52
 12  \w   -179.00-121.00   0.50   10.95    --  -90.00  60.00  -2.13  116
 13  \w    -62.00 -36.00   0.50   10.95    --  -90.00  60.00  -2.13   52
 14  \w   -178.00-120.00   0.50   10.95    --  -90.00  30.00 150.00  116
 15  \w   -178.00 -86.00   0.50   10.95    --  -90.00  56.00  39.90  184
 16  \w    -95.00 -70.00   0.50   10.95    --  -90.00  40.00 120.00   50
 17  \w    -55.00 -30.00   0.50   10.95    --  -90.00  20.00  60.00   50
 18  \w   -178.00 -69.00   0.50   10.95    --  -90.00  50.00 150.00  218
 19  \w   -179.00-100.00   0.50   10.95    --  -90.00  60.00 123.38  158
 20  \w    -40.00 -13.00   0.50   10.95    --  -90.00  60.00 123.38   54
 21  \w   -178.00-141.00   0.50   10.95    --  -90.00  30.00 -30.00   74
 22  \w   -137.00-112.00   0.50   10.95    --  -90.00  30.00 -30.00   50
 23  \w    -42.00  -2.00   0.50   10.95    --  -90.00  30.00 -30.00   80
 24  \w   -161.00-135.00   0.50   10.95    --  -90.00  30.00-120.00   52
 25  \w   -126.00-100.00   0.50   10.95    --  -90.00  30.00-120.00   52
 26  \w    -57.00 -32.00   0.50   10.95    --  -90.00  30.00-120.00   50
 27  \w   -170.00-144.00   0.50   10.95    --  -90.00  56.00 -69.77   52
 28  \w   -127.00 -68.00   0.50   10.95    --  -90.00  56.00 -69.77  118
 29  \w   -171.00-146.00   0.50   10.95    --  -90.00  60.00  19.92   50
 30  \w   -164.00-136.00   0.50   10.95    --  -90.00  40.00 150.00   56
 31  \w   -164.00-139.00   0.50   10.95    --  -90.00  40.00 120.00   50
 32  \w   -105.00 -79.00   0.50   10.95    --  -90.00  30.00 150.00   52
 33  \w    -62.00  -2.00   0.50   10.95    --  -90.00  50.00 -30.00  120
 34  \w   -150.00-105.00   0.50   10.95    --  -90.00  20.00  60.00   90
 35  \w    -70.00 -37.00   0.50   10.95    --  -90.00  60.00 -45.05   66
 36  \w   -134.00-108.00   0.50   10.95    --  -90.00  40.00   0.00   52
 37  \w    -99.00 -10.00   0.50   10.95    --  -90.00  60.00  80.81  178
 38  \w    -39.00 -14.00   0.50   10.95    --  -90.00   0.00 -30.00   50
 39  \w   -141.00-116.00   0.50   10.95    --  -90.00  10.00 -90.00   50
 40  \w   -150.00-125.00   0.50   10.95    --  -90.00  30.00   0.00   50
 41  \w   -128.00-103.00   0.50   10.95    --  -90.00  40.00 -90.00   50
 42  \w    -92.00  -2.00   0.50   10.95    --  -90.00  50.00 120.00  180
 43  \w   -155.00 -88.00   0.50   10.95    --  -90.00  60.00-179.16  134
 44  \w   -165.00-138.00   0.50   10.95    --  -90.00  60.00  80.81   54
;
_diffrn_measurement_device         'four-circle diffractometer'
_diffrn_measurement_device_type    'XtaLAB AFC11 (RCD3): quarter-chi single'
_diffrn_measurement_method         '\w scans'
_diffrn_orient_matrix_type        
 'CrysAlisPro convention (1999,Acta A55,543-557)'
_diffrn_orient_matrix_UB_11        -0.1506666000
_diffrn_orient_matrix_UB_12        -0.0477764000
_diffrn_orient_matrix_UB_13        -0.0451918000
_diffrn_orient_matrix_UB_21        -0.1430884000
_diffrn_orient_matrix_UB_22        0.0329056000
_diffrn_orient_matrix_UB_23        0.0397614000
_diffrn_orient_matrix_UB_31        0.0075503000
_diffrn_orient_matrix_UB_32        0.1758309000
_diffrn_orient_matrix_UB_33        -0.0104864000
_diffrn_radiation_monochromator    mirror
_diffrn_radiation_probe            x-ray
_diffrn_radiation_type             'Cu K\a'
_diffrn_radiation_wavelength       1.54184
_diffrn_source                     'Rotating-anode X-ray tube'
_diffrn_source_type                'Rigaku (Cu) X-ray Source'
_reflns_Friedel_coverage           0.0
_reflns_limit_h_max                8
_reflns_limit_h_min                -8
_reflns_limit_k_max                9
_reflns_limit_k_min                -9
_reflns_limit_l_max                30
_reflns_limit_l_min                0
_reflns_number_gt                  4091
_reflns_number_total               5705
_reflns_threshold_expression       I>=2u(I)
_computing_cell_refinement         'CrysAlisPro 1.171.40.45a (Rigaku OD, 2019)'
_computing_data_collection         'CrysAlisPro 1.171.40.45a (Rigaku OD, 2019)'
_computing_data_reduction          'CrysAlisPro 1.171.40.45a (Rigaku OD, 2019)'
_computing_molecular_graphics      'Olex2 1.5 (Dolomanov et al., 2009)'
_computing_publication_material    'Olex2 1.5 (Dolomanov et al., 2009)'
_computing_structure_refinement    'olex2.refine 1.5 (Bourhis et al., 2015)'
_computing_structure_solution      'olex2.solve 1.5 (Bourhis et al., 2015)'
_refine_diff_density_max           0.3164
_refine_diff_density_min           -0.2725
_refine_diff_density_rms           0.0766
_refine_ls_d_res_high              0.8162
_refine_ls_d_res_low               8.4046
_refine_ls_goodness_of_fit_ref     1.0364
_refine_ls_hydrogen_treatment      constr
_refine_ls_matrix_type             full
_refine_ls_number_constraints      60
_refine_ls_number_parameters       423
_refine_ls_number_reflns           5705
_refine_ls_number_restraints       0
_refine_ls_R_factor_all            0.0953
_refine_ls_R_factor_gt             0.0788
_refine_ls_restrained_S_all        1.0364
_refine_ls_shift/su_max            -0.0009
_refine_ls_shift/su_mean           0.0002
_refine_ls_structure_factor_coef   Fsqd
_refine_ls_weighting_details      
 'w=1/[\s^2^(Fo^2^)+(0.1890P)^2^+0.0844P] where P=(Fo^2^+2Fc^2^)/3'
_refine_ls_weighting_scheme        calc
_refine_ls_wR_factor_gt            0.2327
_refine_ls_wR_factor_ref           0.2634
_olex2_refinement_description
;
1. Fixed Uiso
 At 1.2 times of:
  All C(H) groups
 At 1.5 times of:
  All C(H,H,H) groups, All O(H) groups
2.a Aromatic/amide H refined with riding coordinates:
 C3B(H3B), C3A(H3A), C5A(H5A), C8B(H8B), C5B(H5B), C12B(H12B), C15B(H15B),
 C8A(H8A), C14B(H14B), C9A(H9A), C15A(H15A), C11A(H11A), C9B(H9B), C11B(H11B),
 C12A(H12A), C14A(H14A)
2.b Idealised Me refined as rotating group:
 C17A(H17d,H17e,H17f), C17B(H17a,H17b,H17c), C16A(H16d,H16e,H16f), C16B(H16a,
 H16b,H16c), C18A(H18d,H18e,H18f), C18B(H18a,H18b,H18c)
2.c Idealised tetrahedral OH refined as rotating group:
 O2B(H2B), O2A(H2A)
;
_atom_sites_solution_primary       iterative
loop_
  _atom_site_label
  _atom_site_type_symbol
  _atom_site_fract_x
  _atom_site_fract_y
  _atom_site_fract_z
  _atom_site_U_iso_or_equiv
  _atom_site_adp_type
  _atom_site_occupancy
  _atom_site_refinement_flags_posn
 O4B O 0.7495(2) 0.93808(17) 0.23624(7) 0.0745(5) Uani 1.000000 .
 O3A O 0.0895(2) -0.05575(18) 0.13675(6) 0.0771(5) Uani 1.000000 .
 O4A O 0.3971(2) 0.35589(17) 0.26163(6) 0.0746(5) Uani 1.000000 .
 O3B O 1.0095(3) 1.38511(19) 0.35560(7) 0.0843(6) Uani 1.000000 .
 O2B O 0.8482(3) 1.4523(2) 0.17859(8) 0.0921(6) Uani 1.000000 .
 H2B H 0.805(5) 1.4013(11) 0.1503(4) 0.1382(9) Uiso 1.000000 GR
 O2A O 0.3111(3) -0.17886(19) 0.30306(8) 0.0869(6) Uani 1.000000 .
 H2A H 0.369(5) -0.1363(11) 0.3306(6) 0.1303(9) Uiso 1.000000 GR
 O5B O 0.1741(3) 0.3060(2) 0.01138(8) 0.0968(7) Uani 1.000000 .
 O1B O 0.7047(3) 1.2217(2) 0.11603(7) 0.0967(7) Uani 1.000000 .
 O5A O 0.7936(3) 0.9611(3) 0.52422(9) 0.1129(8) Uani 1.000000 .
 O1A O 0.4829(3) 0.0338(2) 0.36667(7) 0.0917(6) Uani 1.000000 .
 C1A C 0.3587(3) 0.0951(2) 0.28596(9) 0.0608(5) Uani 1.000000 .
 C3B C 0.9270(3) 1.4241(3) 0.26576(10) 0.0701(6) Uani 1.000000 .
 H3B H 0.9691(3) 1.5326(3) 0.27219(10) 0.0842(7) Uiso 1.000000 R
 C4A C 0.1778(3) -0.0179(3) 0.18552(9) 0.0645(6) Uani 1.000000 .
 C3A C 0.2014(3) -0.1241(3) 0.22085(9) 0.0672(6) Uani 1.000000 .
 H3A H 0.1568(3) -0.2316(3) 0.21201(9) 0.0806(7) Uiso 1.000000 R
 C1B C 0.7833(3) 1.1898(3) 0.20438(9) 0.0629(6) Uani 1.000000 .
 C6A C 0.3318(3) 0.1992(2) 0.24742(9) 0.0607(5) Uani 1.000000 .
 C5A C 0.2453(3) 0.1442(3) 0.19842(9) 0.0645(6) Uani 1.000000 .
 H5A H 0.2312(3) 0.2144(3) 0.17369(9) 0.0774(7) Uiso 1.000000 R
 C8B C 0.6085(3) 0.9677(3) 0.13606(10) 0.0714(6) Uani 1.000000 .
 H8B H 0.5943(3) 0.9022(3) 0.16226(10) 0.0857(8) Uiso 1.000000 R
 C6B C 0.8045(3) 1.0983(2) 0.24683(9) 0.0608(5) Uani 1.000000 .
 C5B C 0.8783(3) 1.1674(3) 0.29619(9) 0.0656(6) Uani 1.000000 .
 H5B H 0.8883(3) 1.1055(3) 0.32351(9) 0.0787(7) Uiso 1.000000 R
 C10B C 0.4518(3) 0.7513(3) 0.06834(9) 0.0682(6) Uani 1.000000 .
 C17A C 0.3873(4) 0.4625(3) 0.22310(10) 0.0789(7) Uani 1.000000 .
 H17d H 0.455(2) 0.4260(15) 0.1940(4) 0.1183(11) Uiso 1.000000 GR
 H17e H 0.2636(4) 0.465(2) 0.2104(6) 0.1183(11) Uiso 1.000000 GR
 H17f H 0.436(3) 0.5686(6) 0.2389(3) 0.1183(11) Uiso 1.000000 GR
 C10A C 0.6414(3) 0.5068(3) 0.43885(9) 0.0728(6) Uani 1.000000 .
 C2A C 0.2927(3) -0.0691(3) 0.27001(10) 0.0668(6) Uani 1.000000 .
 C12B C 0.3705(4) 0.4765(3) 0.08017(10) 0.0791(7) Uani 1.000000 .
 H12B H 0.3789(4) 0.3940(3) 0.10062(10) 0.0949(9) Uiso 1.000000 R
 C15B C 0.3501(4) 0.7207(3) 0.01920(10) 0.0797(7) Uani 1.000000 .
 H15B H 0.3447(4) 0.8018(3) -0.00193(10) 0.0957(9) Uiso 1.000000 R
 C8A C 0.4941(4) 0.3091(3) 0.36323(9) 0.0756(7) Uani 1.000000 .
 H8A H 0.4564(4) 0.3907(3) 0.34534(9) 0.0908(8) Uiso 1.000000 R
 C17B C 0.7777(4) 0.8405(3) 0.27678(11) 0.0772(7) Uani 1.000000 .
 H17a H 0.739(3) 0.7302(4) 0.2630(3) 0.1158(10) Uiso 1.000000 GR
 H17b H 0.9035(5) 0.8511(19) 0.2887(6) 0.1158(10) Uiso 1.000000 GR
 H17c H 0.709(2) 0.8743(16) 0.3060(4) 0.1158(10) Uiso 1.000000 GR
 C4B C 0.9384(3) 1.3307(3) 0.30538(10) 0.0677(6) Uani 1.000000 .
 C14B C 0.2586(4) 0.5728(3) 0.00189(10) 0.0822(7) Uani 1.000000 .
 H14B H 0.1900(4) 0.5552(3) -0.03055(10) 0.0986(9) Uiso 1.000000 R
 C9A C 0.5889(4) 0.3480(3) 0.41009(10) 0.0762(7) Uani 1.000000 .
 H9A H 0.6256(4) 0.2626(3) 0.42625(10) 0.0915(8) Uiso 1.000000 R
 C13B C 0.2671(3) 0.4499(3) 0.03203(10) 0.0743(7) Uani 1.000000 .
 C15A C 0.5878(4) 0.6481(3) 0.42262(11) 0.0890(8) Uani 1.000000 .
 H15A H 0.5149(4) 0.6416(3) 0.39121(11) 0.1068(10) Uiso 1.000000 R
 C13A C 0.7493(4) 0.8085(3) 0.49828(11) 0.0856(8) Uani 1.000000 .
 C11A C 0.7511(4) 0.5247(3) 0.48570(10) 0.0828(7) Uani 1.000000 .
 H11A H 0.7894(4) 0.4333(3) 0.49782(10) 0.0993(9) Uiso 1.000000 R
 C9B C 0.5444(4) 0.9112(3) 0.08685(10) 0.0737(7) Uani 1.000000 .
 H9B H 0.5597(4) 0.9798(3) 0.06157(10) 0.0885(8) Uiso 1.000000 R
 C16A C 0.0116(4) -0.2184(3) 0.12112(11) 0.0811(7) Uani 1.000000 .
 H16d H -0.052(3) -0.2281(7) 0.0867(4) 0.1216(11) Uiso 1.000000 GR
 H16e H 0.1055(4) -0.2892(4) 0.1199(8) 0.1216(11) Uiso 1.000000 GR
 H16f H -0.071(2) -0.2468(9) 0.1463(5) 0.1216(11) Uiso 1.000000 GR
 C11B C 0.4607(4) 0.6257(3) 0.09756(9) 0.0730(7) Uani 1.000000 .
 H11B H 0.5297(4) 0.6424(3) 0.12992(9) 0.0876(8) Uiso 1.000000 R
 C12A C 0.8058(4) 0.6729(3) 0.51509(10) 0.0844(8) Uani 1.000000 .
 H12A H 0.8806(4) 0.6804(3) 0.54616(10) 0.1012(9) Uiso 1.000000 R
 C7A C 0.4478(3) 0.1423(3) 0.33916(10) 0.0696(6) Uani 1.000000 .
 C2B C 0.8516(3) 1.3546(3) 0.21576(10) 0.0688(6) Uani 1.000000 .
 C7B C 0.7011(3) 1.1298(3) 0.15081(10) 0.0708(6) Uani 1.000000 .
 C14A C 0.6390(5) 0.7952(4) 0.45147(12) 0.0991(10) Uani 1.000000 .
 H14A H 0.6000(5) 0.8870(4) 0.43979(12) 0.1190(12) Uiso 1.000000 R
 C16B C 1.0632(5) 1.5523(3) 0.36882(12) 0.1012(10) Uani 1.000000 .
 H16a H 1.156(3) 1.5830(7) 0.3470(8) 0.1518(16) Uiso 1.000000 GR
 H16b H 0.9613(9) 1.6114(4) 0.3630(10) 0.1518(16) Uiso 1.000000 GR
 H16c H 1.108(4) 1.5754(6) 0.4054(3) 0.1518(16) Uiso 1.000000 GR
 C18A C 0.9106(6) 0.9805(4) 0.57156(14) 0.1229(13) Uani 1.000000 .
 H18d H 1.0258(14) 0.946(4) 0.5634(2) 0.184(2) Uiso 1.000000 GR
 H18e H 0.926(4) 1.0917(7) 0.5869(7) 0.184(2) Uiso 1.000000 GR
 H18f H 0.859(2) 0.917(3) 0.5963(5) 0.184(2) Uiso 1.000000 GR
 C18B C 0.1617(6) 0.1837(4) 0.04455(17) 0.1362(16) Uani 1.000000 .
 H18a H 0.091(5) 0.0901(18) 0.0258(6) 0.204(2) Uiso 1.000000 GR
 H18b H 0.2805(8) 0.157(3) 0.0543(13) 0.204(2) Uiso 1.000000 GR
 H18c H 0.106(5) 0.2218(18) 0.0759(8) 0.204(2) Uiso 1.000000 GR

loop_
  _atom_site_aniso_label
  _atom_site_aniso_U_11
  _atom_site_aniso_U_22
  _atom_site_aniso_U_33
  _atom_site_aniso_U_12
  _atom_site_aniso_U_13
  _atom_site_aniso_U_23
 O4B 0.0913(12) 0.0479(8) 0.0811(10) -0.0051(7) -0.0102(8) 0.0144(7)
 O3A 0.0947(12) 0.0608(9) 0.0679(10) -0.0083(8) -0.0084(8) -0.0013(7)
 O4A 0.1015(12) 0.0515(8) 0.0648(9) -0.0125(7) -0.0078(8) 0.0075(7)
 O3B 0.1121(14) 0.0604(10) 0.0730(11) -0.0132(9) -0.0086(9) 0.0053(8)
 O2B 0.1344(17) 0.0573(10) 0.0842(12) -0.0071(9) -0.0064(11) 0.0267(8)
 O2A 0.1185(16) 0.0584(10) 0.0831(12) -0.0029(9) -0.0054(10) 0.0224(8)
 O5B 0.1091(15) 0.0859(13) 0.0822(12) -0.0129(10) -0.0195(10) -0.0071(10)
 O1B 0.1374(18) 0.0727(11) 0.0774(12) -0.0076(10) -0.0145(11) 0.0249(9)
 O5A 0.148(2) 0.0817(13) 0.0965(15) -0.0064(12) -0.0152(13) -0.0075(11)
 O1A 0.1235(16) 0.0755(11) 0.0745(11) 0.0015(10) -0.0144(10) 0.0220(9)
 C1A 0.0633(12) 0.0556(12) 0.0629(12) 0.0028(9) 0.0025(9) 0.0101(9)
 C3B 0.0808(15) 0.0480(11) 0.0799(15) -0.0004(10) 0.0043(11) 0.0085(10)
 C4A 0.0699(13) 0.0547(12) 0.0651(13) -0.0002(9) 0.0019(10) 0.0011(10)
 C3A 0.0751(14) 0.0483(11) 0.0754(14) -0.0021(9) 0.0034(11) 0.0061(10)
 C1B 0.0669(13) 0.0527(11) 0.0694(13) 0.0035(9) 0.0025(10) 0.0127(10)
 C6A 0.0657(12) 0.0490(11) 0.0649(12) -0.0010(9) 0.0031(9) 0.0049(9)
 C5A 0.0763(14) 0.0525(11) 0.0619(12) -0.0017(9) 0.0000(10) 0.0067(9)
 C8B 0.0820(16) 0.0640(13) 0.0664(13) 0.0003(11) -0.0024(11) 0.0112(10)
 C6B 0.0624(12) 0.0459(10) 0.0736(13) 0.0027(8) 0.0028(10) 0.0095(9)
 C5B 0.0746(14) 0.0507(11) 0.0709(14) 0.0003(9) 0.0001(10) 0.0131(10)
 C10B 0.0774(15) 0.0694(14) 0.0566(12) 0.0052(11) -0.0004(10) 0.0090(10)
 C17A 0.1053(19) 0.0519(12) 0.0757(15) -0.0107(11) -0.0032(13) 0.0133(10)
 C10A 0.0787(15) 0.0759(15) 0.0607(13) 0.0020(11) -0.0043(11) 0.0076(11)
 C2A 0.0728(14) 0.0547(12) 0.0738(14) 0.0047(9) 0.0055(10) 0.0146(10)
 C12B 0.0977(18) 0.0702(14) 0.0645(14) -0.0008(12) -0.0131(12) 0.0080(11)
 C15B 0.0949(18) 0.0836(16) 0.0599(13) 0.0035(13) -0.0050(12) 0.0166(11)
 C8A 0.0925(17) 0.0688(14) 0.0619(13) 0.0035(12) -0.0081(12) 0.0064(11)
 C17B 0.0875(17) 0.0542(12) 0.0910(17) -0.0017(10) 0.0010(13) 0.0232(11)
 C4B 0.0758(14) 0.0555(12) 0.0694(14) -0.0001(10) 0.0012(11) 0.0072(10)
 C14B 0.0891(17) 0.0945(18) 0.0566(13) 0.0009(13) -0.0118(11) 0.0023(12)
 C9A 0.0852(16) 0.0740(15) 0.0667(14) 0.0027(12) -0.0062(11) 0.0098(11)
 C13B 0.0794(16) 0.0748(15) 0.0628(13) 0.0007(11) -0.0049(11) -0.0010(11)
 C15A 0.103(2) 0.0817(17) 0.0774(16) 0.0027(14) -0.0231(14) 0.0117(13)
 C13A 0.0983(19) 0.0764(16) 0.0753(16) -0.0021(13) -0.0029(13) -0.0009(13)
 C11A 0.0984(18) 0.0794(16) 0.0675(14) 0.0077(13) -0.0126(13) 0.0102(12)
 C9B 0.0859(16) 0.0680(14) 0.0664(14) 0.0026(11) -0.0017(11) 0.0136(11)
 C16A 0.0874(17) 0.0607(13) 0.0850(16) -0.0073(11) -0.0057(13) -0.0096(12)
 C11B 0.0882(17) 0.0691(14) 0.0572(12) 0.0003(11) -0.0121(11) 0.0073(10)
 C12A 0.0972(19) 0.0879(18) 0.0622(14) -0.0015(14) -0.0098(12) 0.0049(12)
 C7A 0.0742(14) 0.0688(14) 0.0653(13) 0.0036(10) 0.0014(10) 0.0122(11)
 C2B 0.0786(15) 0.0538(12) 0.0755(14) 0.0048(10) 0.0044(11) 0.0166(10)
 C7B 0.0810(16) 0.0611(13) 0.0704(14) 0.0063(10) -0.0020(11) 0.0144(11)
 C14A 0.123(2) 0.0762(17) 0.092(2) 0.0065(15) -0.0253(17) 0.0120(14)
 C16B 0.141(3) 0.0672(15) 0.0836(18) -0.0259(16) -0.0096(17) 0.0021(13)
 C18A 0.154(3) 0.106(2) 0.092(2) -0.020(2) -0.013(2) -0.0138(18)
 C18B 0.175(4) 0.079(2) 0.137(3) -0.037(2) -0.045(3) 0.016(2)

loop_
  _geom_bond_atom_site_label_1
  _geom_bond_atom_site_label_2
  _geom_bond_distance
  _geom_bond_site_symmetry_2
  _geom_bond_publ_flag
 O4B C6B 1.363(2) . ?
 O4B C17B 1.424(3) . ?
 O3A C4A 1.352(3) . ?
 O3A C16A 1.435(3) . ?
 O4A C6A 1.360(2) . ?
 O4A C17A 1.424(3) . ?
 O3B C4B 1.356(3) . ?
 O3B C16B 1.420(3) . ?
 O2B H2B 0.8200 . ?
 O2B C2B 1.340(3) . ?
 O2A H2A 0.8200 . ?
 O2A C2A 1.345(3) . ?
 O5B C13B 1.364(3) . ?
 O5B C18B 1.423(4) . ?
 O1B C7B 1.256(3) . ?
 O5A C13A 1.367(3) . ?
 O5A C18A 1.424(4) . ?
 O1A C7A 1.263(3) . ?
 C1A C6A 1.422(3) . ?
 C1A C2A 1.424(3) . ?
 C1A C7A 1.459(3) . ?
 C3B H3B 0.9300 . ?
 C3B C4B 1.368(3) . ?
 C3B C2B 1.389(3) . ?
 C4A C3A 1.369(3) . ?
 C4A C5A 1.402(3) . ?
 C3A H3A 0.9300 . ?
 C3A C2A 1.387(3) . ?
 C1B C6B 1.422(3) . ?
 C1B C2B 1.422(3) . ?
 C1B C7B 1.465(3) . ?
 C6A C5A 1.370(3) . ?
 C5A H5A 0.9300 . ?
 C8B H8B 0.9300 . ?
 C8B C9B 1.323(3) . ?
 C8B C7B 1.465(3) . ?
 C6B C5B 1.371(3) . ?
 C5B H5B 0.9300 . ?
 C5B C4B 1.394(3) . ?
 C10B C15B 1.401(3) . ?
 C10B C9B 1.463(3) . ?
 C10B C11B 1.381(3) . ?
 C17A H17d 0.9600 . ?
 C17A H17e 0.9600 . ?
 C17A H17f 0.9600 . ?
 C10A C9A 1.446(3) . ?
 C10A C15A 1.397(4) . ?
 C10A C11A 1.385(3) . ?
 C12B H12B 0.9300 . ?
 C12B C13B 1.386(3) . ?
 C12B C11B 1.375(3) . ?
 C15B H15B 0.9300 . ?
 C15B C14B 1.370(4) . ?
 C8A H8A 0.9300 . ?
 C8A C9A 1.332(3) . ?
 C8A C7A 1.458(3) . ?
 C17B H17a 0.9600 . ?
 C17B H17b 0.9600 . ?
 C17B H17c 0.9600 . ?
 C14B H14B 0.9300 . ?
 C14B C13B 1.377(4) . ?
 C9A H9A 0.9300 . ?
 C15A H15A 0.9300 . ?
 C15A C14A 1.363(4) . ?
 C13A C12A 1.366(4) . ?
 C13A C14A 1.389(4) . ?
 C11A H11A 0.9300 . ?
 C11A C12A 1.380(4) . ?
 C9B H9B 0.9300 . ?
 C16A H16d 0.9600 . ?
 C16A H16e 0.9600 . ?
 C16A H16f 0.9600 . ?
 C11B H11B 0.9300 . ?
 C12A H12A 0.9300 . ?
 C14A H14A 0.9300 . ?
 C16B H16a 0.9600 . ?
 C16B H16b 0.9600 . ?
 C16B H16c 0.9600 . ?
 C18A H18d 0.9600 . ?
 C18A H18e 0.9600 . ?
 C18A H18f 0.9600 . ?
 C18B H18a 0.9600 . ?
 C18B H18b 0.9600 . ?
 C18B H18c 0.9600 . ?

loop_
  _geom_angle_atom_site_label_1
  _geom_angle_atom_site_label_2
  _geom_angle_atom_site_label_3
  _geom_angle
  _geom_angle_site_symmetry_1
  _geom_angle_site_symmetry_3
  _geom_angle_publ_flag
 C17B O4B C6B 118.88(17) . . ?
 C16A O3A C4A 117.74(19) . . ?
 C17A O4A C6A 118.88(16) . . ?
 C16B O3B C4B 117.7(2) . . ?
 C2B O2B H2B 109.5 . . ?
 C2A O2A H2A 109.5 . . ?
 C18B O5B C13B 117.7(2) . . ?
 C18A O5A C13A 117.6(3) . . ?
 C2A C1A C6A 115.82(19) . . ?
 C7A C1A C6A 125.70(19) . . ?
 C7A C1A C2A 118.5(2) . . ?
 C4B C3B H3B 120.48(13) . . ?
 C2B C3B H3B 120.48(13) . . ?
 C2B C3B C4B 119.0(2) . . ?
 C3A C4A O3A 124.85(19) . . ?
 C5A C4A O3A 114.3(2) . . ?
 C5A C4A C3A 120.9(2) . . ?
 H3A C3A C4A 120.46(12) . . ?
 C2A C3A C4A 119.07(19) . . ?
 C2A C3A H3A 120.46(13) . . ?
 C2B C1B C6B 115.78(19) . . ?
 C7B C1B C6B 126.26(19) . . ?
 C7B C1B C2B 118.0(2) . . ?
 C1A C6A O4A 116.59(18) . . ?
 C5A C6A O4A 121.8(2) . . ?
 C5A C6A C1A 121.64(19) . . ?
 C6A C5A C4A 120.0(2) . . ?
 H5A C5A C4A 119.98(13) . . ?
 H5A C5A C6A 119.98(13) . . ?
 C9B C8B H8B 118.81(15) . . ?
 C7B C8B H8B 118.81(13) . . ?
 C7B C8B C9B 122.4(2) . . ?
 C1B C6B O4B 117.09(19) . . ?
 C5B C6B O4B 121.2(2) . . ?
 C5B C6B C1B 121.68(19) . . ?
 H5B C5B C6B 120.05(13) . . ?
 C4B C5B C6B 119.9(2) . . ?
 C4B C5B H5B 120.05(14) . . ?
 C9B C10B C15B 120.1(2) . . ?
 C11B C10B C15B 117.5(2) . . ?
 C11B C10B C9B 122.4(2) . . ?
 H17d C17A O4A 109.5 . . ?
 H17e C17A O4A 109.5 . . ?
 H17e C17A H17d 109.5 . . ?
 H17f C17A O4A 109.5 . . ?
 H17f C17A H17d 109.5 . . ?
 H17f C17A H17e 109.5 . . ?
 C15A C10A C9A 124.1(2) . . ?
 C11A C10A C9A 119.7(2) . . ?
 C11A C10A C15A 116.2(2) . . ?
 C1A C2A O2A 121.1(2) . . ?
 C3A C2A O2A 116.33(19) . . ?
 C3A C2A C1A 122.5(2) . . ?
 C13B C12B H12B 120.15(15) . . ?
 C11B C12B H12B 120.15(14) . . ?
 C11B C12B C13B 119.7(2) . . ?
 H15B C15B C10B 119.57(15) . . ?
 C14B C15B C10B 120.9(2) . . ?
 C14B C15B H15B 119.57(15) . . ?
 C9A C8A H8A 119.03(16) . . ?
 C7A C8A H8A 119.03(14) . . ?
 C7A C8A C9A 121.9(2) . . ?
 H17a C17B O4B 109.5 . . ?
 H17b C17B O4B 109.5 . . ?
 H17b C17B H17a 109.5 . . ?
 H17c C17B O4B 109.5 . . ?
 H17c C17B H17a 109.5 . . ?
 H17c C17B H17b 109.5 . . ?
 C3B C4B O3B 124.28(19) . . ?
 C5B C4B O3B 114.5(2) . . ?
 C5B C4B C3B 121.2(2) . . ?
 H14B C14B C15B 119.67(15) . . ?
 C13B C14B C15B 120.7(2) . . ?
 C13B C14B H14B 119.67(13) . . ?
 C8A C9A C10A 127.8(3) . . ?
 H9A C9A C10A 116.10(14) . . ?
 H9A C9A C8A 116.10(16) . . ?
 C12B C13B O5B 123.9(2) . . ?
 C14B C13B O5B 116.7(2) . . ?
 C14B C13B C12B 119.4(2) . . ?
 H15A C15A C10A 119.03(14) . . ?
 C14A C15A C10A 121.9(2) . . ?
 C14A C15A H15A 119.03(17) . . ?
 C12A C13A O5A 124.8(2) . . ?
 C14A C13A O5A 115.8(3) . . ?
 C14A C13A C12A 119.4(2) . . ?
 H11A C11A C10A 118.72(16) . . ?
 C12A C11A C10A 122.6(3) . . ?
 C12A C11A H11A 118.72(16) . . ?
 C10B C9B C8B 126.3(2) . . ?
 H9B C9B C8B 116.87(15) . . ?
 H9B C9B C10B 116.87(13) . . ?
 H16d C16A O3A 109.5 . . ?
 H16e C16A O3A 109.5 . . ?
 H16e C16A H16d 109.5 . . ?
 H16f C16A O3A 109.5 . . ?
 H16f C16A H16d 109.5 . . ?
 H16f C16A H16e 109.5 . . ?
 C12B C11B C10B 121.9(2) . . ?
 H11B C11B C10B 119.05(13) . . ?
 H11B C11B C12B 119.05(14) . . ?
 C11A C12A C13A 119.6(2) . . ?
 H12A C12A C13A 120.19(15) . . ?
 H12A C12A C11A 120.19(16) . . ?
 C1A C7A O1A 118.7(2) . . ?
 C8A C7A O1A 117.8(2) . . ?
 C8A C7A C1A 123.6(2) . . ?
 C3B C2B O2B 115.8(2) . . ?
 C1B C2B O2B 121.8(2) . . ?
 C1B C2B C3B 122.3(2) . . ?
 C1B C7B O1B 119.2(2) . . ?
 C8B C7B O1B 117.9(2) . . ?
 C8B C7B C1B 122.9(2) . . ?
 C13A C14A C15A 120.2(3) . . ?
 H14A C14A C15A 119.89(17) . . ?
 H14A C14A C13A 119.89(17) . . ?
 H16a C16B O3B 109.5 . . ?
 H16b C16B O3B 109.5 . . ?
 H16b C16B H16a 109.5 . . ?
 H16c C16B O3B 109.5 . . ?
 H16c C16B H16a 109.5 . . ?
 H16c C16B H16b 109.5 . . ?
 H18d C18A O5A 109.5 . . ?
 H18e C18A O5A 109.5 . . ?
 H18e C18A H18d 109.5 . . ?
 H18f C18A O5A 109.5 . . ?
 H18f C18A H18d 109.5 . . ?
 H18f C18A H18e 109.5 . . ?
 H18a C18B O5B 109.5 . . ?
 H18b C18B O5B 109.5 . . ?
 H18b C18B H18a 109.5 . . ?
 H18c C18B O5B 109.5 . . ?
 H18c C18B H18a 109.5 . . ?
 H18c C18B H18b 109.5 . . ?

loop_
  _geom_torsion_atom_site_label_1
  _geom_torsion_atom_site_label_2
  _geom_torsion_atom_site_label_3
  _geom_torsion_atom_site_label_4
  _geom_torsion
  _geom_torsion_site_symmetry_1
  _geom_torsion_site_symmetry_2
  _geom_torsion_site_symmetry_3
  _geom_torsion_site_symmetry_4
  _geom_torsion_publ_flag
 O4B C6B C1B C2B -176.4(2) . . . . ?
 O4B C6B C1B C7B 2.7(3) . . . . ?
 O4B C6B C5B C4B 178.0(2) . . . . ?
 O3A C4A C3A C2A -179.1(2) . . . . ?
 O3A C4A C5A C6A 177.7(2) . . . . ?
 O4A C6A C1A C2A -178.8(2) . . . . ?
 O4A C6A C1A C7A 0.7(3) . . . . ?
 O4A C6A C5A C4A -179.2(2) . . . . ?
 O3B C4B C3B C2B 179.9(2) . . . . ?
 O3B C4B C5B C6B -179.7(2) . . . . ?
 O2B C2B C3B C4B -178.7(2) . . . . ?
 O2B C2B C1B C6B 176.7(2) . . . . ?
 O2B C2B C1B C7B -2.5(3) . . . . ?
 O2A C2A C1A C6A 179.7(2) . . . . ?
 O2A C2A C1A C7A 0.2(3) . . . . ?
 O2A C2A C3A C4A 179.8(2) . . . . ?
 O5B C13B C12B C11B 179.5(3) . . . . ?
 O5B C13B C14B C15B -179.0(3) . . . . ?
 O1B C7B C1B C6B -174.3(2) . . . . ?
 O1B C7B C1B C2B 4.8(3) . . . . ?
 O1B C7B C8B C9B 6.3(3) . . . . ?
 O5A C13A C12A C11A 179.6(3) . . . . ?
 O5A C13A C14A C15A 179.8(3) . . . . ?
 O1A C7A C1A C6A -170.9(2) . . . . ?
 O1A C7A C1A C2A 8.6(3) . . . . ?
 O1A C7A C8A C9A 7.7(3) . . . . ?
 C1A C6A C5A C4A 1.1(3) . . . . ?
 C1A C2A C3A C4A 1.9(3) . . . . ?
 C1A C7A C8A C9A -174.3(3) . . . . ?
 C3B C4B C5B C6B -0.7(3) . . . . ?
 C3B C2B C1B C6B -2.8(3) . . . . ?
 C3B C2B C1B C7B 178.0(3) . . . . ?
 C1B C6B C5B C4B -1.4(3) . . . . ?
 C1B C7B C8B C9B -175.7(3) . . . . ?
 C8B C9B C10B C15B 163.3(3) . . . . ?
 C8B C9B C10B C11B -17.1(4) . . . . ?
 C10B C15B C14B C13B -1.2(3) . . . . ?
 C10B C11B C12B C13B -0.0(3) . . . . ?
 C10A C9A C8A C7A -178.9(3) . . . . ?
 C10A C15A C14A C13A 0.6(4) . . . . ?
 C10A C11A C12A C13A 0.8(4) . . . . ?
 C12B C13B C14B C15B -0.4(3) . . . . ?
 C15A C14A C13A C12A 0.0(4) . . . . ?

loop_
  _diffrn_refln_index_h
  _diffrn_refln_index_k
  _diffrn_refln_index_l
  _diffrn_refln_intensity_net
  _diffrn_refln_intensity_u
  _diffrn_refln_scale_group_code
 0 0 -3 1650.72 63.2801 3
 0 0 3 1934.4 63.3601 3
 0 0 -4 59083.4 2017.93 3
 0 0 4 57668 2018.16 3
 0 0 5 2296.84 75.2005 3
 0 0 -5 1937.29 74.6736 3
 0 0 -6 362.06 16.4546 3
 0 0 6 291.663 16.177 3
 0 0 -7 253.139 15.1719 3
 0 0 7 296.347 15.8166 3
 0 0 8 39162.5 1355.9 3
 0 0 9 2683.74 97.8826 3
 0 0 10 1216.08 48.1993 3
 0 0 11 5420.22 193.761 3
 0 0 -12 55.8626 12.9083 23
 0 0 -12 44.6693 10.4892 33
 0 0 -12 51.6535 13.7002 6
 0 0 12 55.3724 11.651 3
 0 0 -13 4184.34 172.945 13
 0 0 13 4234.75 166.756 3
 0 0 -13 4393.85 169.058 6
 0 0 -13 4476.03 167.965 33
 0 0 -13 5095.91 172.67 34
 0 0 13 4228.27 171.302 1
 0 0 -13 4887.26 171.969 23
 0 0 -14 22059 810.708 33
 0 0 -14 24205.9 815.573 34
 0 0 14 24025.7 821.52 42
 0 0 -14 22544.6 816.425 13
 0 0 -14 22800 812.7 6
 0 0 -14 24066.8 815.276 23
 0 0 14 20687.8 809.555 3
 0 0 -15 1693.9 72.9615 23
 0 0 15 1798.4 82.4057 42
 0 0 -15 1551.36 71.2077 6
 0 0 -15 1553.95 74.8416 13
 0 0 -15 1560.15 68.8812 33
 0 0 -15 1699.03 73.8228 34
 0 0 -16 2559.95 104.226 6
 0 0 -16 2488.1 101.288 33
 0 0 16 2745.15 115.713 42
 0 0 -16 2760.41 107.238 34
 0 0 17 305.555 29.0731 11
 0 0 -17 272.818 25.5648 6
 0 0 -17 319.248 28.2185 34
 0 0 17 238.394 22.6062 20
 0 0 -17 265.165 22.6901 33
 0 0 17 287.432 36.4649 42
 0 0 -18 5381.27 210.697 35
 0 0 18 6699.18 218.801 11
 0 0 -18 6070.62 216.237 6
 0 0 -18 6465.08 220.417 34
 0 0 18 6521 229.971 42
 0 0 -18 5519.51 211.671 33
 0 0 18 4787.16 209.893 20
 0 0 -19 9.05365 18.3688 6
 0 0 -19 8.81432 14.0309 33
 0 0 -19 -0.79797 13.8593 35
 0 0 19 6.69286 16.0241 20
 0 0 19 24.111 31.1574 42
 0 0 19 -3.02 20.5627 11
 0 0 -19 -15.9791 20.0457 34
 0 0 -20 45.4617 20.4586 6
 0 0 20 43.2658 18.9376 20
 0 0 20 56.9277 23.7964 11
 0 0 -20 39.8207 16.5577 35
 0 0 20 26.675 35.124 42
 0 0 -20 39.6507 16.13 33
 0 0 -20 44.315 23.0936 34
 0 0 21 162.726 21.8879 20
 0 0 -21 281.987 30.4479 6
 0 0 -21 257.585 32.3522 34
 0 0 -21 185.765 22.3138 33
 0 0 21 209.056 44.2874 42
 0 0 -21 219.382 24.5123 35
 0 0 21 244.53 30.6049 11
 0 0 -22 326.66 32.9619 6
 0 0 -22 343.23 35.2788 34
 0 0 -22 258.989 27.3122 33
 0 0 -22 263.485 26.6276 35
 0 0 22 216.223 24.38 20
 0 0 22 310.378 34.1768 11
 0 0 22 276.303 48.0364 42
 0 0 -23 229.411 25.6289 35
 0 0 23 225.113 24.0826 20
 0 0 -23 326.524 35.4549 34
 0 0 -23 242.202 26.7841 33
 0 0 23 252.842 47.5278 42
 0 0 -23 335.488 32.8396 6
 0 0 -24 46.9726 25.7286 34
 0 0 -24 21.5096 17.436 35
 0 0 24 18.3608 37.8829 42
 0 0 -24 42.1642 18.2097 33
 0 0 24 31.1283 16.5912 20
 0 0 -24 34.002 23.5371 6
 0 0 25 9.92321 15.838 20
 0 0 -25 -1.02289 21.293 6
 0 0 25 15.784 36.7319 42
 0 0 -25 1.34898 15.4593 35
 0 0 26 52.9794 16.8911 20
 0 0 -26 92.623 22.7508 6
 0 0 -26 77.5103 18.8971 35
 0 0 26 50.3006 37.2972 42
 0 0 -27 442.172 33.2313 6
 0 0 -27 375.271 28.4585 35
 0 0 27 339.933 45.4538 42
 0 0 28 17.2045 28.9772 42
 0 0 -28 12.3113 16.91 6
 0 0 -28 6.61979 12.3754 35
 0 0 29 14.9618 24.0815 42
 0 0 -29 12.1853 10.9756 35
 0 0 -29 17.405 14.4279 6
 0 0 30 11.3627 19.2937 42
 0 0 -30 22.0093 13.3532 6
 0 1 -30 29.5771 14.1322 6
 0 1 -30 22.9788 10.081 36
 0 -1 30 9.42985 22.3777 42
 0 -1 29 5.77386 26.2869 42
 0 1 -29 6.13648 14.5279 6
 0 -1 28 160.824 18.6176 20
 0 1 -28 257.805 25.1395 6
 0 1 -27 431.396 32.6469 6
 0 1 -27 409.045 27.8407 35
 0 1 -26 1.67461 15.5365 35
 0 -1 26 1.43629 15.698 20
 0 1 -26 3.86436 20.7457 6
 0 1 -25 203.549 31.9553 34
 0 -1 25 171.796 28.407 11
 0 1 -25 204.731 27.4426 6
 0 1 -25 147.565 21.1487 35
 0 -1 24 15.2042 23.1553 11
 0 1 -24 24.3869 25.0486 34
 0 1 -24 13.7937 17.4811 35
 0 1 -23 2998.7 123.703 34
 0 -1 23 2768.68 115.529 11
 0 1 -22 442.238 41.5236 34
 0 1 -22 369.005 31.1453 35
 0 -1 22 437.942 39.2959 11
 0 1 -22 373.003 34.9931 6
 0 1 -21 10340.3 388.704 6
 0 -1 21 10583.4 404.19 42
 0 1 -21 10056.6 384.865 35
 0 -1 21 11653.3 392.074 11
 0 1 -21 11316.9 396.376 34
 0 1 -20 1245.14 64.9742 34
 0 1 -20 1033.87 54.3146 35
 0 1 -20 1081.52 58.2868 6
 0 -1 20 1089.14 73.8934 42
 0 1 -19 6891.44 265.279 35
 0 1 -19 6985.18 268.093 6
 0 -1 19 7178.95 282.544 42
 0 1 -19 7123.15 273.176 34
 0 1 -18 2816.94 115.999 6
 0 1 -18 3086.96 121.594 34
 0 -1 18 3008.81 130.257 42
 0 1 -17 733.017 39.5152 35
 0 1 -17 746.317 42.3394 6
 0 -1 17 887.87 56.3183 42
 0 1 -17 772.755 46.1031 34
 0 1 -16 610.952 35.0243 6
 0 1 -16 665.032 39.3959 34
 0 1 -16 570.091 31.542 35
 0 1 -15 1741.62 71.4685 34
 0 1 -15 1568.58 67.15 6
 0 1 -15 1515.49 64.1952 35
 0 1 -14 3397.21 125.632 38
 0 1 -14 3069.7 121.395 35
 0 1 -14 3085.64 123.65 6
 0 -1 14 2904.29 120.796 3
 0 1 -13 5009.5 200.722 35
 0 1 -13 5714.97 204.567 38
 0 -1 13 5083.89 201.015 3
 0 1 -13 5452.61 203.748 6
 0 -1 12 1660.15 71.2433 3
 0 1 -12 1797.41 69.911 3
 0 1 -11 5352.89 187.634 3
 0 -1 11 5220.06 189.144 3
 0 -1 10 7264.98 253.384 3
 0 1 -10 7129.88 252.237 3
 0 1 -9 6382.01 222.919 3
 0 -1 9 6315.12 223.725 3
 0 1 -8 222.217 11.8249 3
 0 -1 8 200.278 12.5253 3
 0 1 -7 21241.5 745.777 3
 0 -1 7 21906.6 746.42 3
 0 1 -6 23105.7 776.663 2
 0 1 -6 22268.9 774.158 3
 0 -1 6 22097.4 774.487 3
 0 1 -5 46900.8 1690.77 3
 0 1 -5 50436.1 1692.82 2
 0 -1 5 50724.4 1691.22 3
 0 1 -4 4166.94 153.304 2
 0 -1 4 4553.74 152.018 3
 0 1 -4 4287.48 151.712 3
 0 -1 3 102624 3535.13 2
 0 1 -3 102472 3533.48 3
 0 -1 3 102114 3533.67 3
 0 -1 2 134662 4648.02 3
 0 -1 1 63529.3 2194.9 1
 0 -1 0 13265.4 476.002 1
 0 -1 0 13770.8 473.627 3
 0 -1 -1 64072.8 2116.02 3
 0 1 1 57480.2 2116.03 3
 0 1 1 64327.9 2118.84 1
 0 -1 -1 62554.4 2118.76 1
 0 -1 -2 27414.5 942.316 3
 0 1 2 26786.3 945.229 1
 0 -1 -3 594.187 22.2489 3
 0 1 3 544.131 25.4556 1
 0 -1 -4 202.235 10.0712 3
 0 1 4 183.247 14.0018 1
 0 1 5 15942.3 589.944 1
 0 -1 -5 17275.1 585.892 3
 0 -1 -6 28098.8 998.057 3
 0 1 6 30836.4 1003.46 1
 0 1 7 539.448 27.811 1
 0 -1 -7 507.302 22.289 3
 0 1 8 -0.83864 10.8189 1
 0 -1 -8 59.1267 8.51455 3
 0 -1 -9 12193.6 425.763 3
 0 1 9 12218.3 432.93 1
 0 -1 -10 1663.55 64.6209 3
 0 1 10 1841.87 72.6996 1
 0 1 11 16007.1 568.106 1
 0 -1 -11 16059.1 559.714 3
 0 -1 -12 21364.5 743.363 6
 0 1 12 17224.9 739.994 20
 0 1 12 21782.5 748.804 1
 0 1 12 18430.4 740.172 3
 0 1 12 24211.8 745.444 11
 0 -1 -12 22301.7 744.471 34
 0 -1 -12 22697.5 745.706 23
 0 1 12 27321.7 754.57 42
 0 -1 -12 22106 743.023 33
 0 -1 -12 21995.5 744.989 38
 0 1 13 16.6181 14.3705 1
 0 -1 -13 18.5762 13.4543 23
 0 -1 -13 10.3389 13.5686 34
 0 1 13 5.86315 11.2001 3
 0 1 13 44.7079 21.8981 42
 0 -1 -13 4.33186 12.425 6
 0 -1 -13 14.9722 11.5248 33
 0 -1 -13 20.4641 13.5354 38
 0 1 13 41.1488 16.5319 11
 0 1 13 11.0786 11.325 20
 0 1 14 7214.85 226.989 42
 0 1 14 6641.6 216.681 11
 0 -1 -14 5988.13 215.647 38
 0 -1 -14 5731.95 212.303 33
 0 -1 -14 6162.88 215.462 34
 0 -1 -14 5688.44 213.204 6
 0 -1 -14 6377.7 216.532 23
 0 1 14 4535.9 208.765 20
 0 1 15 971.2 55.7865 42
 0 -1 -15 795.118 41.4004 6
 0 -1 -15 854.899 44.1375 38
 0 -1 -15 848.217 43.9014 23
 0 -1 -15 729.644 39.6058 33
 0 1 15 1009.81 45.6127 11
 0 -1 -15 849.86 43.8685 34
 0 1 15 634.772 37.7495 20
 0 1 16 2160.94 90.0863 42
 0 1 16 2061.49 78.0749 11
 0 1 16 1660.14 68.3549 24
 0 -1 -16 1785.41 75.0898 6
 0 -1 -16 1877.77 77.1774 34
 0 1 16 1345.61 69.6315 20
 0 -1 -16 1680.72 73.6171 33
 0 -1 -16 1830.57 78.3574 23
 0 -1 -17 20.0842 13.5441 33
 0 1 17 27.732 10.338 24
 0 1 17 32.7116 29.4273 42
 0 -1 -17 35.2895 16.8247 34
 0 1 17 34.442 19.5532 11
 0 -1 -17 22.6692 16.3645 6
 0 -1 -17 37.1046 16.3359 23
 0 1 17 24.2047 13.2056 20
 0 -1 -18 60.7069 16.412 33
 0 -1 -18 61.3457 19.2505 6
 0 1 18 41.1387 13.9548 20
 0 1 18 47.354 11.341 24
 0 1 18 89.3918 32.8586 42
 0 1 18 67.091 22.2837 11
 0 -1 -18 76.9685 19.5118 34
 0 1 19 2.37904 13.3389 20
 0 1 19 2.03216 21.495 11
 0 -1 -19 -2.58811 14.5947 33
 0 -1 -19 -1.16346 18.2945 34
 0 1 19 -0.85772 31.8016 42
 0 -1 -19 12.6578 18.0181 6
 0 1 20 291.17 44.295 42
 0 -1 -20 271.499 25.4874 33
 0 -1 -20 304.064 29.2888 6
 0 1 20 213.107 22.4327 20
 0 -1 -20 280.687 30.7983 34
 0 -1 -21 243.925 29.6857 34
 0 -1 -21 225.849 28.3416 6
 0 1 21 157.724 21.2569 20
 0 -1 -21 205.18 23.5573 33
 0 1 21 208.977 42.0014 42
 0 -1 -22 6.37718 20.7065 6
 0 1 22 -7.49752 35.214 42
 0 -1 -22 4.5474 20.8097 34
 0 -1 -22 -5.89456 16.3835 33
 0 1 22 12.4677 15.4578 20
 0 -1 -23 162.439 26.3203 6
 0 -1 -23 167.532 21.859 33
 0 1 23 123.139 19.912 20
 0 1 23 176.623 42.4535 42
 0 1 24 304.684 47.948 42
 0 -1 -24 361.203 32.2031 6
 0 -1 -24 303.509 27.897 33
 0 -1 -25 176.11 22.1182 33
 0 1 25 169.194 40.5928 42
 0 -1 -25 193.708 25.9642 6
 0 -1 -26 39.9235 19.8335 6
 0 1 26 16.2753 32.4831 42
 0 -1 -26 17.4774 15.7694 35
 0 1 27 234.435 37.9545 42
 0 -1 -27 300.032 26.828 6
 0 -1 -27 291.922 24.267 35
 0 1 28 173.254 32.3756 42
 0 -1 -28 221.517 23.0956 6
 0 -1 -28 216.364 19.8192 35
 0 -1 -29 58.2878 15.099 6
 0 1 29 10.0233 20.6111 42
 0 1 29 45.4155 11.6474 18
 0 -1 -29 48.4699 11.6911 35
 0 -2 30 22.0614 22.9418 42
 0 2 -30 47.3767 14.242 6
 0 2 -30 33.1667 11.3264 36
 0 2 -29 16.7833 15.2604 6
 0 -2 29 26.0462 27.4242 42
 0 2 -28 31.0293 16.3092 6
 0 -2 28 13.6266 31.3506 42
 0 -2 27 -11.0843 35.0132 42
 0 2 -27 9.44256 17.418 6
 0 -2 26 -24.0554 38.7676 42
 0 2 -26 12.2802 17.9428 6
 0 -2 26 27.0673 20.5224 11
 0 -2 25 517.545 38.7423 11
 0 -2 25 453.24 35.805 20
 0 2 -25 510.621 36.9068 6
 0 -2 25 533.47 58.4368 42
 0 -2 24 1626.72 95.9961 42
 0 2 -24 1635.71 73.3532 35
 0 -2 24 1432.48 74.3574 20
 0 2 -24 1607.73 76.0573 6
 0 -2 23 331.581 34.8935 20
 0 -2 23 477.825 41.1238 11
 0 2 -23 443.248 36.4266 6
 0 -2 23 501.839 59.4595 42
 0 2 -23 430.159 32.6586 35
 0 2 -22 20057.6 724.75 6
 0 -2 22 22303.7 745.533 42
 0 -2 22 22745.5 731.125 11
 0 2 -22 18709.1 721.266 35
 0 -2 21 15907.6 646.581 42
 0 2 -21 17153.2 630.188 6
 0 2 -21 17060.3 628.03 35
 0 2 -20 7951.57 309.046 35
 0 2 -20 7999.04 310.741 6
 0 2 -19 1206 60.998 6
 0 2 -19 1287.44 76.2558 44
 0 2 -19 1236.22 59.0175 35
 0 2 -19 1249.41 79.215 15
 0 2 -18 2078.31 99.6177 44
 0 2 -18 2004.9 89.7885 34
 0 2 -18 2084.48 105.569 15
 0 2 -18 2000.18 84.7617 6
 0 2 -18 1934.57 82.0771 35
 0 2 -17 762.516 40.92 6
 0 2 -17 681.81 37.7894 33
 0 2 -17 820.6 45.718 34
 0 2 -17 753.739 58.0881 15
 0 2 -17 738.085 38.7606 35
 0 2 -16 1080.47 52.3186 6
 0 2 -16 1340.24 67.6387 19
 0 2 -16 1178.51 57.0703 34
 0 2 -16 1031.93 49.74 33
 0 2 -16 1144.26 51.3654 35
 0 2 -16 1153.21 70.0744 15
 0 2 -16 1424.39 69.2139 44
 0 2 -15 3504.09 132.458 6
 0 2 -15 3557.7 136.556 34
 0 2 -15 3675.9 152.409 15
 0 2 -15 3408.13 131.051 35
 0 2 -15 4331.62 146.392 19
 0 2 -15 2820.01 129.993 33
 0 2 -15 4567.55 152.252 44
 0 2 -14 65.5996 25.6649 15
 0 2 -14 46.1986 15.1902 34
 0 2 -14 50.667 11.0224 35
 0 2 -14 43.6805 12.5746 6
 0 -2 14 20.1331 10.3767 3
 0 2 -14 36.3192 10.4685 33
 0 2 -14 79.9659 25.9905 44
 0 2 -13 637.856 30.2361 35
 0 2 -13 593.618 29.5024 33
 0 2 -13 676.929 47.5363 15
 0 -2 13 547.658 28.1674 3
 0 2 -13 595.859 26.3858 3
 0 2 -13 580.415 30.8115 6
 0 2 -13 554.346 30.0676 2
 0 2 -13 658.899 34.9824 34
 0 2 -12 2315.05 86.5992 3
 0 -2 12 2174.88 88.4503 3
 0 2 -12 2717.81 109.467 15
 0 2 -12 2217.42 90.8477 2
 0 2 -12 2534.52 94.6469 34
 0 2 -12 2246.74 89.497 33
 0 2 -12 2532.6 90.6112 35
 0 -2 11 4564.49 156.723 3
 0 2 -11 4225.71 154.223 3
 0 2 -10 9619.04 336.141 3
 0 -2 10 9673.11 337.917 3
 0 -2 9 10286.1 358.504 3
 0 2 -9 10242 356.921 3
 0 2 -8 472.48 19.3322 3
 0 -2 8 490.311 21.3991 3
 0 -2 7 1311.89 47.1784 3
 0 2 -7 1240.64 45.7706 3
 0 2 -6 747.702 28.1437 3
 0 -2 6 805.578 29.4202 3
 0 -2 5 1577.79 53.3816 3
 0 -2 5 1613.94 56.4505 2
 0 2 -4 4214.04 148.084 3
 0 -2 4 4296.15 148.565 3
 0 -2 3 152.629 10.9798 1
 0 -2 2 3948.03 141.2 1
 0 -2 1 100936 3488.73 1
 0 -2 0 11489.8 376.001 1
 0 2 0 10212.8 375.36 1
 0 2 0 10716.5 370.737 3
 0 -2 0 10696.1 370.374 3
 0 -2 -1 9777.14 360.139 1
 0 -2 -1 9678.49 355.088 3
 0 -2 -2 2341.07 87.4676 3
 0 2 2 2743.94 88.4899 3
 0 2 3 77230.8 2663.53 3
 0 -2 -3 76819.3 2662.82 3
 0 2 3 77882.6 2669.4 1
 0 2 4 66.0319 8.24065 3
 0 2 4 71.39 12.5884 1
 0 -2 -4 77.2206 6.71958 3
 0 2 5 31550.1 1125.37 3
 0 -2 -5 32800.1 1124.76 3
 0 2 5 34325.7 1132.81 1
 0 2 6 1087.73 43.9942 3
 0 2 6 1212.28 51.6338 1
 0 -2 -6 1181.48 43.494 3
 0 2 7 8039.14 276.313 3
 0 2 7 7854.07 283.377 1
 0 -2 -7 7714.17 274.989 3
 0 2 8 767.457 34.6633 3
 0 -2 -8 844.534 33.6806 3
 0 2 8 906.186 42.6126 1
 0 2 9 71.8671 15.0891 1
 0 -2 -9 61.895 9.16197 3
 0 2 9 74.5472 12.3095 3
 0 2 10 11099.7 401.503 1
 0 2 10 10656.3 392.718 3
 0 -2 -10 11240.7 395.769 33
 0 2 10 10147.3 391.177 25
 0 2 11 1787.64 71.1283 25
 0 2 11 1981.27 82.3839 1
 0 -2 -11 2004.75 76.4208 33
 0 -2 -11 1951.64 76.9498 38
 0 -2 -11 1809.16 74.0485 6
 0 2 11 1794.01 72.6079 3
 0 -2 -11 2030.52 78.4368 23
 0 -2 -12 444.854 27.4612 33
 0 2 12 425.873 22.8606 25
 0 -2 -12 540.924 30.6519 23
 0 2 12 372.933 23.3767 20
 0 -2 -12 453.562 26.9233 6
 0 -2 -12 505.653 29.438 38
 0 2 12 369.437 24.8814 3
 0 2 13 3.2284 10.2385 20
 0 -2 -13 3.93541 13.0553 38
 0 -2 -13 0.40441 12.5111 23
 0 -2 -13 2.57122 12.6965 6
 0 2 13 10.1092 22.6022 42
 0 -2 -13 18.2672 12.5553 33
 0 -2 -14 718.288 37.9603 33
 0 -2 -14 795.488 41.3202 23
 0 -2 -14 720.703 38.0875 6
 0 -2 -15 134.591 18.3567 33
 0 -2 -15 148.633 20.1624 23
 0 -2 -15 135.027 18.5626 6
 0 2 15 170.154 32.5444 42
 0 2 15 99.2031 14.6498 20
 0 -2 -16 40.9435 15.5317 6
 0 -2 -16 55.5904 16.4685 34
 0 -2 -16 44.771 17.7493 23
 0 2 16 45.6913 13.4796 20
 0 -2 -16 46.9767 16.1275 33
 0 2 16 69.4566 29.3854 42
 0 2 17 131.339 15.7358 24
 0 -2 -17 159.124 20.9612 6
 0 2 17 166.755 35.7386 42
 0 -2 -17 134.459 22.4739 23
 0 2 17 124.731 16.5532 20
 0 -2 -17 132.921 19.7751 33
 0 -2 -17 158.773 22.0282 34
 0 -2 -18 102.974 19.7579 34
 0 -2 -18 94.0525 18.4869 33
 0 2 18 68.392 13.9489 24
 0 -2 -18 74.4948 19.502 6
 0 2 18 99.5136 33.2489 42
 0 -2 -19 7.72489 17.4848 34
 0 -2 -19 16.0028 17.9986 6
 0 2 19 1.32921 11.223 24
 0 -2 -19 13.6715 16.484 33
 0 2 19 32.1695 31.7823 42
 0 -2 -20 218.959 26.7487 6
 0 -2 -20 217.238 27.095 34
 0 2 20 283.532 43.4825 42
 0 -2 -20 244.426 24.7682 33
 0 2 20 206.827 19.8132 24
 0 -2 -21 56.312 20.8298 6
 0 2 21 31.3515 13.2251 24
 0 -2 -21 44.2853 17.8972 33
 0 2 21 52.0199 35.8599 42
 0 2 22 459.738 49.9388 42
 0 2 22 358.347 26.5419 24
 0 -2 -22 357.381 32.4444 35
 0 -2 -22 427.051 31.8027 33
 0 -2 -22 467.884 34.1725 6
 0 2 23 5591.27 217.462 42
 0 -2 -23 5629.54 201.546 6
 0 -2 -23 5315.97 198.339 33
 0 -2 -24 0.4542 18.6239 6
 0 2 24 -13.3382 32.7809 42
 0 -2 -24 -2.41854 15.3828 33
 0 -2 -25 -6.67841 17.0151 6
 0 2 25 -14.9588 29.2729 42
 0 -2 -25 -2.98608 14.1485 33
 0 2 26 132.335 32.5185 42
 0 -2 -26 200.57 22.4511 6
 0 -2 -27 327.342 25.6675 6
 0 2 27 245.443 32.1597 42
 0 2 28 54.0468 13.5547 18
 0 -2 -28 88.5933 15.5112 6
 0 -3 30 1.49065 20.8795 42
 0 -3 30 6.24747 9.05762 20
 0 3 -30 14.3077 10.0357 36
 0 3 -29 5.91346 11.8361 36
 0 -3 29 5.49333 26.2143 42
 0 -3 29 5.84888 10.833 20
 0 3 -29 1.81507 12.2306 6
 0 -3 28 22.3825 13.3822 20
 0 3 -28 38.5087 15.5649 6
 0 -3 28 15.8108 31.4133 42
 0 -3 27 281.462 44.5451 42
 0 -3 27 268.171 25.1808 20
 0 3 -27 342.803 27.5858 6
 0 -3 27 334.358 28.0705 11
 0 -3 26 1452.09 64.631 11
 0 3 -26 1358.53 61.9739 6
 0 -3 26 1450.24 84.5822 42
 0 3 -25 979.288 50.6053 6
 0 -3 25 1079.99 54.8508 11
 0 -3 25 1019.4 71.9989 42
 0 3 -24 1510.95 70.0687 6
 0 3 -24 1618.57 81.5609 34
 0 -3 24 1541.32 90.9692 42
 0 -3 23 194.86 48.9063 42
 0 3 -23 228.064 34.3137 34
 0 3 -23 198.774 46.6855 15
 0 3 -23 223.93 26.3291 6
 0 -3 23 281.083 33.7284 11
 0 3 -22 423.503 41.2709 34
 0 -3 22 299.015 52.5277 42
 0 -3 22 521.45 42.6592 11
 0 3 -22 415.955 55.3684 15
 0 3 -22 397.43 32.0812 6
 0 3 -21 92.4006 26.7266 34
 0 3 -21 69.8574 19.8549 6
 0 -3 21 37.5434 39.5521 42
 0 -3 21 74.2244 29.2051 11
 0 3 -21 81.5014 38.9326 44
 0 3 -21 65.3506 39.8609 15
 0 3 -20 33.5497 36.1344 44
 0 3 -20 13.3793 35.8943 15
 0 3 -20 22.2844 17.7524 6
 0 3 -20 38.921 23.739 34
 0 3 -19 2947.42 124.638 34
 0 3 -19 3146.86 138.781 44
 0 3 -19 3134.52 146.691 15
 0 3 -19 2794.32 116.184 6
 0 3 -18 2628.51 117.44 44
 0 3 -18 2354.84 101.163 34
 0 3 -18 2450.26 122.36 15
 0 3 -17 438.522 45.08 44
 0 3 -17 352.919 25.8711 6
 0 3 -17 364.459 46.9126 15
 0 3 -17 325.806 29.6601 34
 0 3 -16 97.5563 15.3662 6
 0 3 -16 114.643 19.9538 34
 0 3 -16 134.977 34.9734 44
 0 3 -16 86.3978 32.2287 15
 0 3 -15 1463.49 71.1046 34
 0 3 -15 1615.35 90.0601 15
 0 3 -15 1446.18 65.4266 6
 0 3 -15 1938.85 88.752 44
 0 3 -15 1935.24 82.534 19
 0 3 -14 1.75897 26.7802 15
 0 3 -14 5.01488 24.0218 19
 0 3 -14 3.7263 10.0971 6
 0 3 -14 -1.18021 13.8463 34
 0 3 -14 9.0095 27.5858 44
 0 3 -13 95.6285 25.6116 19
 0 3 -13 73.9892 12.1647 6
 0 3 -13 81.0945 16.1387 34
 0 3 -13 89.4696 29.9013 44
 0 3 -13 70.3579 28.8077 15
 0 3 -12 8212.05 315.58 31
 0 3 -12 8310.81 315.289 34
 0 3 -12 9040.05 334.228 15
 0 3 -12 9019.08 319.286 19
 0 3 -11 45.3087 15.3398 31
 0 3 -11 45.8702 5.45577 3
 0 3 -11 42.2066 24.6089 15
 0 3 -11 37.3568 18.7974 19
 0 3 -10 18560.5 591.1 19
 0 3 -10 18601.3 605.729 15
 0 3 -9 576.308 21.9504 3
 0 3 -8 36794.3 1271.3 3
 0 -3 7 28135.4 839.447 1
 0 3 -7 25823.8 832.4 3
 0 -3 6 1675.69 64.2502 2
 0 -3 6 1614.46 63.7161 1
 0 -3 5 22984.3 787.196 1
 0 -3 5 22224.1 786.869 2
 0 -3 4 8815.93 311.733 1
 0 -3 3 483.787 23.6822 1
 0 -3 2 1021.3 42.9453 1
 0 -3 1 1069.71 45.4568 1
 0 -3 0 4973.83 101.248 1
 0 -3 0 2402.33 84.6735 3
 0 -3 -1 19171.6 583.195 1
 0 -3 -1 16874.1 573.347 3
 0 3 1 17690.4 583.196 1
 0 3 1 15550 573.979 3
 0 3 2 32952.8 1130.74 3
 0 -3 -2 32490.5 1129.75 3
 0 3 2 32938.3 1139.27 1
 0 -3 -3 5348.92 188.192 3
 0 3 3 5456.68 198.495 1
 0 3 3 5434.23 189.249 3
 0 -3 -4 18529.7 630.041 3
 0 3 4 17680.8 631.104 3
 0 3 5 2464.05 92.4002 3
 0 -3 -5 2602.44 91.2241 3
 0 -3 -6 1738.35 65.698 3
 0 3 6 1944.64 78.8636 1
 0 3 6 1824.95 67.5891 3
 0 -3 -7 5481.43 203.655 3
 0 3 7 5785.38 205.523 4
 0 3 7 5378.2 205.018 3
 0 3 7 6157.6 217.731 1
 0 3 8 9338.05 349.249 3
 0 -3 -8 9008.22 347.482 3
 0 3 8 11349.8 350.643 27
 0 3 8 10334.8 362.095 1
 0 3 8 10608.9 349.828 4
 0 -3 -9 14.25 11.3843 23
 0 -3 -9 11.3313 10.4917 38
 0 3 9 -0.60128 9.10578 3
 0 3 9 8.02256 8.9796 4
 0 3 9 11.4782 8.95331 27
 0 3 9 3.30354 7.8977 25
 0 -3 -9 20.2113 12.5065 33
 0 3 10 1257.06 47.2004 27
 0 3 10 993.479 45.8927 25
 0 -3 -10 1182.21 52.2667 23
 0 -3 -10 1050.43 50.1138 33
 0 3 10 878.853 45.5588 3
 0 -3 -11 1729.72 75.2939 23
 0 3 11 1804.95 68.7688 8
 0 3 11 1541.6 68.3844 25
 0 3 11 1439.23 68.6075 3
 0 -3 -11 1632.75 73.6191 33
 0 -3 -12 122.279 17.8446 23
 0 3 12 122.466 13.0808 8
 0 -3 -12 113.487 17.3807 33
 0 3 12 173.126 27.4317 42
 0 -3 -13 96.4071 17.6872 33
 0 3 13 114.718 13.2709 8
 0 -3 -13 103.133 17.5568 23
 0 -3 -14 860.718 47.399 23
 0 -3 -14 787.656 44.5154 33
 0 -3 -15 99.3998 18.4236 33
 0 -3 -15 94.7385 17.3052 6
 0 -3 -15 109.932 19.6453 23
 0 3 15 143.881 32.0603 42
 0 3 16 0.72859 28.2724 42
 0 -3 -16 9.66141 14.4072 6
 0 3 16 3.36811 12.2277 24
 0 -3 -16 5.35366 14.9177 23
 0 -3 -16 -1.77525 14.3195 33
 0 -3 -17 921.648 51.1392 33
 0 -3 -17 1021.63 50.523 6
 0 3 17 916.754 47.3448 24
 0 -3 -17 1032.34 55.3325 23
 0 3 18 3605.53 143.883 24
 0 -3 -18 3577.8 148.146 33
 0 -3 -18 3755.91 146.943 6
 0 -3 -19 1509.34 71.0351 33
 0 3 19 1389.12 67.1234 24
 0 -3 -19 1641.78 71.0216 6
 0 -3 -20 1293.38 63.2382 33
 0 3 20 1300.87 59.8281 24
 0 -3 -20 1230.28 61.4984 6
 0 3 21 24.8226 32.7101 42
 0 -3 -21 18.8687 17.0211 6
 0 -3 -21 12.7293 15.6257 33
 0 3 21 11.4294 14.5723 24
 0 -3 -22 1630.7 69.5364 6
 0 3 22 1507 82.5746 42
 0 3 22 1401.11 66.1082 24
 0 -3 -22 1529.72 67.9852 33
 0 -3 -23 696.808 39.4273 6
 0 -3 -23 748.755 38.6497 33
 0 3 23 686.687 51.24 42
 0 3 23 620.056 35.8771 24
 0 -3 -23 641.661 39.4955 35
 0 -3 -24 156.727 18.017 33
 0 -3 -24 147.728 19.5872 6
 0 3 24 117.473 29.2862 42
 0 3 24 119.903 15.6259 24
 0 -3 -24 141.19 20.19 35
 0 -3 -25 -9.30172 13.7104 35
 0 3 25 -10.2527 14.9719 18
 0 -3 -25 11.9163 11.5207 33
 0 3 26 8.97972 13.2878 18
 0 -3 -26 22.5603 12.7027 35
 0 -3 -27 -3.58879 9.4788 35
 0 3 27 7.30783 11.0334 18
 0 -4 29 -3.07747 21.4901 42
 0 -4 29 0.21248 9.48513 20
 0 -4 28 105.175 15.3693 20
 0 -4 28 58.4815 29.791 42
 0 -4 27 34.2593 15.9399 20
 0 -4 27 45.9695 30.4791 42
 0 -4 26 88.2391 19.9196 20
 0 -4 26 43.3751 33.4252 42
 0 -4 25 743.983 44.6978 20
 0 -4 25 783.769 61.7303 42
 0 4 -25 844.116 68.2637 15
 0 -4 24 811.98 47.6705 11
 0 4 -24 731.038 68.0213 15
 0 -4 23 31.8929 25.2434 11
 0 -4 23 39.4764 37.523 42
 0 4 -23 28.2511 37.6307 15
 0 4 -22 84.0503 41.3012 15
 0 4 -22 76.4147 24.0421 34
 0 -4 22 110.581 41.8675 42
 0 -4 22 73.697 27.3598 11
 0 4 -22 49.6599 39.6819 44
 0 4 -21 207.049 44.9117 44
 0 4 -21 176.304 28.1658 34
 0 4 -21 154.396 48.0652 15
 0 4 -20 102.942 43.323 44
 0 4 -20 56.6066 42.5422 15
 0 4 -20 50.2921 22.3198 34
 0 4 -19 649.331 45.1199 34
 0 4 -19 725.762 69.2509 15
 0 4 -19 687.09 59.2146 19
 0 4 -19 712.415 63.2015 44
 0 4 -18 485.195 36.6943 34
 0 4 -18 484.51 59.8506 15
 0 4 -18 446.737 53.3917 44
 0 4 -18 527.09 50.8845 19
 0 4 -17 2253.17 100.228 34
 0 4 -17 2346.72 126.873 15
 0 4 -17 2514.34 112.93 19
 0 4 -17 2565.58 121.195 44
 0 4 -16 2596.08 134.591 15
 0 4 -16 2452.84 108.213 34
 0 4 -16 2787.06 120.42 19
 0 4 -15 116.97 37.7311 15
 0 4 -15 155.14 32.3228 19
 0 4 -15 117.371 19.5895 34
 0 4 -15 162.85 40.317 44
 0 4 -14 225.243 41.0275 15
 0 4 -14 245.884 32.9978 19
 0 4 -14 195.171 21.3526 34
 0 4 -14 261.153 41.7435 44
 0 4 -13 99.7852 15.9697 34
 0 4 -13 86.7804 32.0869 15
 0 4 -13 95.9374 26.3254 19
 0 4 -12 4131.12 172.876 15
 0 4 -12 3820.64 150.232 34
 0 4 -12 4380.68 156.699 19
 0 4 -12 3904.16 151.64 31
 0 4 -11 4799.15 185.279 31
 0 4 -11 5305.51 189.626 19
 0 4 -10 10142.8 348.301 19
 0 4 -10 9310.73 344.304 31
 0 4 -9 541.952 34.8381 19
 0 4 -9 519.028 44.5712 15
 0 4 -8 650.566 37.5833 19
 0 4 -8 625.379 48.5984 15
 0 4 -7 221.308 20.245 19
 0 4 -7 239.679 29.6685 15
 0 4 -6 2212.75 98.7199 15
 0 -4 5 76.5215 10.491 2
 0 -4 5 73.4686 11.0691 1
 0 -4 4 37.4445 9.6624 1
 0 -4 3 4091.34 152.196 1
 0 -4 2 5611.64 205.234 1
 0 -4 1 1295.93 56.4489 1
 0 4 1 19315.3 673.623 9
 0 4 2 150167 5262.36 3
 0 4 2 158429 5266.15 43
 0 4 3 25731.2 785.595 9
 0 4 3 26524.1 783.795 4
 0 4 4 4932.28 179.101 1
 0 4 4 3919.49 163.787 3
 0 4 4 4091.43 165.931 25
 0 4 4 5262.73 167.372 4
 0 4 4 5945.89 169.047 18
 0 4 4 5108.12 169.031 9
 0 4 5 272.794 18.0202 9
 0 4 5 215.885 14.5939 3
 0 4 5 320.148 17.5039 4
 0 4 5 205.168 15.3873 25
 0 4 5 293.106 18.0208 18
 0 4 5 270.93 17.1325 27
 0 4 6 7992.79 328.72 25
 0 4 6 9502.71 331.971 9
 0 4 6 8272.78 327.436 3
 0 4 6 11328.4 330.881 4
 0 4 6 10801.7 331.176 18
 0 4 7 1017.91 47.9556 25
 0 4 7 1034.3 47.0767 3
 0 4 8 281.916 18.5431 27
 0 4 8 300.091 18.4714 4
 0 4 9 25.5876 10.9822 4
 0 4 9 28.7073 10.6287 27
 0 -4 -9 22.1804 13.7786 33
 0 4 10 2830.27 101.576 27
 0 4 10 2688.53 100.625 4
 0 4 11 3127.06 123.948 8
 0 4 11 3311.28 124.685 27
 0 -4 -12 161.351 20.7695 33
 0 4 12 125.261 16.0411 8
 0 4 13 219.47 19.2516 8
 0 -4 -13 207.953 23.025 33
 0 4 14 1278.71 57.0494 8
 0 -4 -14 1204.28 61.2451 33
 0 -4 -14 1257.89 62.4694 23
 0 -4 -15 315.858 28.5859 33
 0 -4 -15 344.59 29.4086 23
 0 4 15 325.122 24.3799 8
 0 4 15 356.716 27.618 24
 0 -4 -16 8536.28 326.421 23
 0 -4 -16 8705.53 323.964 33
 0 4 16 8478.07 321.258 24
 0 4 17 131.174 20.9014 24
 0 4 17 158.341 32.7645 42
 0 -4 -17 140.959 21.3203 33
 0 4 18 121.508 18.3019 43
 0 4 18 118.147 31.5207 42
 0 -4 -18 129.775 20.6867 33
 0 4 18 100.283 19.1136 24
 0 4 19 1713.47 72.7929 43
 0 -4 -19 1855.3 77.9397 33
 0 4 19 1744.01 76.4698 24
 0 4 20 5045.47 182.778 18
 0 -4 -20 5028.33 182.542 33
 0 4 20 4479.65 177.429 43
 0 4 20 4927.65 181.952 24
 0 4 21 357.548 25.2241 43
 0 4 21 405.024 28.6851 24
 0 -4 -21 364.907 27.174 33
 0 4 22 27.186 14.0297 24
 0 -4 -22 33.6086 12.9879 33
 0 -4 -23 147.817 19.0545 35
 0 -4 -23 139.869 15.9433 33
 0 4 23 112.482 16.0777 24
 0 -4 -24 1.60825 11.8506 35
 0 -4 -24 -3.04327 9.66985 33
 0 -4 -25 17.727 11.2887 35
 0 4 25 25.729 13.1259 32
 0 -4 -26 17.0821 8.84816 35
 0 4 26 9.31112 10.0416 32
 0 -5 28 84.9469 12.5512 20
 0 5 -28 108.964 13.9779 36
 0 5 -27 61.8469 25.9756 15
 0 5 -27 77.915 14.5536 36
 0 -5 27 79.7656 26.3936 42
 0 -5 27 66.3019 15.266 20
 0 -5 26 253.291 23.1021 20
 0 5 -26 222.588 41.6929 15
 0 5 -26 281.109 23.5425 36
 0 -5 25 207.355 22.937 20
 0 5 -25 236.309 22.506 36
 0 5 -25 234.731 43.9806 15
 0 5 -24 188.674 43.7715 15
 0 5 -24 193.076 21.9779 36
 0 -5 24 146.144 35.9591 42
 0 -5 23 68.1584 34.3002 42
 0 5 -23 73.7783 18.0326 36
 0 5 -23 77.0601 42.7717 15
 0 5 -22 9.48967 39.7098 15
 0 -5 22 4.3479 32.1847 42
 0 5 -22 11.053 15.6081 36
 0 5 -22 -2.18122 40.4013 44
 0 5 -21 3006.15 138.403 44
 0 5 -21 3053.83 149.66 15
 0 5 -20 1421 96.0779 15
 0 5 -20 1132.39 84.8645 44
 0 5 -19 2276.71 128.846 15
 0 5 -19 1994.57 107.693 19
 0 5 -19 2376.06 120.71 44
 0 5 -18 46.9211 41.111 44
 0 5 -18 76.6321 45.5073 15
 0 5 -18 17.4469 36.5216 19
 0 5 -17 39.502 39.325 44
 0 5 -17 8.13774 38.8187 15
 0 5 -17 53.1076 35.8245 19
 0 5 -16 220.097 47.85 44
 0 5 -16 213.153 48.3277 15
 0 5 -16 238.934 40.2498 19
 0 5 -15 211.817 35.4839 19
 0 5 -15 242.313 46.8612 44
 0 5 -15 190.249 45.1824 15
 0 5 -14 184.585 33.0859 19
 0 5 -13 1510.65 74.5671 19
 0 5 -12 23.4894 11.0912 36
 0 5 -12 34.2116 24.8432 19
 0 5 -12 9.54763 31.1287 15
 0 5 -11 1846.23 73.778 36
 0 5 -11 1900.69 83.0781 19
 0 5 -11 1684.61 99.0737 15
 0 5 -10 300.81 20.3748 36
 0 5 -10 325.463 41.5211 15
 0 5 -10 352.602 30.437 19
 0 5 -9 4012.76 156.445 36
 0 5 -9 4205.1 163.689 19
 0 5 -9 3935.33 179.353 15
 0 5 -8 1.29608 25.7792 10
 0 5 -8 -4.11625 23.7291 15
 0 5 -8 8.32585 8.57444 28
 0 5 -8 -1.5287 17.397 19
 0 5 -7 99.2687 28.4105 15
 0 5 -7 83.0709 11.8486 28
 0 5 -7 82.3966 12.8884 43
 0 5 -7 85.9698 18.2683 19
 0 5 -7 85.4223 10.2437 9
 0 5 -6 73.2974 11.5145 28
 0 5 -6 75.5222 9.67129 9
 0 5 -6 75.0419 12.4837 43
 0 5 -6 74.4374 9.89847 7
 0 5 -6 68.4863 24.9555 15
 0 5 -6 85.8625 17.6195 19
 0 5 -5 298.808 23.3657 19
 0 5 -5 248.671 16.6811 9
 0 5 -5 215.517 31.6472 15
 0 5 -5 273.604 18.8647 28
 0 5 -5 325.601 19.3048 4
 0 5 -5 272.258 17.1007 7
 0 5 -5 271.964 18.9452 43
 0 5 -4 3907.61 155.729 12
 0 5 -4 3665.46 162.583 15
 0 5 -4 3886.67 152.652 19
 0 5 -4 3950.66 149.79 43
 0 5 -4 3929.18 148.492 7
 0 5 -4 3727.15 148.762 9
 0 5 -4 3909.83 150.795 28
 0 5 -3 35.1727 8.96788 9
 0 5 -3 54.3818 10.2756 4
 0 5 -3 41.6849 13.1488 12
 0 5 -3 65.6373 18.1024 10
 0 5 -3 41.4757 10.2909 28
 0 5 -3 53.0884 9.98946 7
 0 5 -3 59.1919 14.9541 19
 0 5 -3 50.7046 11.9143 43
 0 5 -3 34.6096 19.7097 15
 0 5 -2 1373.94 52.5246 4
 0 5 -2 1311.96 56.415 19
 0 5 -2 1330.44 57.9737 12
 0 5 -2 1148.12 52.1842 9
 0 5 -2 1230.55 53.259 43
 0 5 -2 1187.8 51.9292 7
 0 5 -1 11852.6 414.791 19
 0 5 -1 11125.4 410.986 7
 0 5 -1 12347.8 411.18 4
 0 5 -1 12089.7 416.988 12
 0 5 -1 11878.9 411.84 18
 0 5 -1 11334.1 411.927 43
 0 5 0 1513.06 66.815 9
 0 5 0 1810.36 71.3281 19
 0 5 0 1647.73 66.8447 7
 0 5 0 1788 67.5497 18
 0 5 0 1845.19 66.3665 4
 0 5 0 1693.5 71.0808 12
 0 5 0 1591.59 67.1478 43
 0 5 1 6355.74 209.517 18
 0 5 1 4601.27 208.136 9
 0 5 1 5295.72 208.589 43
 0 5 1 6045.19 207.722 4
 0 5 1 6082.68 212.722 12
 0 5 1 7518.04 218.045 10
 0 5 2 36.9216 11.3988 18
 0 5 2 17.3927 11.4423 43
 0 5 2 43.763 9.46093 4
 0 5 3 2275.28 85.2039 18
 0 5 3 2470.3 84.5086 4
 0 5 4 2025.01 71.4393 4
 0 5 4 1826.41 71.4211 27
 0 5 4 1864.87 71.9724 18
 0 5 4 1630.6 72.3955 9
 0 5 4 1602.76 70.9456 43
 0 5 5 2422.38 93.5186 18
 0 5 5 2547.2 92.689 4
 0 5 5 2514.63 93.3765 27
 0 5 6 237.169 18.3336 4
 0 5 6 240.073 18.5554 27
 0 5 6 241.421 20.1706 18
 0 5 6 213.288 20.1623 9
 0 5 7 653.923 33.6495 18
 0 5 7 673.445 32.3197 4
 0 5 8 82.7784 15.8595 18
 0 5 8 74.5527 13.2975 4
 0 5 8 76.1262 14.7057 43
 0 5 9 1906.06 73.2736 4
 0 5 9 1833.14 74.2054 18
 0 5 10 201.014 21.0589 18
 0 5 10 214.925 20.8147 27
 0 5 10 200.496 19.7048 4
 0 5 10 176.459 19.6999 43
 0 5 11 108.032 17.5079 8
 0 5 11 114.248 18.3827 43
 0 5 11 99.4884 17.6995 27
 0 5 11 144.254 20.0864 18
 0 5 12 2361.28 97.6187 43
 0 5 12 2287.45 98.2724 24
 0 5 12 2448 98.0347 8
 0 5 13 4585.27 182.512 8
 0 5 13 4870.34 182.549 43
 0 -5 -14 1797.5 80.4009 33
 0 5 14 1748.72 77.2857 8
 0 5 14 1774.74 77.6669 43
 0 -5 -15 107.64 19.6413 33
 0 5 15 89.26 17.6147 8
 0 5 15 76.0305 21.4178 24
 0 5 15 128.163 23.8594 18
 0 5 15 102.316 19.313 7
 0 5 15 110.594 21.5215 43
 0 5 16 2998.12 115.59 18
 0 -5 -16 2928.04 115.11 33
 0 5 16 2847.74 113.167 43
 0 5 16 2998.62 112.867 7
 0 5 16 2611.68 110.805 8
 0 5 16 2928.63 114.84 24
 0 5 17 1516.81 69.3696 24
 0 5 17 1555.35 68.4126 43
 0 5 17 1485.68 66.1781 7
 0 5 17 1727.51 71.0102 18
 0 5 18 75.9389 18.8193 43
 0 5 18 87.289 21.4124 18
 0 5 18 74.3147 17.7813 24
 0 5 19 29.6796 15.3921 43
 0 5 19 24.7769 15.2315 24
 0 5 19 33.8998 18.2429 18
 0 5 20 199.741 23.344 18
 0 5 20 188.137 21.0245 24
 0 5 20 235.797 20.8855 43
 0 5 21 96.0939 18.0167 18
 0 5 21 93.7003 15.409 43
 0 5 21 97.4242 15.7107 24
 0 5 21 106.735 18.2346 32
 0 5 22 -1.70255 13.4834 18
 0 -5 -22 3.38174 12.3452 35
 0 5 22 3.5383 10.9442 24
 0 5 22 19.5682 13.3353 32
 0 -5 -23 114.308 14.4536 35
 0 5 23 67.7651 14.4534 18
 0 5 23 84.4484 13.9905 32
 0 -5 -24 14.5169 8.62374 35
 0 5 24 4.9218 9.73932 18
 0 6 -27 13.5434 12.751 12
 0 6 -26 26.1493 25.5054 15
 0 6 -26 32.0517 10.1824 36
 0 -6 26 35.1814 11.5312 20
 0 6 -26 24.5194 15.8255 12
 0 -6 25 -10.9355 12.9657 20
 0 6 -25 7.23553 10.9316 36
 0 6 -25 1.83227 28.6303 15
 0 6 -24 94.2911 15.0662 36
 0 6 -24 89.0621 36.2778 15
 0 6 -23 -13.9471 37.8089 15
 0 6 -23 5.97237 12.4457 36
 0 6 -22 408.751 57.2964 15
 0 6 -22 319.273 25.0625 36
 0 6 -22 330.545 49.9461 44
 0 6 -21 103.733 44.097 15
 0 6 -21 62.1498 40.5445 44
 0 -6 21 19.2972 28.638 42
 0 6 -21 50.3016 15.8468 36
 0 6 -20 3783.93 149.96 36
 0 6 -20 4219.75 181.418 44
 0 6 -20 4342.45 192.91 15
 0 6 -19 654.41 66.8997 44
 0 6 -19 531.72 33.3481 36
 0 6 -19 643.236 71.6552 15
 0 6 -19 481.493 50.4294 19
 0 6 -18 2111.34 90.742 36
 0 6 -18 2572.94 124.844 44
 0 6 -18 2103.97 106.912 19
 0 6 -18 2451.34 130.712 15
 0 6 -17 33.1919 34.7741 19
 0 6 -17 49.3563 14.5899 36
 0 6 -16 149.2 37.9739 19
 0 6 -16 150.867 18.2396 36
 0 6 -15 51.4926 14.1887 36
 0 6 -15 64.4672 42.7775 44
 0 6 -15 46.7672 31.8204 19
 0 6 -15 57.9726 43.6894 15
 0 6 -14 -9.18633 30.4613 19
 0 6 -14 28.7731 12.9554 36
 0 6 -14 20.8478 39.2587 15
 0 6 -14 39.3187 40.3209 44
 0 6 -13 481.176 54.4193 44
 0 6 -13 429.256 53.7989 15
 0 6 -13 370.583 25.2921 36
 0 6 -13 399.372 40.5574 19
 0 6 -12 150.113 29.9512 19
 0 6 -12 168.61 41.7165 15
 0 6 -12 194.79 43.362 44
 0 6 -11 -0.54264 23.9978 19
 0 6 -11 5.68862 32.9873 15
 0 6 -11 7.82502 33.3438 44
 0 6 -10 1194.26 61.2668 19
 0 6 -10 1101.16 77.5499 15
 0 6 -9 382.495 34.6804 19
 0 6 -9 377.063 47.4853 15
 0 6 -9 436.263 27.1206 4
 0 6 -8 12186.1 479.963 19
 0 6 -8 12609.2 483.341 12
 0 6 -7 789.975 44.6157 12
 0 6 -7 620.199 35.3617 43
 0 6 -7 595.351 52.4491 15
 0 6 -7 638.908 33.5264 9
 0 6 -7 779.041 36.2754 4
 0 6 -7 718.5 43.0517 19
 0 6 -6 4667.39 211.346 15
 0 6 -6 4797.28 192.258 9
 0 6 -6 5209.42 198.683 19
 0 6 -6 4771.17 193.745 43
 0 6 -6 4769.18 191.621 7
 0 6 -5 521.695 29.3187 9
 0 6 -5 399.035 42.2231 15
 0 6 -5 535.817 35.0518 19
 0 6 -5 611.176 37.3613 12
 0 6 -5 686.435 31.3833 4
 0 6 -5 525.502 28.7596 7
 0 6 -5 537.95 31.557 43
 0 6 -4 1330.85 52.8569 4
 0 6 -4 1172.66 52.2236 7
 0 6 -4 1193.46 54.4624 43
 0 6 -4 1123.13 52.9684 9
 0 6 -4 1151.28 56.8353 19
 0 6 -4 1286.27 60.5506 12
 0 6 -3 2.24557 13.9644 12
 0 6 -3 17.7047 22.505 10
 0 6 -3 1.56544 13.9161 43
 0 6 -3 -0.24431 9.9069 4
 0 6 -3 -4.44928 16.6135 19
 0 6 -3 2.95707 10.694 7
 0 6 -3 5.38712 10.3643 9
 0 6 -2 6993.64 248.399 12
 0 6 -2 5737.68 241.195 9
 0 6 -2 6263.84 244.004 19
 0 6 -2 7482.88 241.401 4
 0 6 -2 6335.86 241.331 7
 0 6 -2 6453.97 242.84 43
 0 6 -1 10574.8 388.015 12
 0 6 -1 10208.8 384.307 43
 0 6 -1 9838.87 382.638 7
 0 6 -1 9674.74 383.828 9
 0 6 0 2719.19 110.13 43
 0 6 0 2503.65 109.448 9
 0 6 0 2617.12 108.432 7
 0 6 1 836.27 45.3574 9
 0 6 1 956.234 48.3834 19
 0 6 1 918.147 45.0563 18
 0 6 1 983.367 47.0773 43
 0 6 1 889.672 45.0779 7
 0 6 1 1074.34 43.8959 4
 0 6 2 5986.1 228.215 43
 0 6 2 5629.21 226.794 7
 0 6 2 6467.52 227.628 27
 0 6 2 7701.5 238.92 10
 0 6 2 5777.08 228.422 9
 0 6 2 5999.09 229.726 19
 0 6 2 6046.22 226.716 18
 0 6 2 7050.57 226.893 4
 0 6 3 1.4848 11.3912 27
 0 6 3 8.64783 9.20363 24
 0 6 3 11.0438 14.9317 43
 0 6 3 8.04304 11.7274 4
 0 6 3 2.31467 14.2593 7
 0 6 3 -4.97008 13.1345 18
 0 6 4 131.185 18.3609 43
 0 6 4 151.138 17.0756 27
 0 6 4 105.87 13.635 24
 0 6 4 149.157 18.4534 18
 0 6 4 169.545 16.7887 4
 0 6 4 191.053 25.5488 10
 0 6 5 319.442 25.2885 43
 0 6 5 322.284 24.0716 18
 0 6 5 353.459 22.9158 4
 0 6 5 322.498 22.9882 27
 0 6 5 236.337 19.657 24
 0 6 5 270.351 23.9202 7
 0 6 6 4.23038 10.8244 24
 0 6 6 -5.03108 14.5499 7
 0 6 6 -4.77912 12.8021 27
 0 6 6 -1.99949 11.6173 4
 0 6 6 -0.34004 14.3573 18
 0 6 7 502.004 31.0106 18
 0 6 7 538.404 29.8606 4
 0 6 7 533.872 30.5048 27
 0 6 7 445.946 30.9717 7
 0 6 8 421.944 30.5951 7
 0 6 8 478.021 30.6437 18
 0 6 8 438.271 29.4438 27
 0 6 8 449.46 31.4402 43
 0 6 8 500.847 29.1158 4
 0 6 8 380.77 27.0415 24
 0 6 9 521.927 34.0464 7
 0 6 9 457.529 32.1598 8
 0 6 9 546.759 31.3979 4
 0 6 9 510.869 33.7918 43
 0 6 9 493.089 32.7436 18
 0 6 9 460.523 30.1634 24
 0 6 10 3594.15 133.264 18
 0 6 10 3560.47 133.688 7
 0 6 10 3546.17 132.63 8
 0 6 10 3592.85 134.317 43
 0 6 11 390.132 29.6854 18
 0 6 11 402.198 30.0856 7
 0 6 11 351.731 28.3144 8
 0 6 11 346.603 27.1342 24
 0 6 11 385.369 31.0079 43
 0 6 12 179.684 24.1654 7
 0 6 12 223.44 26.0383 43
 0 6 12 172.533 22.527 8
 0 6 12 173.257 21.3514 24
 0 6 12 208.45 24.4345 18
 0 6 13 73.9877 19.6363 18
 0 6 13 65.5538 18.8151 7
 0 6 13 60.6793 21.5377 43
 0 6 13 61.4077 17.9028 8
 0 6 13 63.6636 17.4069 24
 0 6 14 307.822 25.036 8
 0 6 14 303.335 26.2363 24
 0 6 14 360.566 26.9035 7
 0 6 14 379.858 30.3154 43
 0 6 14 360.914 28.6093 18
 0 6 15 236.472 23.8241 24
 0 6 15 309.421 26.6288 43
 0 6 15 274.607 26.0512 18
 0 6 15 233.6 21.4934 8
 0 6 15 287.737 24.0871 7
 0 6 16 400.365 26.8818 8
 0 6 16 452.593 28.2847 7
 0 6 16 436.253 31.151 18
 0 6 16 513.356 32.6657 43
 0 6 17 30.3249 16.4771 18
 0 6 17 29.6127 16.6305 43
 0 6 17 21.2627 12.139 7
 0 6 18 43.2765 16.124 18
 0 6 18 41.0785 15.6363 43
 0 6 19 9.24603 12.0858 24
 0 6 19 7.85866 13.2582 43
 0 6 19 -0.29016 13.6585 18
 0 6 20 83.2667 13.9 43
 0 6 20 62.3284 14.6165 18
 0 6 20 78.7739 13.949 24
 0 6 21 53.3923 11.0936 43
 0 -6 -21 82.2824 11.8176 35
 0 6 21 42.1276 11.9147 18
 0 7 -24 1.59773 24.9339 15
 0 7 -24 0.86411 13.9892 12
 0 7 -23 102.691 33.9856 15
 0 7 -23 98.5139 20.0654 12
 0 7 -22 42.7823 32.8771 15
 0 7 -22 57.3026 19.7113 12
 0 7 -21 8.85878 20.006 12
 0 7 -20 118.153 25.3071 12
 0 7 -19 33.731 21.4714 12
 0 7 -18 6.22051 37.7863 44
 0 7 -18 35.9091 39.9856 15
 0 7 -18 15.5591 29.9033 19
 0 7 -18 30.7345 21.4949 12
 0 7 -17 -2.60846 38.147 15
 0 7 -17 5.30101 37.3144 44
 0 7 -17 -6.45707 31.2119 19
 0 7 -17 -2.78774 20.2367 12
 0 7 -16 192.296 17.9564 4
 0 7 -16 156.191 45.2805 15
 0 7 -16 167.513 28.7338 12
 0 7 -16 172.023 44.0425 44
 0 7 -16 112.21 34.251 19
 0 7 -15 282.221 48.6615 44
 0 7 -15 275.473 33.2326 12
 0 7 -15 297.527 21.765 4
 0 7 -15 293.615 52.5148 15
 0 7 -15 249.051 38.6328 19
 0 7 -14 679.85 62.805 44
 0 7 -14 508.708 47.3305 19
 0 7 -14 678.595 34.1119 4
 0 7 -14 512.819 62.3442 15
 0 7 -14 574.555 45.0878 12
 0 7 -13 218.431 47.3386 15
 0 7 -13 187.551 34.6634 19
 0 7 -13 239.731 31.1594 12
 0 7 -13 263.465 46.8326 44
 0 7 -13 294.143 21.8806 4
 0 7 -12 61.1022 14.1742 4
 0 7 -12 36.1797 21.9196 12
 0 7 -12 31.6436 36.8053 15
 0 7 -12 51.0703 39.7726 44
 0 7 -12 53.4651 28.253 19
 0 7 -11 2067.5 124.352 15
 0 7 -11 2350.3 108.571 19
 0 7 -11 2335.96 109.544 12
 0 7 -11 2284.71 121.088 44
 0 7 -10 -23.5555 35.8006 15
 0 7 -10 6.74888 35.7148 44
 0 7 -10 27.3211 21.9343 12
 0 7 -10 2.71466 25.1955 19
 0 7 -10 -2.78811 13.2064 4
 0 7 -9 3115.11 149.008 44
 0 7 -9 3769.3 128.78 4
 0 7 -9 3419.17 139.708 12
 0 7 -9 3118.95 136.17 19
 0 7 -9 2724.32 151.294 15
 0 7 -8 4584.66 160.309 4
 0 7 -8 3730.17 178.589 44
 0 7 -8 4043.37 167.387 19
 0 7 -8 4285.55 170.741 12
 0 7 -7 497.459 40.0965 19
 0 7 -7 405.631 48.6997 44
 0 7 -7 364.743 47.814 15
 0 7 -7 423.153 29.2258 9
 0 7 -7 597.049 31.2578 4
 0 7 -7 500.85 38.9614 12
 0 7 -6 15797.4 716.034 44
 0 7 -6 20962.4 713.665 12
 0 7 -6 17780.5 703.295 9
 0 7 -6 19249.2 709.467 19
 0 7 -6 23093.1 704.25 4
 0 7 -6 18242.1 704.336 43
 0 7 -5 6790.08 252.693 12
 0 7 -5 5838.22 244.379 43
 0 7 -5 5998.17 243.941 9
 0 7 -5 6192.44 248.339 19
 0 7 -4 12.3111 14.4107 7
 0 7 -4 18.045 14.6855 9
 0 7 -4 11.3141 17.1988 12
 0 7 -4 7.57323 12.3425 4
 0 7 -4 20.3875 36.985 10
 0 7 -4 22.6155 17.8511 43
 0 7 -3 3192.16 144.042 9
 0 7 -3 3467.14 143.637 7
 0 7 -3 3533.31 145.336 43
 0 7 -2 634.085 32.0768 27
 0 7 -2 443.666 31.2019 7
 0 7 -2 807.276 51.5997 10
 0 7 -2 638.741 30.8291 4
 0 7 -2 448.008 32.7794 9
 0 7 -2 505.028 34.026 43
 0 7 -1 484.622 28.8613 27
 0 7 -1 521.352 28.1131 4
 0 7 -1 444.621 32.3629 43
 0 7 0 1925.79 88.7356 43
 0 7 0 1844.82 86.5289 7
 0 7 1 40.3144 16.8756 7
 0 7 1 54.3368 13.8998 4
 0 7 1 72.2688 24.642 10
 0 7 1 57.2524 14.4964 27
 0 7 1 55.1992 19.3707 43
 0 7 2 181.209 28.3141 10
 0 7 2 169.929 17.4543 4
 0 7 2 134.098 17.0058 27
 0 7 2 164.618 22.2799 43
 0 7 2 111.528 19.4293 7
 0 7 3 251.127 25.685 43
 0 7 3 251.808 20.2568 4
 0 7 3 211.501 23.4536 7
 0 7 3 232.183 20.8549 27
 0 7 3 239.586 30.3345 10
 0 7 4 1.17767 16.9606 7
 0 7 4 16.0066 18.6416 43
 0 7 4 0.58947 21.1161 10
 0 7 4 -3.26397 12.1846 4
 0 7 4 -5.03985 13.3655 27
 0 7 5 63.575 12.4411 24
 0 7 5 64.8116 16.9445 18
 0 7 5 85.5934 15.3401 4
 0 7 5 96.4014 21.6639 43
 0 7 5 112.773 25.4033 10
 0 7 5 91.3463 16.6321 27
 0 7 6 377.392 29.8841 7
 0 7 6 390.171 27.4636 27
 0 7 6 391.152 31.5642 43
 0 7 6 354.483 26.9136 18
 0 7 6 447.996 36.7957 10
 0 7 6 417.087 26.7039 4
 0 7 7 255.824 23.6987 18
 0 7 7 276.059 26.0822 7
 0 7 7 275.408 24.0584 27
 0 7 7 323.397 33.912 10
 0 7 7 207.459 20.1846 24
 0 7 7 299.98 23.193 4
 0 7 7 269.626 25.667 8
 0 7 8 7.73324 16.1893 8
 0 7 8 -2.73914 12.3362 24
 0 7 8 9.45555 15.5667 18
 0 7 8 -6.0528 17.6069 7
 0 7 8 6.14716 14.6081 27
 0 7 9 47.4548 13.776 24
 0 7 9 49.1848 16.9426 18
 0 7 9 41.5025 17.099 8
 0 7 9 60.102 19.1604 7
 0 7 10 76.3115 15.6728 24
 0 7 10 112.321 23.506 43
 0 7 10 81.8868 18.416 8
 0 7 10 116.834 25.6398 10
 0 7 10 96.213 18.841 18
 0 7 10 116.501 20.0857 7
 0 7 11 -3.28241 15.2816 8
 0 7 11 20.4001 19.4727 43
 0 7 11 9.04879 16.3982 7
 0 7 11 9.96039 20.8468 10
 0 7 11 1.79199 12.64 24
 0 7 11 -0.35064 15.2303 18
 0 7 12 2.05016 18.5413 43
 0 7 12 8.00606 19.7538 10
 0 7 12 4.42204 14.5403 18
 0 7 12 2.15406 15.2419 7
 0 7 12 -4.22755 13.6481 24
 0 7 12 2.07754 13.774 8
 0 7 13 75.1808 22.2524 10
 0 7 13 51.0686 16.2129 18
 0 7 13 65.9932 15.3357 24
 0 7 13 83.9085 20.4616 43
 0 7 13 63.4139 16.2909 7
 0 7 13 67.3479 15.3415 8
 0 7 14 31.9636 16.941 43
 0 7 14 30.4642 19.2724 10
 0 7 14 22.0254 14.3489 18
 0 7 14 30.7334 14.0608 7
 0 7 14 36.9821 13.2854 24
 0 7 14 31.3962 12.5905 8
 0 7 15 48.8304 12.8027 8
 0 7 15 60.9696 14.3323 24
 0 7 15 58.5062 13.5871 7
 0 7 15 53.7126 17.3982 43
 0 7 15 36.7908 18.852 10
 0 7 15 58.601 14.8953 18
 0 7 16 -1.54486 11.8321 18
 0 7 16 -16.8331 14.0964 43
 0 7 16 -2.22251 10.7687 7
 0 7 16 -0.88713 10.8458 24
 0 7 16 -2.12165 9.70958 8
 0 7 17 -2.28256 8.94999 7
 0 7 17 9.00012 10.3895 18
 0 7 17 2.18895 12.1404 43
 0 7 17 18.1464 10.3487 24
 0 7 18 53.9693 12.5105 43
 0 8 -22 14.6131 21.2574 15
 0 8 -21 27.3073 25.1736 15
 0 8 -21 22.0805 13.6711 12
 0 8 -20 -15.9018 27.1622 15
 0 8 -20 5.64526 14.3555 12
 0 8 -19 -1.89002 15.6378 12
 0 8 -19 6.34293 27.1464 15
 0 8 -18 15.8078 27.6006 44
 0 8 -18 13.44 29.0805 15
 0 8 -18 16.6668 17.1705 12
 0 8 -17 35.1485 32.4525 15
 0 8 -17 28.1891 18.2711 12
 0 8 -17 19.0015 30.3972 44
 0 8 -16 457.344 35.9247 12
 0 8 -16 380.945 50.2666 15
 0 8 -16 397.488 45.2469 44
 0 8 -15 413.831 50.1886 15
 0 8 -15 319.842 44.8662 44
 0 8 -15 396.93 34.2529 12
 0 8 -14 62.004 34.6816 44
 0 8 -14 86.1479 35.3678 15
 0 8 -14 98.8675 21.9964 12
 0 8 -13 434.746 35.9466 12
 0 8 -13 317.724 47.1189 15
 0 8 -13 422.866 46.7747 44
 0 8 -12 430.394 47.7258 44
 0 8 -12 472.062 51.4368 15
 0 8 -12 578.271 40.0196 12
 0 8 -11 32.7777 18.4578 12
 0 8 -11 6.91761 28.8306 15
 0 8 -11 10.0268 29.9412 44
 0 8 -10 378.869 44.899 44
 0 8 -10 347.961 44.2425 15
 0 8 -9 335.201 77.3272 29
 0 8 -9 478.827 35.2812 12
 0 8 -9 309.532 39.7797 44
 0 8 -8 2345.68 72.1724 4
 0 8 -8 1957.69 81.6294 12
 0 8 -7 27.6773 10.7034 4
 0 8 -7 1.99791 16.2999 12
 0 8 -6 80.632 12.9138 4
 0 8 -5 132.271 19.6692 43
 0 8 -5 214.411 17.2246 4
 0 8 -4 1519.79 64.4952 27
 0 8 -4 1290.04 67.3312 43
 0 8 -3 670.903 41.1363 43
 0 8 -3 723.041 37.2391 27
 0 8 -2 324.853 22.623 27
 0 8 -2 276.416 26.5179 43
 0 8 -1 838.016 47.8353 43
 0 8 -1 799.038 45.7962 7
 0 8 -1 951.856 44.2446 27
 0 8 0 1161.32 59.1216 7
 0 8 0 1153.46 60.6611 43
 0 8 0 1333.36 57.1939 27
 0 8 1 861.104 43.2054 27
 0 8 1 781.08 45.4743 7
 0 8 1 823.584 47.8173 43
 0 8 2 1125.41 57.2865 43
 0 8 2 1068.46 51.7818 27
 0 8 2 1008.85 54.0789 7
 0 8 2 1023.13 53.7562 8
 0 8 3 1986.12 91.1663 7
 0 8 3 2067.27 88.9588 27
 0 8 3 2137.81 93.6915 43
 0 8 3 1952.76 90.5838 8
 0 8 3 2813.23 90.0716 4
 0 8 3 2835.91 106.56 10
 0 8 4 743.005 43.86 43
 0 8 4 936.763 38.9671 4
 0 8 4 688.594 41.5355 7
 0 8 4 682.525 38.2764 27
 0 8 4 679.949 40.6682 8
 0 8 4 923.958 52.0423 10
 0 8 5 363.947 26.1703 27
 0 8 5 417.96 32.075 43
 0 8 5 402.311 30.0197 7
 0 8 6 178.622 23.8681 43
 0 8 6 161.917 26.9561 10
 0 8 7 489.513 32.3898 8
 0 8 7 569.385 39.5863 10
 0 8 7 551.567 35.9263 43
 0 8 8 17.065 14.105 8
 0 8 8 16.4279 19.316 10
 0 8 8 13.9655 17.7413 43
 0 8 8 7.36443 15.8839 7
 0 8 9 58.7884 19.9886 10
 0 8 9 32.8054 14.9089 8
 0 8 9 70.0973 16.7718 7
 0 8 10 9.16181 12.7735 8
 0 8 10 14.9509 14.1168 7
 0 8 10 7.33069 9.52892 24
 0 8 10 16.7926 17.5679 10
 0 8 11 30.9567 16.5727 10
 0 8 11 18.7939 11.9843 8
 0 8 11 14.1939 13.3571 7
 0 8 12 -2.60784 10.6696 8
 0 8 12 -6.34173 14.3037 43
 0 8 12 3.52457 11.6908 7
 0 8 13 -2.02759 12.6387 43
 0 8 13 4.42166 9.3082 8
 0 8 14 32.6452 12.3718 43
 0 8 14 36.3033 9.43976 8
 0 8 15 -0.22252 9.75323 43
 0 9 -4 14.6282 10.1622 8
 0 9 -3 80.3211 13.2148 8
 0 9 -2 25.6657 11.7664 8
 0 9 -2 24.5434 13.7868 43
 0 9 -1 56.9504 13.4333 8
 0 9 -1 64.8566 15.3456 43
 0 9 0 31.262 14.7356 43
 0 9 0 29.493 12.3201 8
 0 9 1 9.86561 14.4815 43
 0 9 1 7.27173 11.5741 8
 0 9 2 5.50444 11.3169 8
 0 9 2 4.93828 14.2159 43
 0 9 3 150.005 18.9544 43
 0 9 3 131.225 16.7028 8
 0 9 4 1.59822 14.0657 43
 0 9 4 8.92803 11.3406 8
 0 9 5 221.944 20.4951 43
 0 9 5 164.512 17.3666 8
 0 9 6 5.0827 13.4306 43
 0 9 7 7.0487 12.8209 43
 0 9 8 44.9403 10.7948 8
 0 9 8 47.8065 13.2293 43
 0 9 9 22.3083 10.9255 43
 0 9 9 13.7671 8.70413 8
 0 9 10 0.74697 7.7856 8
 -1 9 10 -8.26401 11.0806 43
 -1 9 7 3.36903 9.99845 8
 -1 9 7 -1.86453 13.4354 43
 -1 9 6 30.9595 11.4795 8
 -1 9 6 31.0994 15.0102 43
 -1 9 5 69.5623 16.6588 43
 -1 9 5 52.1305 13.1183 8
 -1 9 4 41.8493 16.5155 43
 -1 9 4 42.6976 12.5352 8
 -1 9 3 203.384 21.99 43
 -1 9 3 209.269 18.7533 8
 -1 9 2 166.099 17.2247 8
 -1 9 2 193.45 22.2632 43
 -1 9 1 42.4731 17.1621 43
 -1 9 1 39.2288 12.7065 8
 -1 9 0 59.8346 17.0176 43
 -1 9 0 68.686 13.0931 8
 -1 9 -1 105.715 18.7051 43
 -1 9 -1 127.568 14.8948 8
 -1 9 -2 16.4419 10.1712 8
 -1 9 -2 16.2498 15.2529 43
 -1 9 -3 449.184 29.7987 43
 -1 9 -4 11.7453 15.3883 43
 -1 9 -5 490.783 30.6526 43
 -1 9 -11 133.639 27.4187 44
 -1 9 -12 5.48102 21.6266 44
 -1 9 -13 64.3513 24.9552 44
 -1 9 -14 76.5724 25.2529 44
 -1 9 -15 13.1901 20.9016 44
 -1 9 -16 20.6813 20.6577 44
 -1 8 15 15.7628 10.6906 43
 -1 8 14 14.2473 12.2607 43
 -1 8 13 53.9958 16.3711 10
 -1 8 13 28.2021 13.7324 43
 -1 8 13 12.0342 11.9665 18
 -1 8 13 10.77 10.6478 8
 -1 8 12 35.5868 12.3068 8
 -1 8 12 20.6341 15.8406 10
 -1 8 12 22.9336 15.3399 43
 -1 8 12 29.6038 13.3257 18
 -1 8 11 18.2748 14.2229 18
 -1 8 11 45.3144 16.4886 43
 -1 8 11 39.2094 14.1142 8
 -1 8 11 12.5366 17.6236 10
 -1 8 10 66.3 18.8119 43
 -1 8 10 76.4443 15.8348 8
 -1 8 10 84.3832 16.8273 18
 -1 8 9 140.38 20.0011 18
 -1 8 9 195.504 23.2494 43
 -1 8 9 191.309 19.7886 8
 -1 8 8 357.628 28.4012 43
 -1 8 8 370.116 25.3361 8
 -1 8 8 304.232 25.1212 18
 -1 8 7 22.229 22.9799 10
 -1 8 7 32.0538 17.0844 18
 -1 8 6 589.28 32.035 18
 -1 8 6 622.41 30.8263 8
 -1 8 5 130.295 19.8499 8
 -1 8 5 159.201 24.2542 43
 -1 8 5 143.171 21.0593 18
 -1 8 4 581.368 33.4054 8
 -1 8 4 560.755 34.415 18
 -1 8 4 652.473 38.2171 43
 -1 8 3 227.051 27.8346 43
 -1 8 3 232.409 23.6504 8
 -1 8 3 227.541 24.6919 18
 -1 8 2 105.241 18.1695 8
 -1 8 2 81.5021 19.4719 18
 -1 8 2 59.5875 20.1135 19
 -1 8 2 99.1567 22.2514 43
 -1 8 2 26.7838 28.3627 10
 -1 8 1 62.2785 20.9759 19
 -1 8 1 65.1 13.0146 27
 -1 8 1 74.1256 21.4297 43
 -1 8 1 60.1875 16.1729 8
 -1 8 0 247.24 41.0877 10
 -1 8 0 324.695 29.0156 43
 -1 8 0 307.464 23.7204 8
 -1 8 0 260.229 27.9514 19
 -1 8 -1 98.2858 15.975 8
 -1 8 -1 87.5622 21.3273 43
 -1 8 -1 108.06 22.9614 19
 -1 8 -2 315.719 30.5877 19
 -1 8 -2 348.679 29.582 43
 -1 8 -2 338.028 24.2284 8
 -1 8 -3 13.6151 11.9189 8
 -1 8 -3 17.9568 18.8727 43
 -1 8 -3 14.9446 21.942 19
 -1 8 -4 145.147 26.6315 19
 -1 8 -4 168.01 22.8923 43
 -1 8 -4 184.528 16.9898 8
 -1 8 -5 831.114 47.1074 19
 -1 8 -5 728.611 40.4859 43
 -1 8 -6 717.084 38.8294 43
 -1 8 -6 703.033 52.5631 44
 -1 8 -7 842.464 47.7237 43
 -1 8 -7 951.406 63.7551 44
 -1 8 -7 869.084 65.6638 10
 -1 8 -8 2194.48 85.7625 19
 -1 8 -8 1954.89 95.1803 44
 -1 8 -9 2214.24 97.7559 19
 -1 8 -9 2121.98 108.856 44
 -1 8 -10 58.3398 27.6518 19
 -1 8 -10 55.8904 35.5123 44
 -1 8 -11 37.5602 29.65 15
 -1 8 -11 45.4807 28.1613 19
 -1 8 -11 49.2962 35.2129 44
 -1 8 -12 639.199 45.9316 19
 -1 8 -12 537.431 51.9893 15
 -1 8 -12 567.049 55.1537 44
 -1 8 -13 187.205 38.4699 15
 -1 8 -13 169.878 33.5904 19
 -1 8 -13 163.89 40.8523 44
 -1 8 -13 172.894 22.6546 12
 -1 8 -14 106.99 35.9271 44
 -1 8 -14 79.2166 30.1834 19
 -1 8 -14 84.9271 34.5616 15
 -1 8 -14 62.6288 18.5438 12
 -1 8 -15 161.647 32.6096 19
 -1 8 -15 129.088 21.2975 12
 -1 8 -15 124.298 36.8631 15
 -1 8 -15 170.89 39.0794 44
 -1 8 -16 7.94422 31.6506 44
 -1 8 -16 12.3311 30.186 15
 -1 8 -16 -8.45223 15.8499 12
 -1 8 -16 -9.68979 27.4936 19
 -1 8 -17 225.639 39.2338 15
 -1 8 -17 259.678 39.6767 44
 -1 8 -17 224.851 33.1378 19
 -1 8 -17 198.937 23.1256 12
 -1 8 -18 4.03219 29.9281 44
 -1 8 -18 4.97175 24.6112 19
 -1 8 -18 3.17198 14.6389 12
 -1 8 -18 28.517 30.742 15
 -1 8 -19 20.3392 27.7977 44
 -1 8 -19 26.7307 29.0368 15
 -1 8 -19 32.486 14.7049 12
 -1 8 -20 20.375 13.1106 12
 -1 8 -20 22.1942 25.6336 15
 -1 8 -21 -1.47623 22.3252 15
 -1 7 18 17.8573 11.5708 18
 -1 7 18 41.6084 12.0152 43
 -1 7 17 -2.52438 14.1316 10
 -1 7 17 10.2644 12.6509 43
 -1 7 17 2.81437 12.6962 18
 -1 7 16 33.4559 14.7592 18
 -1 7 16 23.3738 14.6814 43
 -1 7 15 3.3197 11.9204 8
 -1 7 15 -6.43386 14.9469 18
 -1 7 15 5.57989 15.3152 43
 -1 7 14 27.9691 16.6068 18
 -1 7 14 34.5248 14.1198 7
 -1 7 14 35.0133 13.733 8
 -1 7 14 19.7353 17.4714 43
 -1 7 13 -6.13365 17.5543 18
 -1 7 13 8.09552 14.8001 8
 -1 7 13 12.1623 18.5643 43
 -1 7 13 5.42872 14.5825 7
 -1 7 13 4.01667 12.7755 24
 -1 7 12 1530.44 68.6692 8
 -1 7 12 1493.84 68.4552 24
 -1 7 12 1751.02 70.5653 7
 -1 7 12 1725.71 73.4198 43
 -1 7 12 1501.46 70.7814 18
 -1 7 11 53.575 15.7795 24
 -1 7 11 67.4203 18.2207 7
 -1 7 11 60.4106 18.3197 8
 -1 7 11 50.0197 19.3482 18
 -1 7 11 60.9898 20.8411 43
 -1 7 10 6.29912 20.8863 43
 -1 7 10 29.1947 17.0475 7
 -1 7 10 21.0907 13.1725 24
 -1 7 10 11.6747 17.3662 18
 -1 7 10 1.56038 15.8857 8
 -1 7 9 1.46836 12.9328 24
 -1 7 9 2.38044 16.4817 8
 -1 7 9 -12.6066 18.5954 18
 -1 7 9 0.45686 20.6088 43
 -1 7 9 5.17064 17.623 7
 -1 7 8 628.605 37.1875 7
 -1 7 8 593.314 36.2143 8
 -1 7 8 501.857 31.5447 24
 -1 7 8 579.429 37.1612 18
 -1 7 8 590.737 39.3151 43
 -1 7 7 298.908 26.5763 7
 -1 7 7 290.362 29.0161 43
 -1 7 7 227.626 20.241 24
 -1 7 7 276.72 25.8462 8
 -1 7 7 275.109 25.8339 18
 -1 7 6 310.823 27.2133 18
 -1 7 6 285.74 27.7216 7
 -1 7 6 362.771 36.3147 10
 -1 7 6 257.282 20.9886 24
 -1 7 6 344.6 30.6131 43
 -1 7 6 220.707 29.5486 19
 -1 7 5 5.32365 10.8824 4
 -1 7 5 1.5519 12.3968 27
 -1 7 5 1.59051 16.9752 7
 -1 7 5 -14.6923 18.1958 18
 -1 7 5 4.07039 20.6789 19
 -1 7 5 0.63334 10.6353 24
 -1 7 4 980.01 46.2547 8
 -1 7 4 977.341 42.8991 27
 -1 7 4 1035.67 41.5838 4
 -1 7 4 1044.27 48.6321 18
 -1 7 3 207.573 28.0976 19
 -1 7 3 218.931 22.7532 8
 -1 7 3 247.942 18.5011 4
 -1 7 3 248.443 25.7869 18
 -1 7 3 214.942 26.7966 43
 -1 7 3 222.741 19.85 27
 -1 7 2 762.535 38.009 27
 -1 7 2 675.735 45.2885 19
 -1 7 2 777.219 41.2146 8
 -1 7 2 789.21 36.7698 4
 -1 7 2 774.723 42.9833 7
 -1 7 2 751.463 44.7098 43
 -1 7 2 740.896 43.6285 18
 -1 7 1 59.3849 23.3384 19
 -1 7 1 58.5911 26.9575 10
 -1 7 1 88.9928 17.8977 8
 -1 7 1 82.3588 19.5269 7
 -1 7 1 46.4533 19.6167 18
 -1 7 1 91.6935 14.1559 27
 -1 7 1 86.6243 22.1609 43
 -1 7 0 3487.23 87.0611 27
 -1 7 0 3241.91 94.7688 18
 -1 7 0 3345.32 92.9661 7
 -1 7 0 3441.23 95.9952 43
 -1 7 0 3330.03 90.3383 8
 -1 7 -1 761.428 34.1972 27
 -1 7 -1 726.085 39.2756 7
 -1 7 -1 685.532 43.8983 19
 -1 7 -1 698.481 36.7226 8
 -1 7 -1 718.426 41.6238 43
 -1 7 -1 733.547 41.9496 18
 -1 7 -2 657.126 56.1045 10
 -1 7 -2 761.577 43.1645 43
 -1 7 -2 729.304 44.7139 19
 -1 7 -2 720.421 41.9046 18
 -1 7 -3 2920.44 85.9321 43
 -1 7 -3 2783.69 89.6866 19
 -1 7 -3 2695.67 84.3161 18
 -1 7 -4 5573.29 200.613 43
 -1 7 -4 5877.06 196.199 8
 -1 7 -4 5701.15 205.088 19
 -1 7 -5 53.7486 21.2826 18
 -1 7 -5 94.4693 15.2657 8
 -1 7 -5 75.7183 28.5313 19
 -1 7 -5 87.8494 22.4721 43
 -1 7 -6 17141.4 260.112 43
 -1 7 -6 15069.1 258.905 18
 -1 7 -7 332.061 43.6372 15
 -1 7 -7 381.352 39.2249 19
 -1 7 -8 12841.5 375.297 19
 -1 7 -8 11796.4 390.957 15
 -1 7 -8 12929.7 373.244 12
 -1 7 -9 234.891 26.9317 43
 -1 7 -9 281.26 45.465 15
 -1 7 -9 320.257 39.5126 19
 -1 7 -9 342.298 31.895 12
 -1 7 -10 2856.59 125.381 19
 -1 7 -10 3050.42 123.095 12
 -1 7 -10 2808.97 140.231 15
 -1 7 -11 44.5308 31.218 19
 -1 7 -11 62.8949 21.2063 12
 -1 7 -11 57.53 37.6607 15
 -1 7 -12 634.392 43.4609 12
 -1 7 -12 676.601 49.7312 19
 -1 7 -12 624.544 60.5688 15
 -1 7 -13 23.5814 40.7644 44
 -1 7 -13 1.25801 36.0973 15
 -1 7 -13 -10.527 29.8949 19
 -1 7 -14 650.428 50.9748 19
 -1 7 -14 619.656 62.6692 44
 -1 7 -14 576.575 61.6545 15
 -1 7 -15 73.1939 41.4525 44
 -1 7 -15 44.3679 39.5652 15
 -1 7 -15 46.2433 34.591 19
 -1 7 -16 15.7197 38.6 15
 -1 7 -16 31.7743 35.0675 19
 -1 7 -17 783.857 58.3262 19
 -1 7 -17 787.219 70.0773 15
 -1 7 -18 -23.5701 33.9848 19
 -1 7 -18 31.8374 39.3932 15
 -1 7 -19 24.5733 35.4941 15
 -1 7 -19 43.5121 32.2837 19
 -1 7 -19 55.5332 38.3479 44
 -1 7 -20 394.179 43.0548 19
 -1 7 -20 530.287 52.8086 44
 -1 7 -21 28.8743 32.9776 44
 -1 7 -22 8.99075 29.4743 15
 -1 7 -22 40.5778 29.2371 44
 -1 7 -22 6.1279 16.0456 12
 -1 7 -23 46.2984 29.6328 15
 -1 7 -23 39.0145 16.4547 12
 -1 7 -24 200.006 32.6683 15
 -1 7 -24 195.056 21.3217 12
 -1 6 22 14.5101 10.1062 18
 -1 6 21 73.7109 12.2151 32
 1 -6 -21 93.4045 11.4612 35
 -1 6 21 75.4538 14.0438 18
 1 -6 -20 7.02299 9.95313 35
 -1 6 20 1.84044 11.5846 32
 -1 6 20 7.02127 13.9769 18
 -1 6 19 6.65627 13.22 32
 -1 6 19 5.92346 15.6793 18
 -1 6 19 4.31173 13.6137 43
 -1 6 18 201.876 21.3584 32
 -1 6 18 170.958 22.2142 18
 -1 6 18 206.116 21.4335 43
 -1 6 17 1456.59 63.3224 32
 -1 6 17 1438.59 63.1342 43
 -1 6 17 1309.34 64.1737 18
 -1 6 16 51.9803 18.5147 43
 -1 6 16 57.3637 20.6237 18
 -1 6 16 72.3151 15.2385 7
 -1 6 16 69.1485 18.3989 32
 -1 6 16 46.9169 17.5415 24
 -1 6 16 48.1003 15.2965 8
 -1 6 15 3687.86 145.274 18
 -1 6 15 3933.83 145.296 43
 -1 6 15 3946.73 142.297 7
 -1 6 15 3378.36 141.578 8
 -1 6 15 3674.3 144.524 24
 -1 6 15 3830.4 144.356 32
 -1 6 14 157.303 22.7808 32
 -1 6 14 162.287 23.3927 24
 -1 6 14 174.378 21.9265 8
 -1 6 14 169.811 26.1054 18
 -1 6 14 162.495 24.5489 43
 -1 6 14 177.818 22.0826 7
 -1 6 13 6242.08 234.333 24
 -1 6 13 6508.14 233.404 7
 -1 6 13 6025.87 232.757 8
 -1 6 13 6708.1 234.931 32
 -1 6 13 6326.32 235.226 18
 -1 6 13 6261.4 235.087 43
 -1 6 12 291.074 26.7297 24
 -1 6 12 332.816 27.9003 32
 -1 6 12 302.624 27.9616 8
 -1 6 12 332.446 27.6456 7
 -1 6 12 323.392 30.4255 18
 -1 6 12 320.267 30.1677 43
 -1 6 11 297.455 27.6662 8
 -1 6 11 309.701 27.2117 7
 -1 6 11 268.443 25.2399 24
 -1 6 11 286.409 29.6464 43
 -1 6 11 332.007 31.1769 18
 -1 6 11 361.13 27.4831 32
 -1 6 10 60.1657 18.0601 8
 -1 6 10 53.5535 18.0405 7
 -1 6 10 48.367 20.4121 43
 -1 6 10 52.6453 20.3283 18
 -1 6 10 51.8352 17.0002 32
 -1 6 10 29.9138 15.0704 24
 -1 6 9 44.3319 18.7123 43
 -1 6 9 40.16 17.2502 8
 -1 6 9 24.2955 16.3497 7
 -1 6 9 36.5887 19.0862 18
 -1 6 9 30.2829 13.8342 24
 -1 6 9 19.4485 14.851 32
 -1 6 8 7.26434 17.7912 18
 -1 6 8 -1.75712 13.6815 32
 -1 6 8 -1.12302 15.9255 7
 -1 6 8 3.09852 12.0445 24
 -1 6 8 -0.4101 17.9982 43
 -1 6 8 3.3686 14.7136 8
 -1 6 7 394.161 27.9932 8
 -1 6 7 427.944 29.1835 7
 -1 6 7 426.62 30.5492 43
 -1 6 7 386.699 25.4507 24
 -1 6 7 457.989 30.6336 18
 -1 6 7 365.721 25.1258 27
 -1 6 6 -1.84749 10.5749 24
 -1 6 6 -3.05743 16.3145 18
 -1 6 6 4.50919 12.2539 27
 -1 6 6 6.97018 10.489 4
 -1 6 6 0.35914 13.624 7
 -1 6 6 12.3621 18.0326 43
 -1 6 5 17.8886 10.3925 24
 -1 6 5 0.37349 16 18
 -1 6 5 14.3589 14.8841 7
 -1 6 5 18.1535 10.4321 4
 -1 6 5 21.3333 18.1037 43
 -1 6 5 15.4181 11.7575 27
 -1 6 4 1249.29 46.5304 18
 -1 6 4 1166.29 44.0432 7
 -1 6 4 1083.67 40.4095 27
 -1 6 4 1156 39.4247 4
 -1 6 4 1060.91 39.7363 24
 -1 6 3 1738.74 72.6473 18
 -1 6 3 1727.55 68.4291 27
 -1 6 3 1760.79 67.1091 4
 -1 6 3 1537.49 66.7818 24
 -1 6 2 2608.26 87.2136 43
 -1 6 2 2683.34 80.6004 4
 -1 6 2 2385.86 90.317 19
 -1 6 2 2752.77 87.3025 18
 -1 6 2 2631.72 81.7157 27
 -1 6 1 2.85192 15.4122 18
 -1 6 1 1.24986 13.3315 7
 -1 6 1 8.60341 9.56171 4
 -1 6 1 -1.07986 15.6337 43
 -1 6 1 -1.38055 20.3327 19
 -1 6 1 5.14495 10.1489 27
 -1 6 0 60.1754 16.7582 18
 -1 6 0 62.8358 10.8003 4
 -1 6 0 53.8942 11.3624 27
 -1 6 0 62.5815 21.0237 19
 -1 6 0 54.9092 14.2112 7
 -1 6 0 64.4962 16.4778 43
 -1 6 -1 5.93473 14.7776 43
 -1 6 -1 -3.97696 9.11171 4
 -1 6 -1 4.15823 12.2857 7
 -1 6 -1 2.24608 19.5168 19
 -1 6 -1 -1.4512 15.1543 18
 -1 6 -1 1.59365 9.1247 27
 -1 6 -2 1354.47 49.068 43
 -1 6 -2 1455.54 50.6739 18
 -1 6 -2 1365.7 53.3798 19
 -1 6 -2 1416.86 46.9262 7
 -1 6 -3 143.5 16.0123 7
 -1 6 -3 130.046 18.3608 43
 -1 6 -3 103.278 18.481 18
 -1 6 -3 129.703 22.5423 19
 -1 6 -4 2736.45 80.8793 19
 -1 6 -4 2830.85 76.5663 43
 -1 6 -4 2722.63 77.0813 18
 -1 6 -5 100.776 17.8278 43
 -1 6 -5 101.172 18.5646 18
 -1 6 -5 128.846 22.8833 19
 -1 6 -5 122.688 27.9405 15
 -1 6 -6 17.5377 14.6304 43
 -1 6 -6 6.68025 15.0018 18
 -1 6 -6 39.3936 25.8984 15
 -1 6 -6 26.8193 15.0764 12
 -1 6 -6 36.4422 20.7681 19
 -1 6 -7 113.627 17.6606 43
 -1 6 -7 117.013 19.3989 18
 -1 6 -7 126.989 24.47 19
 -1 6 -7 116.539 30.1404 15
 -1 6 -8 349.776 30.4876 18
 -1 6 -8 462.868 37.3651 19
 -1 6 -8 448.195 46.7294 15
 -1 6 -8 369.818 28.0919 43
 -1 6 -9 1505.75 61.8195 18
 -1 6 -9 1756.71 85.6389 15
 -1 6 -9 1872.58 69.4 19
 -1 6 -9 1438.59 56.4646 43
 -1 6 -10 139.629 30.6099 19
 -1 6 -10 131.762 37.6504 15
 -1 6 -11 55.0383 23.2182 18
 -1 6 -11 82.1125 28.2731 19
 -1 6 -11 59.2908 36.3713 15
 -1 6 -12 309.671 34.809 18
 -1 6 -12 411.927 40.2918 19
 -1 6 -12 403.913 52.3931 15
 -1 6 -12 438.051 32.2882 31
 -1 6 -13 371.089 51.7777 15
 -1 6 -13 267.426 33.3669 18
 -1 6 -13 409.589 40.7346 19
 -1 6 -13 400.397 31.6225 31
 -1 6 -14 111.304 28.0201 18
 -1 6 -14 172.1 45.5601 15
 -1 6 -14 186.617 37.6287 19
 -1 6 -15 1589.28 85.2022 19
 -1 6 -15 1516.19 100.175 15
 -1 6 -15 1660.66 100.818 44
 -1 6 -16 74.2048 48.6087 44
 -1 6 -16 71.4878 38.1483 19
 -1 6 -17 801.107 61.1418 19
 -1 6 -17 835.203 76.8355 44
 -1 6 -18 106.851 46.3864 44
 -1 6 -18 84.9259 47.2206 15
 -1 6 -18 100.926 41.4822 19
 -1 6 -18 93.1379 15.8146 36
 -1 6 -19 22.3146 43.5822 44
 -1 6 -19 54.0941 14.5953 36
 -1 6 -19 65.8694 46.7844 15
 -1 6 -19 67.1985 39.117 19
 -1 6 -20 -2.05706 12.6313 36
 -1 6 -20 20.9538 37.526 19
 -1 6 -20 -12.8765 40.3888 44
 -1 6 -20 12.3155 43.6214 15
 -1 6 -21 53.5072 38.1341 44
 -1 6 -21 79.8588 14.8894 36
 -1 6 -21 89.7006 37.2818 19
 -1 6 -21 30.2063 41.3804 15
 -1 6 -22 20.2164 35.7577 44
 -1 6 -22 17.2948 38.0645 15
 -1 6 -22 -2.23178 11.9059 36
 -1 6 -23 -17.5999 30.7242 44
 1 -6 23 -1.41558 26.8271 42
 -1 6 -23 9.75517 11.1869 36
 -1 6 -23 17.0371 34.6317 15
 -1 6 -24 1.86337 10.2358 36
 -1 6 -24 -3.05534 30.4271 15
 1 -6 24 1.26792 25.0405 42
 1 -6 25 30.081 12.0084 20
 -1 6 -25 67.8726 29.8252 15
 -1 6 -25 77.1638 11.3873 36
 1 -6 25 70.7146 24.657 42
 1 -6 26 1.40482 19.8128 42
 -1 6 -26 8.0432 22.6187 15
 1 -5 -24 -1.96444 8.32272 35
 -1 5 24 7.2436 10.0824 32
 -1 5 23 32.9151 13.3532 32
 1 -5 -23 33.8401 11.4021 35
 -1 5 22 15.1977 14.3359 32
 1 -5 -22 20.9199 12.2549 35
 1 -5 -21 10.1493 13.2798 35
 -1 5 21 1.87365 15.9437 32
 -1 5 20 726.597 40.9491 32
 -1 5 20 633.451 37.7297 24
 -1 5 19 1124.71 54.6768 24
 -1 5 19 1172.42 57.0668 32
 -1 5 19 1063.4 51.3919 43
 -1 5 18 178.6 31.3667 42
 -1 5 18 260.446 28.3879 32
 -1 5 18 247.408 25.2931 24
 -1 5 18 243.362 23.7013 43
 -1 5 17 873.535 46.4973 24
 -1 5 17 887.492 44.1158 43
 -1 5 16 7370.24 259.165 18
 -1 5 16 6099.75 265.379 42
 -1 5 16 7245.79 256.08 43
 -1 5 16 6524.97 254.328 8
 -1 5 16 7643.84 259.661 24
 -1 5 15 4586.22 160.994 7
 -1 5 15 3735.04 172.782 42
 -1 5 15 4038.32 161.02 8
 -1 5 15 4297.85 162.691 43
 -1 5 15 4503.02 164.866 18
 -1 5 14 3870.13 154.241 8
 -1 5 14 4233.45 155.894 43
 -1 5 14 4247.26 157.526 18
 -1 5 14 4312.02 154.56 7
 -1 5 13 288.967 40.0883 42
 -1 5 13 359.814 27.4484 8
 -1 5 13 371.705 26.551 7
 -1 5 13 373.892 31.9004 18
 -1 5 13 356.783 28.5812 43
 -1 5 12 1949.87 102.614 42
 -1 5 12 2335.16 91.79 8
 -1 5 12 2180.55 91.492 43
 -1 5 12 2337.17 93.6593 18
 -1 5 12 2063.31 91.1733 24
 -1 5 12 2442.86 91.5633 7
 -1 5 11 920.499 47.3998 43
 -1 5 11 959.998 47.6099 8
 -1 5 11 813.029 57.7907 42
 -1 5 11 1076.08 50.6378 18
 -1 5 11 939.477 47.3453 24
 -1 5 11 1075.42 47.8615 7
 -1 5 10 23.967 17.281 18
 -1 5 10 21.8173 12.446 24
 -1 5 10 13.0345 25.6864 42
 -1 5 10 7.77264 15.4306 43
 -1 5 10 21.955 14.7687 8
 -1 5 10 32.5168 14.4366 7
 -1 5 10 34.3712 16.388 32
 -1 5 9 403.563 26.5013 8
 -1 5 9 391.533 26.7938 7
 -1 5 9 413.676 28.2523 32
 -1 5 9 451.802 29.1393 18
 -1 5 9 412.942 26.2698 24
 -1 5 9 357.539 35.8985 42
 -1 5 9 414.647 27.3505 43
 -1 5 8 1838.66 89.6925 42
 -1 5 8 1914.26 81.9754 43
 -1 5 8 1956.22 80.6971 27
 -1 5 8 1916.5 81.012 24
 -1 5 8 2220.63 84.4145 18
 -1 5 8 2316.97 84.7935 32
 -1 5 8 2095.9 82.561 8
 -1 5 8 2125.06 82.7326 7
 -1 5 7 2985.2 105.328 32
 -1 5 7 2517.11 103.448 43
 -1 5 7 2480.02 101.451 27
 -1 5 7 2619.24 100.524 4
 -1 5 7 2594.29 102.088 24
 -1 5 7 2396.5 110.127 42
 -1 5 7 2727.83 103.425 8
 -1 5 7 2948.6 105.37 18
 -1 5 7 2802.61 104.069 7
 -1 5 6 303.876 21.5584 32
 -1 5 6 240.411 18.5528 24
 -1 5 6 283.244 21.0587 7
 -1 5 6 288.685 22.7086 18
 -1 5 6 279.53 18.2208 4
 -1 5 6 260.885 21.1636 43
 -1 5 6 235.491 27.4337 42
 -1 5 6 244.777 18.618 27
 -1 5 5 1857.58 76.9416 43
 -1 5 5 2077.1 76.8286 32
 -1 5 5 1798.68 83.335 42
 -1 5 5 1785.45 74.1956 24
 -1 5 5 2058.52 77.8387 18
 -1 5 5 1902.78 76.4368 7
 -1 5 5 1887.6 74.6923 27
 -1 5 5 1900.27 73.4708 4
 -1 5 4 106.901 11.8962 24
 -1 5 4 120.282 14.6487 32
 -1 5 4 114.495 14.7012 7
 -1 5 4 125.876 22.352 42
 -1 5 4 96.2337 12.7363 27
 -1 5 4 106.589 15.2594 43
 -1 5 4 117.161 11.9685 4
 -1 5 4 114.756 16.4412 18
 -1 5 3 305.26 21.8636 18
 -1 5 3 309.882 18.0967 4
 -1 5 3 278.61 17.6257 24
 -1 5 3 284.803 20.4266 7
 -1 5 3 296.893 27.7223 42
 -1 5 3 294.315 18.757 27
 -1 5 2 877.349 38.6762 24
 -1 5 2 934.603 42.8437 18
 -1 5 2 997.854 39.4455 4
 -1 5 2 892.385 39.5838 27
 -1 5 1 28.5751 8.43325 4
 -1 5 1 24.1844 12.9882 18
 -1 5 1 30.9224 9.22664 27
 -1 5 0 1486.68 59.5936 43
 -1 5 0 1382.98 54.7176 4
 -1 5 0 1541.61 58.415 7
 -1 5 0 1486.65 59.7524 18
 -1 5 0 1447.71 56.3897 27
 -1 5 -1 3696.12 68.175 7
 -1 5 -1 3576.76 62.3998 4
 -1 5 -1 3722.97 71.657 18
 -1 5 -1 3599.23 70.5421 43
 -1 5 -2 432.769 30.5002 19
 -1 5 -2 480.694 26.2739 43
 -1 5 -2 496.41 27.339 18
 -1 5 -2 527.281 24.7467 7
 -1 5 -2 489.922 24.367 9
 -1 5 -3 101.37 15.5276 18
 -1 5 -3 85.6014 14.2299 43
 -1 5 -3 82.5743 10.7609 9
 -1 5 -3 105.116 12.0726 7
 -1 5 -3 104.768 18.8746 19
 -1 5 -4 43.1732 13.5628 18
 -1 5 -4 33.4038 10.058 7
 -1 5 -4 39.5973 17.0378 19
 -1 5 -4 35.3955 21.2892 15
 -1 5 -4 37.9093 12.07 43
 -1 5 -4 35.1919 8.81867 9
 -1 5 -5 1320.95 78.3867 15
 -1 5 -5 1430.69 69.1824 19
 -1 5 -5 1724.36 64.7605 9
 -1 5 -5 1587.9 66.6557 43
 -1 5 -5 1520.04 67.465 18
 -1 5 -6 866.828 35.8742 43
 -1 5 -6 878.921 37.8011 18
 -1 5 -6 877.666 52.6355 15
 -1 5 -6 863.423 40.9885 19
 -1 5 -7 2824.05 98.3397 19
 -1 5 -7 2652.99 92.3319 43
 -1 5 -7 2546.85 93.9688 18
 -1 5 -7 2660.83 112.519 15
 -1 5 -8 13.2886 13.5003 18
 -1 5 -8 -7.53956 26.196 15
 -1 5 -8 11.423 17.8819 19
 -1 5 -8 5.92391 11.3428 43
 -1 5 -9 640.78 53.425 15
 -1 5 -9 604.923 34.6674 43
 -1 5 -9 595.904 37.7261 18
 -1 5 -9 664.262 41.5644 19
 -1 5 -10 831.612 43.8303 31
 -1 5 -10 629.939 42.8439 18
 -1 5 -10 765.408 46.8931 19
 -1 5 -10 770.021 59.4341 15
 -1 5 -11 1957.07 87.286 19
 -1 5 -11 1782.83 85.229 18
 -1 5 -11 1794.58 101.371 15
 -1 5 -12 304.468 32.5713 18
 -1 5 -12 411.354 30.713 31
 -1 5 -12 406.999 36.2159 19
 -1 5 -12 353.365 45.7751 15
 -1 5 -13 4052.01 173.329 18
 -1 5 -13 4277.52 174.333 19
 -1 5 -14 204.486 26.544 31
 -1 5 -14 139.954 28.7573 18
 -1 5 -14 207.047 34.201 19
 -1 5 -15 406.995 43.682 19
 -1 5 -15 486.067 56.3489 15
 -1 5 -15 472.236 35.7788 31
 -1 5 -16 164.901 38.2889 19
 -1 5 -16 190.728 47.4713 15
 -1 5 -16 217.04 45.7998 44
 -1 5 -17 1158.82 85.6556 15
 -1 5 -17 1282.5 83.2707 44
 -1 5 -17 1118.83 71.5549 19
 -1 5 -17 1063.65 55.2173 34
 -1 5 -18 -6.60997 15.5263 34
 -1 5 -18 -6.80385 41.2823 44
 -1 5 -18 -22.3141 43.3081 15
 -1 5 -19 663.273 42.492 34
 -1 5 -19 713.913 71.3976 15
 -1 5 -19 733.536 67.3046 44
 -1 5 -20 241.514 53.0033 15
 -1 5 -20 199.225 25.4859 34
 -1 5 -20 168.582 46.2193 44
 -1 5 -21 25.0443 44.321 15
 -1 5 -21 26.6073 38.9496 44
 -1 5 -21 45.7676 18.3686 34
 -1 5 -22 60.2492 42.0277 15
 -1 5 -22 71.2542 19.4608 34
 -1 5 -22 106.399 39.4251 44
 -1 5 -23 74.418 40.5724 15
 1 -5 23 74.7524 34.9798 42
 1 -5 23 -1.03643 23.0163 11
 -1 5 -23 83.5793 36.7178 44
 1 -5 24 -10.5455 31.1172 42
 -1 5 -24 -2.31303 33.9762 15
 1 -5 24 -18.7939 19.9936 11
 1 -5 25 3.93952 15.4067 11
 1 -5 25 37.4036 30.4857 42
 -1 5 -25 50.3098 14.7625 36
 -1 5 -25 47.1864 32.6372 15
 -1 5 -26 50.2019 13.4431 36
 1 -5 26 26.0334 27.0992 42
 -1 5 -26 40.3009 28.1908 15
 1 -5 26 67.8575 14.8393 20
 -1 5 -27 145.35 27.0897 15
 1 -5 27 92.9032 25.8976 42
 -1 5 -27 115.951 14.0668 36
 1 -5 28 3.292 19.2412 42
 -1 4 26 6.17151 10.8175 18
 -1 4 26 25.656 11.2631 32
 1 -4 -26 6.11918 8.25164 35
 1 -4 -25 20.3259 11.5043 35
 -1 4 25 2.15043 13.3201 32
 -1 4 25 -0.26525 12.7703 18
 1 -4 -24 14.9853 12.8371 35
 -1 4 24 42.7892 20.6554 42
 -1 4 24 20.4647 16.3571 32
 -1 4 24 37.1392 15.7997 18
 1 -4 -23 187.473 20.3493 35
 -1 4 23 173.312 21.7646 18
 -1 4 23 138.473 28.3325 42
 1 -4 -22 18.5327 15.9137 35
 -1 4 22 6.579 26.115 42
 -1 4 22 16.3739 18.4413 18
 -1 4 21 255.413 38.1627 42
 -1 4 21 328.513 26.5227 24
 -1 4 21 317.282 29.1296 18
 -1 4 20 32.5158 31.8743 42
 -1 4 20 66.3214 18.191 24
 -1 4 20 85.3333 22.9798 18
 -1 4 19 2.47405 21.3573 18
 -1 4 19 -7.29214 34.7277 42
 -1 4 19 -5.59556 16.258 24
 -1 4 18 247.046 29.5597 18
 -1 4 18 204.206 43.1571 42
 -1 4 18 237.942 22.7688 43
 -1 4 18 261.662 26.2835 24
 -1 4 17 1362.73 63.2833 18
 -1 4 17 1225.88 57.7311 43
 -1 4 17 1439.55 62.8935 24
 -1 4 17 1318.7 78.4092 42
 -1 4 17 1276.19 57.7913 8
 -1 4 16 9.09229 20.7801 18
 -1 4 16 11.5516 16.2191 24
 -1 4 16 21.8938 32.8094 42
 -1 4 16 5.52009 14.6905 43
 -1 4 16 21.9445 13.4761 8
 -1 4 15 213.03 20.9929 8
 -1 4 15 232.397 22.7756 24
 -1 4 15 233.122 21.7729 43
 -1 4 15 289.808 43.3079 42
 -1 4 14 107.502 15.9287 7
 -1 4 14 118.365 16.9483 8
 -1 4 14 109.017 17.4557 43
 -1 4 14 101.412 17.8532 24
 -1 4 13 95.4023 31.9446 42
 -1 4 13 74.1018 15.5043 43
 -1 4 13 96.1695 16.2645 24
 -1 4 13 82.1682 14.9864 8
 -1 4 13 96.8057 14.3782 7
 -1 4 12 1036.3 46.0474 24
 -1 4 12 1087.71 62.5669 42
 -1 4 12 1077.58 45.1216 7
 -1 4 12 1000.86 45.1826 8
 -1 4 11 -7.24285 11.834 43
 -1 4 11 0.646 26.2537 42
 -1 4 11 -0.26747 10.5733 7
 -1 4 11 0.29167 11.5481 8
 -1 4 10 945.335 54.2599 42
 -1 4 10 936.313 39.785 7
 -1 4 10 876.401 39.8305 8
 -1 4 9 1167.3 49.5096 27
 -1 4 9 1307.12 63.9239 42
 -1 4 9 1198.05 51.5197 18
 -1 4 9 1267.35 50.9562 8
 -1 4 9 1162.73 50.0391 24
 -1 4 9 1171.85 49.9662 7
 -1 4 9 1032.87 49.1468 43
 -1 4 8 5410.89 197.393 18
 -1 4 8 5325.28 195.935 27
 -1 4 8 6147.37 210.02 42
 -1 4 8 5426.89 196.475 7
 -1 4 8 5415.93 196.542 24
 -1 4 8 5738.51 195.501 4
 -1 4 8 4859.44 195.477 43
 -1 4 8 5670.92 197.169 8
 -1 4 7 10228.3 346.676 7
 -1 4 7 9903.98 347.278 18
 -1 4 7 10158.4 344.599 3
 -1 4 7 9691 346.011 24
 -1 4 7 8916.9 345.341 43
 -1 4 7 10882.8 358.466 42
 -1 4 7 9957.54 344.861 4
 -1 4 7 9280.26 345.32 27
 -1 4 6 2694.41 102.343 24
 -1 4 6 2849.56 100.79 3
 -1 4 6 2796.01 104.033 18
 -1 4 6 2873.31 103.281 7
 -1 4 6 2626.05 102.086 27
 -1 4 6 2745.25 101.258 4
 -1 4 6 2590.18 102.483 43
 -1 4 6 2874.4 113.24 42
 -1 4 5 1246.6 46.0351 3
 -1 4 5 1080.22 47.9728 43
 -1 4 5 1205.74 48.5634 7
 -1 4 5 1115.68 47.3717 27
 -1 4 5 1204.83 49.7115 18
 -1 4 5 1176.26 56.7713 42
 -1 4 5 1162.1 47.6314 24
 -1 4 5 1177.86 46.6121 4
 -1 4 4 856.722 36.5151 7
 -1 4 4 847.421 37.5405 18
 -1 4 4 840.89 44.4457 42
 -1 4 4 841.375 33.229 3
 -1 4 4 774.402 36.2543 43
 -1 4 4 832.136 35.1726 24
 -1 4 4 789.131 34.9406 27
 -1 4 3 2212.42 78.7657 3
 -1 4 3 2233.32 82.4858 7
 1 -4 -3 2408.97 92.1139 1
 -1 4 3 2074.47 81.0848 27
 -1 4 3 2119.9 82.8997 18
 -1 4 3 2123.47 82.4484 43
 -1 4 2 1356.11 51.4196 3
 -1 4 2 1316.41 56.0489 43
 -1 4 2 1410.42 56.3618 18
 -1 4 2 1501.49 55.959 7
 -1 4 1 1271.67 47.6975 9
 1 -4 -1 1431.02 56.2771 1
 1 -4 0 1925.12 71.5538 1
 -1 4 0 1492.47 61.3119 7
 -1 4 -1 316.838 19.9753 43
 1 -4 1 485.309 27.1499 1
 1 -4 2 347.079 31.4456 1
 -1 4 -2 1829.9 47.7923 10
 1 -4 3 237.6 21.495 1
 -1 4 -3 505.79 27.6422 10
 1 -4 4 574.947 26.9238 1
 1 -4 4 517.479 26.262 2
 -1 4 -5 44.3909 14.4017 19
 1 -4 5 49.0141 11.913 2
 1 -4 5 61.168 11.722 1
 -1 4 -6 35.967 11.1183 43
 -1 4 -6 52.3984 15.4293 19
 1 -4 6 100.879 13.5151 1
 -1 4 -6 56.3996 22.0035 15
 1 -4 6 77.4787 13.2074 2
 -1 4 -7 5211.03 144.43 19
 1 -4 7 6948.27 152.496 2
 -1 4 -7 4777.88 140.568 18
 -1 4 -7 5352.26 139.24 43
 -1 4 -7 5164.07 161.528 15
 1 -4 7 6329.86 149.954 1
 -1 4 -8 5721.03 169.141 15
 -1 4 -8 5746.8 149.2 19
 -1 4 -8 5408.87 142.541 43
 -1 4 -9 96.4352 20.3898 19
 -1 4 -9 107.514 29.273 15
 -1 4 -9 102.597 15.0166 30
 -1 4 -9 112.731 18.6063 18
 -1 4 -9 99.6272 14.4178 43
 -1 4 -10 20595.8 252.599 18
 -1 4 -10 21105.6 240.861 30
 -1 4 -11 3811.66 138.678 31
 -1 4 -11 3578.08 135.309 34
 -1 4 -12 2821.68 108.939 31
 -1 4 -12 2647.64 105.631 34
 -1 4 -12 2861.14 128.351 15
 -1 4 -12 2487.41 110.396 18
 -1 4 -13 691.196 56.4574 15
 -1 4 -13 601.879 42.4591 18
 -1 4 -13 657.312 36.9535 34
 -1 4 -13 651.85 39.5333 31
 -1 4 -14 2959.91 132.96 18
 -1 4 -14 3412.35 131.5 31
 -1 4 -14 3360.76 128.787 34
 -1 4 -14 3287.49 150.428 15
 -1 4 -15 5.68805 21.1872 31
 -1 4 -15 0.45849 15.3782 34
 -1 4 -15 -4.33253 24.6592 18
 -1 4 -15 -1.13271 32.8899 15
 -1 4 -16 77.3886 39.9634 15
 -1 4 -16 68.8327 19.0052 34
 -1 4 -17 1059.06 80.1768 15
 -1 4 -17 1130.43 70.5727 19
 -1 4 -17 1241.33 77.9094 44
 -1 4 -17 1113.34 57.8788 34
 -1 4 -18 92.9089 39.2732 44
 -1 4 -18 107.773 22.7739 34
 -1 4 -18 78.0626 39.2914 19
 -1 4 -18 94.3498 41.8862 15
 -1 4 -19 3283.63 153.407 44
 -1 4 -19 3319.03 136.528 34
 -1 4 -19 3243.78 161.877 15
 -1 4 -19 3414.59 147.051 19
 -1 4 -20 64.5781 41.4914 19
 -1 4 -20 39.1266 36.6181 44
 -1 4 -20 78.2457 41.8866 15
 -1 4 -20 57.8159 23.0559 34
 -1 4 -21 3685.83 176.36 15
 -1 4 -21 3804.63 152.462 34
 -1 4 -21 3582.66 165.505 44
 -1 4 -22 398.752 49.7862 44
 -1 4 -22 464.402 57.8385 15
 -1 4 -22 408.274 36.8958 34
 -1 4 -23 57.871 34.8023 44
 1 -4 23 67.6127 40.0745 42
 -1 4 -23 43.26 23.0734 34
 -1 4 -23 74.8339 41.2795 15
 -1 4 -24 282.303 31.3764 34
 1 -4 24 237.812 45.1771 42
 -1 4 -24 250.305 45.827 15
 -1 4 -25 68.857 34.6325 15
 1 -4 25 71.8436 35.2563 42
 -1 4 -25 49.8472 21.4869 34
 1 -4 25 148.671 24.0403 11
 1 -4 25 131.89 21.1132 20
 1 -4 26 -10.7633 15.3018 20
 1 -4 26 6.83492 17.0084 11
 1 -4 27 55.6945 15.3255 11
 1 -4 27 39.1296 13.7181 20
 1 -4 28 195.611 30.8721 42
 1 -4 28 51.5477 11.6217 20
 -1 4 -29 5.3284 9.22458 36
 1 -4 29 4.4369 19.9759 42
 -1 3 27 34.1777 13.3433 32
 -1 3 27 20.4942 16.9047 42
 1 -3 -27 20.5582 10.9262 35
 -1 3 27 22.3841 12.0555 18
 1 -3 -26 16.1083 12.687 35
 -1 3 26 16.7577 22.4237 42
 -1 3 26 20.9564 14.3151 18
 -1 3 25 150.084 19.8525 18
 1 -3 -25 146.128 19.2226 35
 -1 3 25 128.068 30.1615 42
 -1 3 24 192.815 36.4082 42
 -1 3 24 204.541 23.2163 18
 1 -3 -24 272.926 25.6528 6
 1 -3 -24 226.196 23.5966 35
 -1 3 23 481.312 50.0695 42
 1 -3 -23 483.026 30.7116 33
 1 -3 -23 581.105 36.3966 6
 1 -3 -23 524.703 34.7672 35
 -1 3 23 504.835 34.2546 18
 1 -3 -22 603.675 37.6273 6
 -1 3 22 565.345 34.7823 24
 -1 3 22 551.443 53.6247 42
 1 -3 -22 562.855 33.5286 33
 1 -3 -22 591.658 37.2249 35
 1 -3 -21 658.759 41.1463 35
 1 -3 -21 654.358 37.5127 33
 1 -3 -21 755.073 41.9549 6
 -1 3 21 629.69 57.9716 42
 -1 3 21 669.023 38.8365 24
 -1 3 20 302.116 46.2594 42
 1 -3 -20 291.677 27.0625 6
 -1 3 20 291.601 26.3743 24
 1 -3 -20 264.314 23.5616 33
 1 -3 -19 2.78033 13.1155 33
 -1 3 19 16.2331 15.7607 24
 1 -3 -19 -11.3873 17.3678 6
 -1 3 19 -37.7499 38.7563 42
 -1 3 18 11.3212 14.3844 24
 -1 3 18 -18.4827 35.0662 42
 1 -3 -18 5.51789 15.4963 6
 1 -3 -18 5.20653 13.4347 33
 1 -3 -17 721.571 41.3208 6
 -1 3 17 835.395 61.0045 42
 -1 3 17 770.408 40.6377 24
 1 -3 -17 806.097 41.6616 33
 -1 3 16 43.0576 33.3969 42
 1 -3 -16 26.0411 14.6165 6
 -1 3 16 22.69 11.4953 8
 -1 3 16 25.9712 13.121 24
 1 -3 -16 26.9691 13.2916 33
 -1 3 15 41.4989 30.7509 42
 -1 3 15 26.6233 12.9843 24
 1 -3 -15 27.1462 13.3549 33
 1 -3 -15 22.2064 14.2552 6
 -1 3 15 27.2496 11.3964 8
 -1 3 14 110.571 15.098 24
 -1 3 14 80.1195 30.5473 42
 1 -3 -14 116.945 15.5581 33
 -1 3 14 126.435 14.096 8
 1 -3 -13 456.575 27.9462 33
 -1 3 13 486.831 26.0793 8
 -1 3 13 463.626 27.0462 24
 -1 3 12 264.071 18.9568 24
 -1 3 12 259.088 33.2738 42
 -1 3 12 253.39 18.322 8
 -1 3 11 263.301 32.3527 42
 -1 3 11 282.932 19.04 24
 -1 3 11 244.953 17.9693 3
 -1 3 11 279.639 18.559 8
 -1 3 10 3918.29 154.03 42
 -1 3 10 3677.95 140.989 3
 -1 3 10 3979 142.171 24
 -1 3 10 3966.22 142.179 8
 -1 3 9 25776.8 853.982 42
 -1 3 9 22417.4 840.714 3
 -1 3 9 24881.1 842.371 24
 -1 3 9 25056.7 842.283 8
 -1 3 8 2031.75 72.8087 8
 -1 3 8 1900.18 71.3198 3
 1 -3 -8 1748.75 69.2433 3
 -1 3 8 2018.31 83.5202 42
 -1 3 8 2008.21 82.9176 1
 -1 3 7 2228.48 89.1228 27
 -1 3 7 2416.34 88.7154 3
 1 -3 -7 2440.34 87.2186 3
 -1 3 7 2584.55 90.5433 8
 1 -3 -6 2737.15 98.0311 3
 -1 3 6 2746.53 99.5094 3
 1 -3 -5 4518.2 156.544 3
 1 -3 -5 4531.59 167.131 1
 -1 3 5 4332.15 157.703 3
 1 -3 -4 105.376 15.1906 1
 1 -3 -4 87.1484 6.3398 3
 -1 3 4 95.9579 8.46877 3
 -1 3 3 259.832 12.3909 3
 1 -3 -3 225.235 10.483 3
 1 -3 -3 247.145 19.4954 1
 1 -3 -2 314.671 13.1575 3
 -1 3 2 345.288 14.4508 3
 1 -3 -2 357.793 22.3207 1
 1 -3 -1 1051.86 44.9027 1
 -1 3 1 978.067 35.57 3
 1 -3 -1 953.589 34.9169 3
 1 -3 0 2.86635 9.88484 1
 -1 3 0 0.88058 3.30217 3
 1 -3 0 -1.54466 3.17297 3
 -1 3 -1 7.31106 2.75358 3
 -1 3 -1 8.59333 3.86415 3
 1 -3 1 -0.84992 10.0734 1
 1 -3 2 8868.67 294.608 1
 -1 3 -2 8528.29 284.252 3
 -1 3 -3 4111.65 141.92 3
 1 -3 3 4095.62 151.336 1
 -1 3 -3 4068.3 142.278 3
 -1 3 -4 10933.3 361.87 3
 1 -3 4 9996.4 370.276 2
 -1 3 -4 10221 361.337 3
 -1 3 -5 12020.6 411.195 3
 1 -3 5 11273.2 419.306 2
 -1 3 -5 11836.3 410.575 3
 -1 3 -6 11030.9 412.855 3
 1 -3 6 10445.1 420.138 2
 -1 3 -7 25169.4 870.86 3
 -1 3 -8 27041.2 935.866 3
 -1 3 -9 1857.5 100.052 15
 -1 3 -9 1793.05 88.521 19
 -1 3 -10 16738.4 657.619 15
 -1 3 -10 14804.3 643.811 18
 -1 3 -10 16683.5 643.572 31
 -1 3 -10 16940.2 644.18 19
 -1 3 -11 12631.8 466.509 34
 -1 3 -11 11016.9 466.989 18
 -1 3 -11 12181.8 466.836 19
 -1 3 -11 12169.9 466.024 31
 -1 3 -11 12500.6 482.192 15
 -1 3 -12 5930.63 208.399 6
 -1 3 -12 5991.15 213.682 34
 -1 3 -12 5311.68 214.806 18
 -1 3 -12 5900.13 230.136 15
 -1 3 -12 5503.11 212.837 31
 -1 3 -12 5863.98 214.382 19
 -1 3 -13 1200.68 61.6036 19
 -1 3 -13 1137.78 61.7097 18
 -1 3 -13 1266.68 59.6741 31
 -1 3 -13 1234.25 73.9102 15
 -1 3 -13 1261.93 58.8153 34
 -1 3 -13 1313.57 54.2608 6
 -1 3 -14 1067.49 54.1448 34
 -1 3 -14 963.743 56.6128 18
 -1 3 -14 1110.85 58.8168 19
 -1 3 -14 1096.4 49.0205 6
 -1 3 -14 1043.01 68.3491 15
 -1 3 -14 1227.82 47.83 35
 -1 3 -14 970.965 54.3164 31
 -1 3 -15 1470.75 86.4759 15
 -1 3 -15 1681.77 63.6581 35
 -1 3 -15 1531.95 65.2357 6
 -1 3 -15 1566.26 76.2159 19
 -1 3 -15 1370 70.4337 31
 -1 3 -15 1436.62 69.4212 34
 -1 3 -16 3873.88 162.415 34
 -1 3 -16 4260.17 168.77 19
 -1 3 -16 4242.76 175.445 44
 -1 3 -16 4002.46 181.032 15
 -1 3 -16 4508.03 156.06 35
 -1 3 -16 4037.6 157.204 6
 -1 3 -17 190.126 37.572 44
 -1 3 -17 234.742 19.3567 35
 -1 3 -17 192.199 25.1568 34
 -1 3 -17 202.657 21.1646 6
 -1 3 -17 197.535 38.3316 19
 -1 3 -17 167.613 39.1394 15
 -1 3 -18 22.2976 31.5475 44
 -1 3 -18 -2.31728 19.6649 34
 -1 3 -18 8.11318 33.5556 15
 -1 3 -18 9.78396 35.319 19
 -1 3 -18 2.43724 14.8434 6
 -1 3 -19 9957.34 363.108 19
 -1 3 -19 9490.06 366.215 44
 -1 3 -19 9112.48 374.64 15
 -1 3 -19 9121.51 355.19 34
 -1 3 -19 10210.4 350.359 6
 -1 3 -20 77.1419 20.0749 6
 -1 3 -20 56.8681 34.3483 44
 -1 3 -20 107.991 40.6495 15
 -1 3 -20 66.9544 25.317 34
 -1 3 -21 496.262 50.0453 44
 -1 3 -21 533.769 42.3305 34
 -1 3 -21 537.226 58.2957 15
 -1 3 -21 538.105 35.9433 6
 -1 3 -22 3685.35 169.95 44
 -1 3 -22 4194.3 165.525 34
 -1 3 -22 3969.64 182.473 15
 1 -3 22 3443.1 162.353 11
 -1 3 -22 4615.19 159.118 6
 -1 3 -23 209.198 24.5844 6
 1 -3 23 149.516 49.1585 42
 -1 3 -23 170.843 31.8622 34
 -1 3 -23 139.612 41.7717 15
 -1 3 -24 1.32123 16.7237 6
 -1 3 -24 -5.39499 24.0662 34
 1 -3 24 57.7905 27.1277 11
 1 -3 24 -9.51395 38.3465 42
 1 -3 25 114.148 40.5311 42
 -1 3 -25 171.463 22.6987 6
 -1 3 -25 159.253 28.4758 34
 -1 3 -26 1131.89 40.5561 6
 1 -3 26 1009.52 60.6336 42
 -1 3 -26 1036.69 48.7684 34
 1 -3 27 26.7433 32.1665 42
 -1 3 -27 3.71651 14.0663 6
 -1 3 -28 211.218 18.6943 6
 1 -3 28 229.22 35.3745 42
 1 -3 29 -15.7785 24.6348 42
 1 -3 29 127.795 12.1345 20
 1 -2 -29 108.44 12.5807 35
 -1 2 28 3.48295 21.2602 42
 -1 2 28 16.2351 11.3571 18
 1 -2 -28 15.9608 11.0717 35
 1 -2 -28 14.8528 14.5724 6
 -1 2 27 130.765 17.6572 18
 -1 2 27 144.57 30.7007 42
 1 -2 -27 181.003 18.738 35
 1 -2 -27 186.39 22.5325 6
 1 -2 -26 41.636 17.9541 6
 1 -2 -26 33.4121 15.4165 35
 -1 2 26 27.9075 30.9798 42
 -1 2 26 29.5377 15.5591 18
 -1 2 25 314.463 43.984 42
 1 -2 -25 367.568 29.4858 35
 1 -2 -24 54.284 20.8758 6
 1 -2 -24 67.3687 18.953 35
 -1 2 24 28.8249 35.7383 42
 -1 2 23 761.763 65.0899 42
 1 -2 -23 938.788 49.8833 6
 1 -2 -23 907.296 49.1385 35
 1 -2 -23 902.112 46.2971 33
 -1 2 22 233.668 47.7519 42
 1 -2 -22 231.348 22.6878 33
 1 -2 -22 303.096 28.8823 6
 1 -2 -22 233.998 26.8762 35
 1 -2 -21 17.1731 17.5891 35
 -1 2 21 36.5442 13.9123 24
 1 -2 -21 45.3635 15.6921 33
 -1 2 21 -2.86366 37.7237 42
 1 -2 -21 52.5298 19.9298 6
 1 -2 -20 13.1038 14.5769 33
 -1 2 20 9.40701 13.2248 24
 -1 2 20 31.1571 37.8529 42
 1 -2 -20 16.8668 18.396 6
 -1 2 19 14.6692 33.313 42
 1 -2 -19 42.7929 18.0312 6
 -1 2 19 44.3299 14.0441 24
 1 -2 -19 41.854 14.9623 33
 -1 2 18 -33.3043 33.8411 42
 -1 2 18 2.05932 11.4995 24
 1 -2 -18 0.38924 13.113 33
 1 -2 -18 16.7567 16.3352 6
 1 -2 -17 43.5159 13.3527 33
 1 -2 -17 43.6002 16.042 6
 -1 2 17 57.2691 13.1879 24
 -1 2 17 49.6353 32.6671 42
 1 -2 -16 103.047 17.3104 6
 1 -2 -16 82.4712 14.9983 33
 -1 2 16 89.476 13.8619 24
 -1 2 16 104.618 32.1638 42
 -1 2 15 3549.77 128.75 24
 -1 2 15 3476.27 145.652 42
 1 -2 -15 3329.94 130.023 33
 1 -2 -15 3306.48 130.932 6
 1 -2 -14 4111.89 157.954 33
 -1 2 14 4378.87 156.49 24
 -1 2 14 4399.49 172.662 42
 1 -2 -14 4184.9 159.377 6
 1 -2 -13 9182.3 339.299 6
 1 -2 -13 9532.56 339.119 33
 -1 2 13 9520.65 351.135 42
 -1 2 13 9917.72 337.342 24
 1 -2 -13 8945.37 340.894 34
 -1 2 13 9750.37 336.432 8
 -1 2 12 8170.71 292.955 42
 1 -2 -12 8024.83 283.746 23
 1 -2 -12 7819.35 280.956 33
 -1 2 12 8482.96 279.891 24
 1 -2 -12 7945.03 281.4 6
 -1 2 12 8423.53 278.983 8
 1 -2 -11 11086.3 414.851 23
 -1 2 11 12461.7 411.353 8
 -1 2 11 12114.1 411.769 24
 1 -2 -11 11539.6 413.12 6
 1 -2 -11 11175.3 412.701 33
 -1 2 11 11586.7 423.1 42
 -1 2 11 10996.8 410.967 3
 -1 2 10 24.7457 8.31431 24
 -1 2 10 39.9583 21.3753 42
 -1 2 10 44.4353 14.7646 1
 -1 2 10 34.5258 9.77909 3
 -1 2 9 4114.73 148.599 1
 -1 2 9 3699.94 139.056 3
 1 -2 -9 3920.29 138.041 3
 -1 2 8 5947.6 213.466 3
 1 -2 -8 5909.63 212.262 3
 -1 2 7 551.798 24.1854 3
 -1 2 7 553.906 30.6832 1
 1 -2 -7 548.921 22.8569 3
 -1 2 6 3172.03 117.488 1
 1 -2 -6 2980.78 109.137 3
 -1 2 6 3190.03 110.432 3
 -1 2 5 942.497 36.2984 3
 1 -2 -5 958.685 35.6288 3
 -1 2 5 977.064 43.1755 1
 1 -2 -4 26.6382 4.8002 3
 -1 2 4 24.6297 5.67905 3
 1 -2 -3 2736.77 96.9718 3
 -1 2 3 2759.2 97.4627 3
 1 -2 -3 2876.78 103.883 1
 1 -2 -2 3485.54 125.561 3
 1 -2 -2 3699.91 132.599 1
 -1 2 2 3739 126.13 3
 1 -2 -1 118.972 6.24668 3
 -1 2 1 134.928 6.71814 3
 1 -2 -1 128.056 12.6774 1
 1 -2 0 2507.96 84.9669 3
 -1 2 0 2355.51 84.8477 3
 1 -2 0 2406.5 91.2515 1
 -1 2 -1 39066.1 1349.22 3
 -1 2 -2 865.824 28.9394 3
 -1 2 -2 706.857 29.676 3
 -1 2 -3 4733.02 161.693 3
 -1 2 -3 4680.04 162.637 3
 -1 2 -4 2731.34 96.5566 3
 1 -2 4 2704.2 101.861 2
 -1 2 -5 58345.9 1966.74 3
 1 -2 5 56462.4 1971.79 2
 1 -2 5 55665.6 1966.65 3
 -1 2 -6 4348.39 156.062 3
 1 -2 6 4548.35 156.506 3
 -1 2 -7 5.18987 6.43144 3
 1 -2 7 -0.09584 6.59517 3
 -1 2 -8 332.101 15.8584 3
 1 -2 8 297.354 16.3992 3
 -1 2 -9 1821.95 73.2533 2
 1 -2 9 1754.22 67.3627 3
 -1 2 -9 1834.13 66.8577 3
 1 -2 10 3083.39 114.302 3
 -1 2 -10 3196.18 120.268 2
 -1 2 -10 3159.54 113.412 3
 -1 2 -11 210.589 13.1051 3
 1 -2 11 194.636 14.8888 3
 -1 2 -11 181.964 22.3489 19
 -1 2 -11 133.489 21.7172 18
 -1 2 -11 154.257 27.8735 15
 -1 2 -11 212.968 18.3555 2
 -1 2 -12 31.0656 8.03791 3
 1 -2 12 29.4076 10.5076 3
 -1 2 -12 26.4072 11.7072 6
 -1 2 -12 30.0969 20.0397 19
 -1 2 -12 26.5014 8.54096 33
 -1 2 -12 26.1526 10.917 2
 -1 2 -12 22.6471 18.3364 18
 -1 2 -12 27.6874 24.0236 15
 -1 2 -12 21.0173 14.384 34
 -1 2 -13 802.218 45.4397 34
 1 -2 13 890.007 39.7584 3
 -1 2 -13 848.718 41.8096 38
 -1 2 -13 812.678 47.8971 19
 -1 2 -13 780.229 56.4224 15
 -1 2 -13 900.126 42.7334 6
 -1 2 -13 969.227 45.6753 2
 -1 2 -13 1025.04 40.0086 35
 -1 2 -13 892.65 39.482 33
 -1 2 -14 274.241 22.3553 2
 -1 2 -14 211.495 23.6521 34
 -1 2 -14 211.98 29.8257 19
 -1 2 -14 234.665 20.8953 6
 -1 2 -14 212.615 34.464 15
 -1 2 -14 266.392 17.9004 35
 -1 2 -14 245.052 20.5922 38
 -1 2 -14 211.874 17.1042 33
 1 -2 14 236.824 18.2751 3
 -1 2 -15 348.129 22.3396 33
 -1 2 -15 381.05 36.6598 44
 -1 2 -15 335.538 29.0434 34
 -1 2 -15 352.265 25.1739 38
 -1 2 -15 379.983 22.4053 35
 -1 2 -15 314.234 34.8938 19
 -1 2 -15 343.685 25.9954 6
 -1 2 -15 281.067 38.7137 15
 -1 2 -16 334.799 21.9022 35
 -1 2 -16 306.456 25.1974 6
 -1 2 -16 293.466 21.2184 33
 -1 2 -16 300.285 36.4133 44
 -1 2 -16 279.788 38.916 15
 -1 2 -16 316.909 24.9241 38
 -1 2 -16 261.425 27.9991 34
 -1 2 -16 305.063 36.8921 19
 -1 2 -17 6109.85 226.029 38
 -1 2 -17 5603.45 232.866 19
 -1 2 -17 6520.55 222.722 35
 -1 2 -17 5402.68 241.618 15
 -1 2 -17 6347.34 226.156 6
 -1 2 -17 5523.85 234.036 44
 -1 2 -17 6221.12 222.259 33
 -1 2 -18 159.568 36.77 15
 -1 2 -18 167.719 23.042 6
 -1 2 -18 157.601 18.6661 33
 -1 2 -18 165.718 18.244 35
 -1 2 -19 815.379 41.1717 35
 -1 2 -19 745.274 44.1807 6
 -1 2 -19 796.353 41.5489 33
 -1 2 -20 69.5449 22.2247 6
 -1 2 -20 64.0208 17.3651 35
 -1 2 -20 69.5266 17.9047 33
 -1 2 -20 82.8236 34.8999 15
 1 -2 21 1252.38 70.9214 11
 -1 2 -21 1173.25 61.0713 6
 -1 2 -21 1208.17 57.0945 35
 -1 2 -22 47.6404 22.4645 6
 -1 2 -22 56.0465 17.1882 35
 -1 2 -23 347.502 31.1145 35
 -1 2 -23 398.385 36.9128 6
 1 -2 23 1070.27 45.7033 20
 1 -2 23 1380.94 59.5681 11
 -1 2 -24 12.5995 26.2523 34
 1 -2 24 577.247 32.2763 20
 -1 2 -24 4.04179 20.1433 6
 1 -2 24 781.465 41.8257 11
 -1 2 -24 18.0471 14.4506 35
 1 -2 25 -3.66081 17.4677 20
 -1 2 -25 228.415 25.2688 6
 -1 2 -25 259.329 32.5557 34
 1 -2 25 -15.5023 23.5018 11
 1 -2 26 319.127 23.7739 20
 -1 2 -26 7.05976 18.1624 6
 1 -2 26 420.414 31.3186 11
 -1 2 -26 -1.27426 23.1898 34
 1 -2 27 327.336 21.2194 20
 1 -2 27 48.0493 35.4102 42
 1 -2 27 421.264 28.9396 11
 -1 2 -27 106.318 25.627 34
 -1 2 -27 77.6719 19.4439 6
 -1 2 -28 161.384 19.0261 6
 1 -2 28 112.803 32.56 42
 1 -2 29 29.7778 9.68729 20
 -1 2 -29 -0.89627 12.1367 6
 1 -2 29 5.80927 23.224 42
 1 -2 30 32.5204 19.85 42
 1 -1 -29 7.25376 10.538 35
 -1 1 29 10.145 9.98083 18
 1 -1 -29 -3.34065 15.8465 6
 -1 1 29 3.17489 22.6809 42
 -1 1 28 214.105 34.8149 42
 -1 1 28 166.869 17.7691 18
 1 -1 -28 220.63 20.478 35
 1 -1 -27 87.269 17.4576 35
 1 -1 -27 108.787 21.7053 6
 -1 1 27 70.3834 33.3901 42
 1 -1 -26 35.7221 20.23 6
 1 -1 -26 5.02473 15.5227 35
 -1 1 26 25.2224 35.9188 42
 1 -1 -25 91.2948 19.8012 35
 -1 1 25 135.412 41.0825 42
 1 -1 -25 117.754 24.6811 6
 -1 1 24 9.65998 37.8825 42
 1 -1 -24 -11.2416 21.1055 6
 1 -1 -24 5.68059 17.1848 35
 1 -1 -23 16.0132 18.6913 35
 -1 1 23 4.96019 39.0604 42
 1 -1 -23 6.03647 15.5068 33
 1 -1 -23 -2.59789 20.5239 6
 -1 1 22 19.8826 40.823 42
 1 -1 -22 1.93112 17.6738 35
 1 -1 -22 1.71957 14.9179 33
 1 -1 -22 6.23917 20.3572 6
 1 -1 -21 161.674 25.4733 6
 -1 1 21 171.808 44.2121 42
 1 -1 -21 166.997 21.0176 33
 1 -1 -21 160.936 23.1341 35
 -1 1 20 85.8994 40.1566 42
 1 -1 -20 129.621 20.5403 35
 1 -1 -20 125.92 22.887 6
 1 -1 -20 118.862 18.2301 33
 -1 1 19 0.3155 10.4304 24
 1 -1 -19 0.41699 15.3497 35
 1 -1 -19 8.86077 17.7669 6
 1 -1 -19 7.3752 13.6212 33
 -1 1 18 140.472 15.3192 24
 1 -1 -18 154.328 21.2733 6
 1 -1 -18 131.109 23.0044 34
 1 -1 -18 149.762 18.6674 33
 1 -1 -17 1339.3 60.0087 6
 1 -1 -17 1261.71 56.8037 33
 -1 1 17 1278.43 54.2589 24
 1 -1 -17 1197.37 61.9141 34
 1 -1 -16 213.291 23.0006 34
 -1 1 16 249.424 17.4871 24
 1 -1 -16 213.962 21.7992 6
 1 -1 -16 209.495 19.2238 33
 1 -1 -15 118.459 16.9973 6
 -1 1 15 103.275 12.6957 24
 1 -1 -15 101.741 14.5408 33
 1 -1 -15 107.4 18.4929 34
 1 -1 -14 20853.9 777.391 34
 1 -1 -14 22139.7 775.484 6
 -1 1 14 22636.6 771.719 24
 1 -1 -14 22419.9 774.197 33
 -1 1 13 5136.72 173.638 24
 -1 1 13 4436.03 173.469 3
 1 -1 -13 4948.79 177.02 6
 1 -1 -13 4475.9 178.298 34
 1 -1 -13 5013.75 175.764 33
 1 -1 -12 14042 509.313 6
 -1 1 12 13871.6 506.873 3
 1 -1 -12 13463.9 510.978 34
 -1 1 12 15312.9 506.732 24
 1 -1 -12 14423.9 508.608 33
 -1 1 11 651.328 31.4286 3
 -1 1 11 799.099 37.5612 1
 1 -1 -10 7587.19 269.131 3
 -1 1 10 7871.87 276.231 1
 1 -1 -9 -3.3249 6.40204 3
 -1 1 9 11.2186 10.3801 1
 1 -1 -8 139.298 9.46187 3
 -1 1 8 137.189 13.8602 1
 -1 1 7 662.18 29.7349 1
 1 -1 -7 585.613 24.4532 3
 1 -1 -6 40288.5 1423.97 3
 -1 1 6 43993.5 1429.39 1
 1 -1 -5 15765.7 550.852 3
 1 -1 -5 16258.3 555.161 1
 -1 1 5 15933.8 555.136 1
 1 -1 -4 332.743 13.6209 3
 1 -1 -4 304.629 17.5447 1
 1 -1 -3 35634.1 1231.31 3
 1 -1 -2 20089.5 694.512 3
 1 -1 -1 1734.82 61.0046 3
 1 -1 0 15.953 3.96938 3
 -1 1 0 14.7207 3.12024 3
 -1 1 -1 16907.7 573.744 3
 1 -1 1 15257.2 577.233 2
 -1 1 -2 137697 4640.64 3
 1 -1 2 125946 4644.2 2
 -1 1 -2 133168 4641.12 3
 -1 1 -3 20991.9 706.45 3
 1 -1 3 20997.4 706.324 3
 -1 1 -4 233234 8005.82 3
 1 -1 4 230635 8005.62 3
 1 -1 5 29939.3 1024.43 3
 -1 1 -5 29220.8 1024.68 3
 -1 1 -6 10405 361.957 3
 1 -1 6 10725.7 362.344 3
 -1 1 -6 9701.83 365.76 2
 -1 1 -7 1512.69 62.9127 2
 1 -1 7 1659.02 59.248 3
 -1 1 -7 1513.41 58.0717 3
 -1 1 -8 2032.91 79.662 2
 -1 1 -8 1941.22 74.3875 3
 1 -1 8 2111.69 75.1931 3
 1 -1 9 238.002 15.3594 3
 -1 1 -9 255.894 19.2103 2
 -1 1 -9 256.05 15.1186 3
 -1 1 -10 495.987 24.3571 3
 -1 1 -10 527.809 29.3099 2
 1 -1 10 511.317 25.0208 3
 -1 1 -11 4781.9 167.373 3
 -1 1 -11 4725.36 174.535 2
 1 -1 11 4494.15 168.265 3
 -1 1 -12 3337.46 125.794 13
 -1 1 -12 2944.37 122.726 34
 -1 1 -12 3142.05 123.878 19
 -1 1 -12 2791.41 119.773 38
 -1 1 -12 2913.48 119.975 6
 -1 1 -12 3007.81 121.419 31
 -1 1 -12 3187.85 118.409 33
 1 -1 12 3702.14 119.069 3
 -1 1 -12 3651.28 126.368 2
 -1 1 -13 697.38 42.0537 19
 -1 1 -13 618.335 35.7366 6
 -1 1 -13 738.166 41.2499 13
 -1 1 -13 651.836 35.5949 23
 -1 1 -13 632.399 35.779 38
 -1 1 -13 616.138 46.6717 15
 1 -1 13 698.828 33.4315 3
 -1 1 -13 817.858 40.2011 2
 -1 1 -13 617.265 38.3949 34
 -1 1 -13 703.083 33.44 33
 -1 1 -14 15253.1 487.523 2
 -1 1 -14 12605.9 480.152 6
 -1 1 -14 11527.8 491.132 15
 -1 1 -14 13602.5 478.123 33
 1 -1 14 14317.7 478.055 3
 -1 1 -14 13471.5 484.64 19
 -1 1 -14 12897.3 481.137 38
 -1 1 -14 13263.3 481.093 23
 -1 1 -14 14116 487.784 13
 -1 1 -14 14651.3 477.389 35
 -1 1 -14 12409.7 483.436 34
 -1 1 -15 2128.9 79.0683 35
 -1 1 -15 2060.85 89.6596 13
 -1 1 -15 1787.38 85.0369 34
 -1 1 -15 2044.36 83.5115 23
 -1 1 -15 1927.03 87.7099 19
 -1 1 -15 1938.17 83.1802 38
 -1 1 -15 2057.91 80.1339 33
 -1 1 -15 1869.22 82.6096 6
 -1 1 -16 709.824 41.0147 38
 -1 1 -16 749.279 37.8667 33
 -1 1 -16 785.437 37.0936 35
 -1 1 -16 788.678 46.6173 13
 -1 1 -16 727.61 41.438 6
 -1 1 -16 674.156 43.2857 34
 -1 1 -16 788.575 41.5252 23
 -1 1 -17 1036.69 46.9837 35
 -1 1 -17 1024.86 48.0157 33
 -1 1 -17 1033.84 51.6299 6
 -1 1 -17 1073.4 52.5873 23
 -1 1 -17 980.008 51.3573 38
 -1 1 -17 856.701 52.8842 34
 -1 1 -18 524.942 33.7935 33
 -1 1 -18 505.396 39.5092 34
 -1 1 -18 596.757 38.9188 6
 -1 1 -18 583.986 38.0927 38
 -1 1 -18 600.072 33.9528 35
 1 -1 19 2124.57 90.959 42
 -1 1 -19 2452.92 79.5958 38
 -1 1 -19 2692.79 72.9909 35
 -1 1 -19 2509.43 78.1502 6
 -1 1 -19 2464.59 72.6025 33
 -1 1 -19 2251.53 81.2543 34
 -1 1 -20 20.7921 15.9454 33
 -1 1 -20 22.6866 24.3608 34
 1 -1 20 -4.50397 29.4148 11
 -1 1 -20 18.9458 14.2257 35
 -1 1 -20 6.21444 21.4741 6
 1 -1 20 7.92885 34.6636 42
 1 -1 21 1359.57 98.3827 11
 1 -1 21 978.862 90.1099 20
 -1 1 -21 3857.58 111.806 6
 -1 1 -21 3768.43 105.133 33
 1 -1 21 3389 126.47 42
 -1 1 -21 4062.9 105.845 35
 -1 1 -21 3547.47 115.788 34
 1 -1 22 1186.67 52.7194 11
 -1 1 -22 54.1501 27.9672 34
 -1 1 -22 41.9154 18.0862 33
 1 -1 22 934.71 39.1677 20
 -1 1 -22 66.327 18.2792 35
 1 -1 22 17.5892 38.5653 42
 -1 1 -22 44.6885 25.1515 6
 -1 1 -23 13.6777 22.8973 6
 1 -1 23 387.145 36.1666 11
 1 -1 23 21.5288 40.6343 42
 -1 1 -23 13.2631 15.2891 35
 1 -1 23 314.867 26.4668 20
 -1 1 -23 7.93807 16.6408 33
 -1 1 -23 18.2636 25.8068 34
 1 -1 24 -17.6079 38.5421 42
 -1 1 -24 -3.34702 14.7891 35
 1 -1 24 620.978 39.1028 11
 1 -1 24 490.143 27.9144 20
 -1 1 -24 -6.38169 22.389 6
 -1 1 -24 10.4424 26.5682 34
 -1 1 -25 -2.53536 21.6313 6
 1 -1 25 2.68166 36.3007 42
 -1 1 -25 -3.19316 13.9219 35
 1 -1 25 5.60831 21.3771 11
 -1 1 -25 -14.1175 24.2901 34
 1 -1 25 -5.33566 15.5412 20
 1 -1 26 49.6777 35.4489 42
 -1 1 -26 49.1995 22.5426 34
 1 -1 26 29.3331 13.6342 20
 -1 1 -26 35.0625 14.1343 35
 -1 1 -26 38.8591 21.1177 6
 -1 1 -27 1.59985 11.9186 35
 -1 1 -27 5.15416 20.2373 34
 -1 1 -27 -5.07707 16.8578 6
 1 -1 27 24.4335 12.5651 20
 1 -1 27 -28.7097 31.4095 42
 -1 1 -28 142.504 19.4598 6
 1 -1 28 148.343 31.505 42
 -1 1 -29 5.6368 12.4165 6
 1 -1 29 39.9109 23.5162 42
 -1 1 -30 1.31901 10.42 6
 1 0 -30 103.731 17.4969 6
 -1 0 30 40.2194 22.6957 42
 1 0 -29 -4.42867 17.6812 6
 1 0 -28 173.799 24.0126 6
 1 0 -27 78.6879 20.9038 6
 1 0 -26 16.3664 21.0777 6
 1 0 -25 32.5173 18.1906 35
 1 0 -25 29.7534 21.3385 6
 1 0 -24 131.596 26.2082 6
 1 0 -24 110.762 21.3074 35
 1 0 -23 704.227 43.9058 35
 1 0 -23 798.613 47.1015 6
 1 0 -22 4.18018 21.4097 6
 1 0 -22 -7.15596 18.1127 35
 -1 0 22 1.00581 40.3218 42
 1 0 -21 103.372 23.5546 6
 -1 0 21 16.771 16.4465 20
 1 0 -21 94.0518 18.9901 35
 1 0 -21 69.5537 18.1821 33
 -1 0 21 94.1196 42.2222 42
 1 0 -20 22.5068 16.0447 35
 -1 0 20 36.4449 38.6017 42
 1 0 -20 24.7113 19.4022 6
 -1 0 20 -11.0204 15.2791 20
 1 0 -20 34.86 15.0389 33
 -1 0 20 -6.71741 19.6961 11
 1 0 -20 33.5644 22.1036 34
 1 0 -19 25.452 20.3977 34
 1 0 -19 18.1994 15.4389 35
 -1 0 19 3.57495 15.1009 20
 -1 0 19 1.355 17.4892 11
 -1 0 19 -14.1248 34.3714 42
 1 0 -19 35.5025 19.049 6
 1 0 -19 12.7711 12.6759 33
 1 0 -18 15.7031 12.095 33
 1 0 -18 28.7196 19.5074 34
 -1 0 18 14.7206 14.3171 20
 1 0 -18 18.0062 16.2572 6
 -1 0 18 27.7621 32.3326 42
 -1 0 18 2.10294 17.0878 11
 1 0 -18 11.4019 13.4397 35
 1 0 -17 4256.33 71.0222 35
 -1 0 17 232.493 38.8083 11
 1 0 -17 4258.84 74.3142 6
 1 0 -17 4131.81 67.0464 33
 -1 0 17 3936.63 97.8442 42
 1 0 -17 3996.06 81.4347 34
 -1 0 16 1453.75 98.7515 20
 1 0 -16 3442.44 113.575 34
 -1 0 16 1793.14 101.653 11
 1 0 -16 3977.26 108.488 35
 -1 0 16 3347.79 122.902 42
 1 0 -16 3754.55 110.387 6
 1 0 -16 3764.74 106.824 33
 -1 0 15 2184.87 65.354 42
 1 0 -15 2344.95 45.3486 35
 1 0 -15 2206.51 53.4082 34
 1 0 -15 2312.28 48.4353 6
 1 0 -15 2314.93 43.6784 33
 -1 0 14 3198.72 51.7271 20
 -1 0 14 325.266 35.7303 42
 1 0 -14 346.248 23.8792 33
 -1 0 14 3988.37 59.6906 11
 1 0 -14 304.233 27.5271 34
 -1 0 14 293.654 22.4183 3
 1 0 -14 347.213 24.4457 35
 1 0 -14 317.81 25.5634 6
 -1 0 13 120.051 15.3662 3
 1 0 -13 146.038 17.9414 6
 1 0 -13 136.954 15.5677 33
 1 0 -13 156.952 19.6114 34
 -1 0 13 182.241 27.7787 42
 -1 0 12 1774.87 69.1146 3
 1 0 -12 1783.64 71.5451 6
 1 0 -12 1799.43 69.9656 33
 1 0 -12 1697.58 73.4592 34
 -1 0 12 1635.74 78.9973 42
 -1 0 11 1323.33 53.604 1
 -1 0 11 1257.98 50.7793 3
 -1 0 10 49.599 9.99405 1
 -1 0 10 42.1063 9.11104 3
 -1 0 9 751.477 34.119 1
 -1 0 9 818.253 32.5401 3
 -1 0 8 312.718 16.3939 3
 -1 0 8 374.16 18.3736 1
 -1 0 7 26873.9 957.669 1
 -1 0 7 28060.5 955.788 3
 -1 0 6 116638 3752.29 3
 -1 0 6 111851 3753.77 1
 -1 0 5 16790 606.723 1
 -1 0 5 16274.8 605.834 3
 1 0 -4 65380 2376.41 1
 1 0 -4 65528.3 2375.19 3
 1 0 -3 4238.01 144.296 3
 1 0 -3 3817.95 145.301 1
 -1 0 3 4240.08 144.421 3
 -1 0 2 11516 396.646 3
 1 0 -2 11407.6 396.611 3
 -1 0 1 40.8718 3.6425 3
 1 0 -1 34.3854 3.6322 3
 -1 0 0 12689.8 429.407 2
 -1 0 0 12853 427.344 3
 1 0 0 11713 427.368 3
 -1 0 -1 551.707 21.8842 3
 -1 0 -2 8296.18 293.09 3
 1 0 2 8561.26 293.243 3
 1 0 3 10421.5 364.12 3
 -1 0 -3 10529.9 364.284 3
 -1 0 -4 13641.6 474.924 3
 1 0 4 13695.6 475.082 3
 1 0 5 3249.05 120.231 3
 -1 0 -5 3456.56 120.075 3
 -1 0 -6 2350.3 86.4051 3
 1 0 6 2414.75 87.2979 3
 1 0 7 3712.42 143.839 3
 -1 0 -7 4305.17 143.611 3
 1 0 8 104.217 11.9055 3
 1 0 9 5940.83 211.348 3
 1 0 10 4857.44 174.781 3
 1 0 11 19971.1 696.894 3
 -1 0 -12 9191.09 349.906 23
 1 0 12 9692.37 344.954 39
 -1 0 -12 9181.68 350.934 34
 -1 0 -12 9555.23 353.495 13
 -1 0 -12 9053.11 348.773 6
 -1 0 -13 3837.68 150.08 13
 -1 0 -13 3606.95 147.029 34
 1 0 13 4150.87 142.914 3
 -1 0 -13 3654.51 145.293 6
 -1 0 -14 3.13979 15.5494 34
 -1 0 -14 2.59243 15.5767 13
 -1 0 -14 8.26822 14.7038 6
 -1 0 -15 1800.14 87.1534 13
 -1 0 -15 1673.75 81.8191 6
 -1 0 -15 1552.76 82.4522 34
 -1 0 -16 176.605 25.433 34
 -1 0 -16 162.597 25.3437 13
 1 0 16 148.573 31.0251 42
 -1 0 -16 171.157 23.6227 6
 -1 0 -17 -20.7399 19.152 34
 1 0 17 9.93882 26.4399 42
 -1 0 -17 9.08033 17.1268 13
 1 0 17 22.5039 23.4782 11
 -1 0 -17 11.534 18.5101 6
 1 0 18 18.2474 23.1056 11
 -1 0 -18 12.7452 19.8955 6
 1 0 18 -7.63671 27.4379 42
 -1 0 -18 2.29592 18.4563 34
 1 0 18 17.6685 15.1676 20
 -1 0 -18 12.4427 19.4781 13
 1 0 19 39.5194 30.3858 42
 -1 0 -19 11.4419 19.7529 34
 1 0 19 29.3382 16.7666 20
 -1 0 -19 11.2823 14.1147 35
 -1 0 -19 6.35703 17.9265 38
 -1 0 -19 -5.83306 18.9816 13
 1 0 19 22.9467 24.3277 11
 -1 0 -19 -11.8187 19.9921 6
 1 0 20 7.63735 31.597 42
 -1 0 -20 18.5865 14.1412 35
 1 0 20 69.021 17.729 20
 -1 0 -20 26.6178 22.4748 6
 1 0 20 62.4683 25.9459 11
 -1 0 -20 12.6719 20.9292 34
 1 0 21 0.57517 24.9983 11
 1 0 21 127.632 37.1647 42
 -1 0 -21 107.163 24.6415 6
 1 0 21 7.52088 15.8264 20
 -1 0 -21 99.9122 17.6543 35
 -1 0 -21 80.4584 24.9484 34
 1 0 22 502.784 27.1287 20
 -1 0 -22 8.0212 15.915 35
 1 0 22 691.13 41.838 11
 -1 0 -22 1.35077 22.2071 34
 1 0 22 12.7192 34.6474 42
 -1 0 -22 3.87944 22.23 6
 -1 0 -23 316.174 25.4032 35
 1 0 23 114.282 28.1508 11
 1 0 23 249.941 43.8335 42
 1 0 23 70.4428 17.3438 20
 -1 0 -23 245.568 31.3061 34
 -1 0 -23 302.827 30.8902 6
 -1 0 -24 760.618 34.3169 35
 -1 0 -24 686.505 42.634 34
 1 0 24 645.55 53.3204 42
 -1 0 -25 82.0726 24.2595 34
 1 0 25 67.6606 34.2718 42
 -1 0 -25 68.0336 22.1314 6
 -1 0 -25 67.6701 16.2372 35
 1 0 25 20.5744 13.9246 20
 1 0 26 42.2183 13.5094 20
 -1 0 -26 75.1491 21.3254 6
 1 0 26 68.0297 32.7929 42
 -1 0 -26 84.9032 16.2198 35
 -1 0 -26 72.3465 22.2996 34
 -1 0 -27 31.0329 12.9507 35
 1 0 27 10.8212 28.1977 42
 -1 0 -27 41.6639 18.6626 6
 1 0 28 -18.3569 25.6579 42
 -1 0 -28 8.54458 14.526 6
 -1 0 -28 14.0178 10.9633 35
 1 0 29 15.9591 20.0691 42
 -1 0 -29 14.308 12.3759 6
 -1 -1 30 18.6009 23.317 42
 1 1 -30 21.5252 14.8994 6
 1 1 -29 21.5285 16.9228 6
 1 1 -29 14.0842 11.4863 36
 -1 -1 29 15.9697 28.9823 42
 1 1 -28 54.6046 20.4789 6
 -1 -1 28 50.9856 34.4498 42
 -1 -1 27 49.2165 37.3272 42
 -1 -1 27 36.2983 16.5509 20
 1 1 -27 33.0966 20.3993 6
 1 1 -26 0.99338 20.9 6
 -1 -1 26 12.3466 16.6612 20
 -1 -1 26 6.55085 37.8337 42
 -1 -1 25 557.23 56.1322 42
 -1 -1 25 -13.9523 17.4514 20
 -1 -1 24 11.3859 18.2913 20
 -1 -1 24 304.875 52.6865 42
 -1 -1 23 62.2952 24.2523 11
 -1 -1 23 49.1859 20.4222 20
 -1 -1 22 3696.05 118.178 11
 -1 -1 22 3063.86 111.732 20
 -1 -1 21 12.1547 21.2162 11
 -1 -1 21 42.4001 43.1523 42
 -1 -1 21 4.83802 18.0105 20
 1 1 -21 0.49334 22.5252 6
 1 1 -21 14.3869 25.4487 34
 -1 -1 20 50.0356 40.7597 42
 1 1 -20 27.2648 26.2818 34
 -1 -1 20 2498.92 59.9459 11
 1 1 -20 10.76 22.9393 6
 -1 -1 20 2043.16 52.7825 20
 -1 -1 19 922.266 61.1045 42
 -1 -1 19 420.205 36.0767 20
 1 1 -19 1092.53 46.002 6
 -1 -1 19 572.328 39.284 11
 1 1 -19 1030.59 51.5115 34
 1 1 -18 99.4676 23.4057 34
 1 1 -18 112.706 16.5985 33
 -1 -1 18 812.257 32.8367 20
 1 1 -18 139.958 22.1553 6
 -1 -1 18 85.3485 33.4239 42
 -1 -1 18 1015.51 39.3644 11
 1 1 -17 1391.56 56.6846 6
 1 1 -17 1376.74 54.0101 33
 1 1 -17 1415.39 61.7793 34
 1 1 -16 788.495 42.3423 6
 -1 -1 16 682.101 52.3936 42
 1 1 -16 763.379 45.7686 34
 1 1 -16 764.967 40.2737 33
 1 1 -16 785.831 41.4815 35
 1 1 -15 561.987 36.3101 34
 -1 -1 15 435.623 42.1318 42
 1 1 -15 507.641 31.0435 33
 1 1 -15 557.934 32.5438 35
 1 1 -15 527.905 33.1387 6
 1 1 -14 400.046 24.396 35
 1 1 -14 371.662 35.9191 44
 -1 -1 14 380.908 35.3839 42
 -1 -1 14 376.121 22.2 3
 1 1 -14 382.523 24.9339 6
 1 1 -14 386.117 23.1627 33
 1 1 -14 378.63 27.5125 34
 1 1 -13 878.776 51.6151 44
 -1 -1 13 821.569 49.5159 42
 1 1 -13 900.691 39.4875 33
 -1 -1 13 902.25 38.4401 3
 1 1 -13 989.516 40.9853 35
 1 1 -13 849.25 40.3605 6
 1 1 -12 410.982 19.1758 3
 1 1 -12 408.79 21.8768 33
 1 1 -12 391.296 23.3585 6
 -1 -1 12 394.311 21.2695 3
 1 1 -12 465.867 23.2692 35
 1 1 -11 4904.74 174.213 3
 -1 -1 11 4977.47 175.963 3
 -1 -1 10 888.984 34.4187 3
 1 1 -10 790.354 32.1676 3
 -1 -1 10 817.678 32.93 1
 -1 -1 9 1501.3 57.4958 1
 -1 -1 9 1690.73 58.8997 3
 1 1 -9 1553.95 57.3577 3
 -1 -1 8 7443.28 258.63 1
 1 1 -8 7400.66 258.794 3
 -1 -1 8 7430.42 259.548 3
 1 1 -7 172344 6010.13 3
 -1 -1 7 176324 6010.75 3
 1 1 -6 43351.1 1489.18 3
 -1 -1 6 42782.2 1489.57 3
 -1 -1 5 34434 1136.96 3
 1 1 -5 31747.1 1136.45 3
 -1 -1 4 36909.1 1256.66 3
 1 1 -4 35934.8 1256.36 3
 -1 -1 3 8330.67 271.884 3
 1 1 -3 7442.4 271.638 3
 -1 -1 2 20108.4 695.417 3
 1 1 -2 20133 695.555 3
 -1 -1 1 57700.4 1992.55 3
 -1 -1 0 1771.29 59.5054 3
 -1 -1 0 1583.24 58.6137 3
 1 1 1 21396.9 726.703 3
 -1 -1 -1 20580.2 726.714 3
 1 1 2 109.322 9.664 3
 -1 -1 -2 144.65 10.049 3
 -1 -1 -3 45860.4 1586.08 3
 -1 -1 -4 148.511 12.2251 3
 -1 -1 -5 4174.73 148.158 3
 -1 -1 -6 5292.78 187.159 3
 -1 -1 -7 15475.1 539.235 3
 -1 -1 -8 14827.5 517.512 3
 -1 -1 -9 93947.7 3248.72 3
 -1 -1 -10 33837 1174.7 3
 1 1 11 28401 871.432 39
 -1 -1 -11 28972.5 878.605 23
 -1 -1 -11 26931.1 876.404 38
 -1 -1 -11 29743.7 876.138 33
 -1 -1 -11 27681.9 875.54 6
 -1 -1 -12 980.992 57.5089 34
 -1 -1 -12 1035.86 57.7082 38
 -1 -1 -12 1115.95 59.2526 23
 1 1 12 1032.25 60.8314 42
 1 1 12 1236.15 52.4422 25
 -1 -1 -12 1111.03 56.9387 33
 -1 -1 -12 1102.47 57.4501 6
 1 1 12 1150.38 53.8351 39
 1 1 13 1298.08 54.5591 25
 -1 -1 -13 1143.56 61.0102 38
 -1 -1 -13 1043.01 60.1527 34
 -1 -1 -13 1219.83 59.8828 33
 -1 -1 -13 1095.52 59.6111 6
 -1 -1 -13 1083.26 63.3121 13
 1 1 13 1069.64 64.2316 42
 -1 -1 -13 1149.34 61.4351 23
 -1 -1 -14 153.052 18.2325 33
 -1 -1 -14 170.146 23.7412 13
 1 1 14 170.631 13.1615 25
 -1 -1 -14 148.112 20.5908 6
 1 1 14 89.0518 15.1132 20
 -1 -1 -14 143.921 20.1159 34
 1 1 14 163.432 27.3796 42
 -1 -1 -14 163.081 20.8105 38
 -1 -1 -14 161.797 20.1226 23
 -1 -1 -15 36.7591 16.8163 13
 1 1 15 10.6375 23.1173 42
 -1 -1 -15 51.3711 17.9817 38
 1 1 15 35.7582 9.53688 25
 -1 -1 -15 43.1795 17.3166 34
 -1 -1 -15 47.6884 17.6276 6
 -1 -1 -15 45.2092 15.8197 23
 -1 -1 -15 11.3143 12.7302 33
 -1 -1 -16 290.198 31.3485 13
 1 1 16 344.106 21.2283 25
 -1 -1 -16 339.832 28.956 23
 -1 -1 -16 261.891 27.1718 34
 -1 -1 -16 305.593 29.3124 38
 1 1 16 322.278 36.3698 42
 -1 -1 -16 325.902 28.5972 6
 -1 -1 -16 350.627 27.3592 33
 -1 -1 -17 249.338 26.2819 23
 -1 -1 -17 293.723 27.7492 38
 -1 -1 -17 261.609 26.031 6
 -1 -1 -17 223.082 25.1005 34
 1 1 17 228.715 34.0968 42
 -1 -1 -17 249.539 23.7715 33
 -1 -1 -17 247.595 27.9857 13
 -1 -1 -18 31.8299 19.7872 38
 -1 -1 -18 47.4852 20.0872 13
 -1 -1 -18 28.1081 17.7067 23
 -1 -1 -18 14.3595 17.6035 34
 -1 -1 -18 27.8448 15.632 33
 -1 -1 -18 28.1552 19.7179 6
 1 1 18 62.0816 29.6537 42
 1 1 18 3.26361 12.4392 20
 -1 -1 -19 15.8145 19.5647 38
 1 1 19 84.7538 14.984 20
 1 1 19 -3.18624 30.2755 42
 -1 -1 -19 0.58219 18.6152 34
 -1 -1 -19 1.03024 19.2808 6
 -1 -1 -19 17.8993 18.338 13
 -1 -1 -19 2.46323 17.8662 23
 -1 -1 -19 -4.26029 14.7322 33
 1 1 20 148.798 28.4432 11
 -1 -1 -20 7.43471 20.5298 6
 -1 -1 -20 7.71991 19.693 23
 -1 -1 -20 -8.49487 20.1746 34
 1 1 20 104.494 15.9791 20
 -1 -1 -20 -10.091 17.7486 33
 -1 -1 -20 2.93864 18.5105 13
 1 1 20 29.2247 30.808 42
 -1 -1 -21 468.973 30.761 33
 1 1 21 369.97 44.5736 42
 -1 -1 -21 450.039 34.4351 6
 -1 -1 -21 464.04 34.0718 34
 -1 -1 -22 137.914 22.0489 33
 -1 -1 -22 176.878 26.5153 6
 1 1 22 129.308 36.9463 42
 -1 -1 -22 121.926 20.4948 35
 -1 -1 -22 122.659 24.4861 34
 -1 -1 -23 21.6859 16.8637 33
 -1 -1 -23 11.1111 16.4385 35
 1 1 23 6.95552 13.8335 20
 -1 -1 -23 6.20815 19.6488 34
 -1 -1 -23 8.51426 21.839 6
 1 1 23 10.784 31.2258 42
 1 1 24 959.819 66.582 42
 -1 -1 -24 1111.99 54.3391 33
 -1 -1 -24 1199.55 58.4067 6
 -1 -1 -24 958.885 57.6719 34
 -1 -1 -24 1141.96 54.2851 35
 -1 -1 -25 46.0597 16.6546 33
 1 1 25 27.5644 30.2704 42
 -1 -1 -25 31.4609 20.0739 6
 -1 -1 -25 37.7436 15.327 35
 1 1 26 23.7337 26.8911 42
 -1 -1 -26 26.7933 17.403 6
 -1 -1 -26 29.9018 14.0206 35
 -1 -1 -26 23.3659 13.6155 33
 -1 -1 -27 163.777 20.4664 6
 1 1 27 127.92 27.3924 42
 -1 -1 -27 155.158 17.3119 35
 1 1 28 96.531 22.1554 42
 -1 -1 -28 124.029 14.3528 35
 -1 -1 -28 129.347 17.3522 6
 -1 -1 -29 11.1506 10.2135 6
 1 2 -30 25.3992 10.692 36
 1 2 -30 41.397 13.3314 6
 -1 -2 30 21.5645 22.6917 42
 1 2 -29 -0.40731 16.8598 6
 -1 -2 29 11.1125 27.7931 42
 1 2 -29 7.51114 12.423 36
 1 2 -28 521.091 32.586 6
 1 2 -28 452.463 26.8421 36
 -1 -2 27 400.356 45.9225 42
 1 2 -27 460.073 31.4761 6
 -1 -2 26 -18.3979 38.6169 42
 -1 -2 26 3.59982 23.2801 37
 1 2 -26 11.0545 19.5542 6
 -1 -2 25 629.349 58.5002 42
 1 2 -25 833.96 39.9288 6
 -1 -2 24 1195.93 73.5655 42
 -1 -2 24 293.707 33.4105 20
 -1 -2 24 328.587 34.6633 11
 1 2 -24 1491.53 52.6702 6
 -1 -2 23 351.011 51.7593 42
 1 2 -23 421.237 31.8734 6
 -1 -2 23 44.1329 24.1 20
 1 2 -23 391.26 30.4189 35
 -1 -2 23 42.7799 23.6057 11
 -1 -2 22 1094.24 57.8177 11
 1 2 -22 1234.07 57.8483 6
 -1 -2 22 934.363 55.5148 20
 -1 -2 22 850.963 75.4983 42
 1 2 -22 1146.11 56.8303 35
 -1 -2 21 3429.52 104.7 42
 1 2 -21 4117.61 75.5115 35
 1 2 -21 4217.03 76.3523 6
 1 2 -20 210.669 24.6668 35
 -1 -2 20 145.969 42.1145 42
 1 2 -20 231.788 25.7794 6
 1 2 -19 15.1536 17.1105 6
 1 2 -19 -14.0043 23.4824 34
 -1 -2 19 -2.54086 33.5544 42
 1 2 -19 17.4958 28.9282 15
 1 2 -18 3059.04 154.164 15
 1 2 -18 2995.72 141.197 34
 -1 -2 18 2733.94 147.212 42
 1 2 -18 3285.27 136.819 6
 -1 -2 17 1355.87 66.2153 42
 1 2 -17 1433.02 72.7823 15
 1 2 -17 1549.38 52.3205 6
 1 2 -17 1379.27 69.2342 44
 1 2 -17 1388.63 56.9366 34
 1 2 -16 2554.82 76.7539 34
 1 2 -16 2686.92 92.7996 44
 -1 -2 16 2328.88 85.5298 42
 1 2 -16 2991.62 72.1755 6
 1 2 -16 2789.74 97.7209 15
 1 2 -15 63.4774 13.6254 6
 1 2 -15 90.9563 28.0988 15
 1 2 -15 62.9046 16.1662 34
 1 2 -15 59.3641 27.2486 44
 1 2 -14 3204.2 137.799 44
 1 2 -14 3209.05 141.86 15
 1 2 -14 3273.57 128.505 34
 1 2 -14 3397.17 124.486 6
 1 2 -13 4812.17 186.737 15
 -1 -2 13 4451.43 165.775 3
 1 2 -13 4805.07 182.822 44
 1 2 -13 4786.94 169.157 6
 1 2 -13 4580.95 175.683 19
 1 2 -13 4578.41 172.465 34
 -1 -2 12 1036.25 42.2826 3
 1 2 -12 1049.23 59.9027 15
 1 2 -12 1075.9 40.4786 3
 1 2 -12 1129.87 58.3417 44
 1 2 -12 964.316 51.7069 19
 1 2 -12 1001.45 47.7113 34
 -1 -2 11 1108.84 45.516 3
 1 2 -11 1077.69 59.0721 44
 1 2 -11 1212.32 43.8634 3
 -1 -2 10 13976.5 506.16 3
 1 2 -10 14916.8 504.759 3
 1 2 -9 11211.5 396.552 3
 -1 -2 9 11764.1 398.159 3
 1 2 -8 163.3 8.29264 3
 -1 -2 8 156.428 10.033 3
 -1 -2 7 585.82 22.9855 3
 1 2 -7 567.565 21.8311 3
 -1 -2 6 845.705 32.2556 3
 1 2 -6 882.343 31.5838 3
 -1 -2 5 5686.14 197.484 3
 1 2 -5 5660.31 197.1 3
 -1 -2 4 2389.34 84.0225 3
 1 2 -4 2396.85 83.9357 3
 -1 -2 3 2684.33 93.8157 3
 1 2 -2 2694.43 100.63 1
 -1 -2 2 2730.87 97.2351 3
 -1 -2 2 2955.26 98.3943 3
 -1 -2 1 7956.33 271.924 3
 1 2 -1 7146.72 275.47 1
 -1 -2 1 7963.55 272.89 3
 -1 -2 0 466.445 18.8245 3
 -1 -2 0 450.168 17.5228 3
 1 2 0 413.653 22.0551 1
 -1 -2 -1 271.546 13.1838 3
 1 2 1 244.961 16.9552 1
 -1 -2 -2 35.3625 7.58435 3
 1 2 2 36.4702 7.78454 3
 1 2 2 36.6336 9.71353 1
 1 2 3 6051.5 200.524 3
 -1 -2 -3 5602.91 200.087 3
 1 2 4 43.7856 9.03302 3
 -1 -2 -4 85.9913 8.89829 3
 -1 -2 -5 1825.37 69.3548 3
 1 2 5 1942.24 70.3597 3
 1 2 6 1123.05 43.5575 3
 -1 -2 -6 1040.79 42.6389 3
 1 2 7 14539.4 498.977 1
 1 2 7 14372 490.603 3
 -1 -2 -7 13556.2 489.692 3
 1 2 8 463.212 30.6556 1
 -1 -2 -8 482.131 23.6594 3
 1 2 8 454.516 24.1881 3
 1 2 9 2964.66 102.85 25
 -1 -2 -9 2710.37 108.696 23
 1 2 9 3390.31 115.518 1
 1 2 9 2727.59 101.926 4
 1 2 9 2231.58 101.825 39
 1 2 9 3135.69 104.413 3
 1 2 10 14.2503 8.24408 25
 1 2 10 13.3791 9.24517 4
 -1 -2 -10 15.7755 13.9762 23
 -1 -2 -10 10.5811 12.4807 6
 1 2 10 13.3547 10.9635 3
 -1 -2 -10 9.92819 12.9965 38
 1 2 10 32.9281 9.51759 39
 1 2 10 24.3454 8.86526 27
 1 2 10 12.1682 8.45151 5
 -1 -2 -10 20.6169 13.2966 33
 -1 -2 -11 2546.87 116.463 38
 -1 -2 -11 2540.91 118.002 23
 1 2 11 2870.85 111.673 25
 1 2 11 2809.99 111.062 27
 -1 -2 -11 2470.48 114.639 6
 -1 -2 -11 2560.43 116.379 33
 1 2 11 2639.74 112.959 3
 1 2 11 2472.76 110.631 5
 1 2 12 1090.04 52.0221 25
 -1 -2 -12 973.161 56.3114 33
 -1 -2 -12 1054.88 58.9815 23
 1 2 12 987.965 60.5063 42
 -1 -2 -12 923.125 55.095 6
 1 2 12 1048.93 51.4452 27
 -1 -2 -12 966.27 57.1615 38
 1 2 12 1024.48 51.6523 5
 1 2 13 2983.77 43.8295 20
 -1 -2 -13 211.297 23.9762 23
 1 2 13 198.828 29.5204 42
 1 2 13 3844.89 65.343 11
 -1 -2 -13 187.484 22.9091 6
 -1 -2 -13 208.272 23.5704 38
 1 2 13 214.202 18.2367 25
 1 2 13 215.397 18.1517 5
 -1 -2 -13 181.158 23.278 33
 1 2 14 337.991 24.1051 25
 -1 -2 -14 255.668 29.1407 23
 1 2 14 3123.74 63.407 11
 1 2 14 2348.38 42.7664 20
 -1 -2 -14 315.249 30.2503 38
 1 2 14 294.288 35.7241 42
 -1 -2 -14 300.526 27.9755 6
 -1 -2 -14 277.648 28.6475 33
 1 2 15 63.0714 15.7999 20
 1 2 15 557.031 39.4557 42
 -1 -2 -15 548.676 31.5011 33
 -1 -2 -15 559.137 31.0501 6
 -1 -2 -15 573.768 33.6381 38
 1 2 15 76.9619 22.3614 11
 1 2 15 565.778 24.3248 25
 -1 -2 -15 474.452 33.9447 13
 -1 -2 -15 502.407 32.6379 23
 -1 -2 -16 30.1276 18.5064 13
 1 2 16 33.9927 11.6765 20
 -1 -2 -16 35.7117 17.1974 38
 1 2 16 17.7798 24.8951 42
 -1 -2 -16 28.0691 16.7382 33
 -1 -2 -16 29.3461 17.7353 23
 -1 -2 -16 30.202 16.9708 6
 -1 -2 -17 224.317 26.0472 23
 -1 -2 -17 202.104 23.4461 33
 -1 -2 -17 221.542 26.1605 38
 -1 -2 -17 217.782 24.0966 6
 1 2 17 167.203 31.4778 42
 -1 -2 -17 190.924 25.1342 13
 1 2 18 41.2768 14.0285 20
 -1 -2 -18 130.128 23.8378 13
 -1 -2 -18 102.738 21.6439 23
 1 2 18 107.889 30.1196 42
 -1 -2 -18 109.678 21.8959 6
 -1 -2 -18 87.3063 21.0685 33
 -1 -2 -19 1279.54 62.8913 6
 -1 -2 -19 1314.55 66.9037 23
 -1 -2 -19 1337.29 63.3808 33
 1 2 19 1123.95 71.1681 42
 1 2 20 446.488 27.5299 24
 -1 -2 -20 435.451 33.9224 6
 -1 -2 -20 431.682 33.4747 33
 1 2 20 340.075 42.5037 42
 -1 -2 -20 471.893 38.0419 23
 -1 -2 -21 407.12 33.3897 6
 -1 -2 -21 418.344 32.2839 33
 1 2 21 342.282 42.6438 42
 1 2 21 414.173 26.4518 24
 -1 -2 -22 76.179 21.351 6
 -1 -2 -22 80.1737 20.2173 33
 1 2 22 51.9684 31.6041 42
 1 2 22 93.445 15.0715 24
 -1 -2 -23 438.368 31.0733 35
 1 2 23 368.959 41.9156 42
 -1 -2 -23 418.29 31.2469 33
 -1 -2 -23 444.636 33.6026 6
 1 2 24 -11.9973 27.2198 42
 -1 -2 -24 29.1144 18.426 6
 -1 -2 -24 22.6904 15.2962 35
 -1 -2 -24 27.8119 15.2429 33
 -1 -2 -25 174.874 21.1414 6
 -1 -2 -25 142.629 18.795 33
 -1 -2 -25 159.041 19.5158 35
 -1 -2 -26 18.2216 12.6738 35
 -1 -2 -26 17.9884 14.195 6
 -1 -2 -26 19.7859 12.5416 33
 -1 -2 -27 29.0698 12.426 6
 -1 -2 -27 28.209 11.099 35
 1 2 28 59.2924 12.0371 18
 -1 -2 -28 80.8782 11.1845 35
 -1 -3 30 153.842 24.7812 42
 1 3 -30 172.653 14.9981 36
 -1 -3 29 174.599 17.5005 20
 1 3 -29 179.704 18.6083 36
 1 3 -29 191.076 17.5628 6
 -1 -3 28 139.697 32.7811 42
 1 3 -28 141.069 18.1575 36
 1 3 -28 155.676 19.1449 6
 1 3 -27 29.2923 19.9281 6
 1 3 -27 41.0307 17.5501 36
 -1 -3 27 14.0546 32.4746 42
 1 3 -26 802.82 38.4777 36
 1 3 -26 869.605 42.0332 6
 -1 -3 25 4.05146 20.3636 20
 1 3 -25 44.3454 20.6932 6
 -1 -3 25 41.2916 38.5103 42
 -1 -3 24 24.6218 38.1074 42
 1 3 -24 10.1296 19.1642 6
 1 3 -23 2882.05 149.349 15
 1 3 -23 3194.05 128.446 6
 1 3 -22 -2.27732 18.0757 6
 1 3 -22 -12.2464 35.9739 15
 -1 -3 22 9.44121 38.1389 42
 1 3 -21 671.352 62.4893 15
 1 3 -21 532.939 33.5702 28
 -1 -3 21 575.203 55.6621 42
 1 3 -21 673.483 38.9008 6
 1 3 -20 507.469 32.5974 6
 -1 -3 20 373.941 48.1056 42
 1 3 -20 435.751 53.2242 15
 1 3 -20 408.435 28.4853 28
 1 3 -19 80.0343 16.3102 28
 1 3 -19 95.3985 18.7984 6
 1 3 -19 88.4206 24.3385 34
 1 3 -19 95.2124 40.1978 44
 -1 -3 19 89.8475 36.4538 42
 1 3 -19 84.5933 39.4139 15
 1 3 -18 47.9618 35.3538 44
 1 3 -18 40.4294 14.8082 6
 1 3 -18 33.2898 32.1103 15
 -1 -3 18 41.8537 30.9995 42
 1 3 -18 28.2467 12.9959 28
 1 3 -18 38.8984 18.4442 34
 1 3 -17 34.3042 33.8541 44
 1 3 -17 10.4431 17.2969 34
 1 3 -17 35.7614 13.8405 6
 1 3 -17 15.2393 12.2003 28
 1 3 -17 14.2279 31.6009 15
 1 3 -16 33.1162 30.7289 44
 1 3 -16 39.9572 18.2904 34
 1 3 -16 29.2725 12.3618 28
 1 3 -16 42.4281 32.3237 15
 1 3 -16 43.8368 13.4896 6
 1 3 -15 212.537 18.3514 28
 1 3 -15 223.896 18.5682 6
 1 3 -15 228.603 38.6445 15
 1 3 -15 218.985 36.3296 44
 1 3 -15 195.783 32.2413 19
 1 3 -15 202.445 22.0978 34
 1 3 -14 1493.48 77.127 44
 1 3 -14 1492.75 63.8321 34
 1 3 -14 1264.29 67.828 19
 1 3 -14 1363.93 78.9787 15
 1 3 -14 1365.7 58.5996 28
 1 3 -14 1388.41 57.7231 6
 1 3 -13 18396.3 696.824 19
 1 3 -13 19818.8 712.873 15
 1 3 -13 19645.9 694.026 34
 1 3 -13 21210.1 708.746 44
 1 3 -13 19612.1 690.739 28
 1 3 -13 20102.3 689.54 6
 1 3 -12 41126.9 1464.77 15
 1 3 -12 38116.3 1450.41 19
 1 3 -12 44942.5 1461.89 44
 1 3 -12 42233.1 1443.94 6
 1 3 -12 41620.3 1445.29 28
 1 3 -12 42183.1 1448.05 34
 1 3 -11 164.066 31.2229 44
 1 3 -11 193.884 16.7982 28
 1 3 -11 187.282 25.1049 19
 1 3 -11 217.93 32.3455 15
 1 3 -10 19186.5 712.619 15
 1 3 -10 20013.1 690.609 3
 1 3 -9 11342 432.935 44
 1 3 -9 12136.7 416.362 3
 1 3 -9 11318.8 436.999 15
 1 3 -8 2865.1 100.65 3
 1 3 -7 1507.18 53.6337 3
 -1 -3 6 5864.66 205.434 3
 1 3 -6 5924.81 205.031 3
 -1 -3 5 566.822 22.0447 3
 -1 -3 5 596.943 21.6432 3
 -1 -3 4 373.685 13.8622 3
 -1 -3 4 351.873 14.4001 3
 -1 -3 3 123.256 6.75198 3
 -1 -3 3 132.045 5.82157 3
 -1 -3 2 1046.85 36.3057 3
 -1 -3 2 972.781 35.3315 3
 -1 -3 1 216.079 8.88313 3
 -1 -3 1 222.089 10.1345 3
 1 3 -1 203.388 15.9803 1
 -1 -3 0 337.213 12.7995 3
 1 3 0 299.773 19.6363 1
 1 3 1 1160.05 42.5925 1
 -1 -3 -1 1045.03 32.5955 3
 1 3 2 2258 91.8103 1
 1 3 2 2461.3 84.3799 3
 -1 -3 -2 2242.08 83.7102 3
 -1 -3 -3 8779.36 326.456 3
 1 3 3 9170.1 335.649 1
 1 3 4 29111.3 1014.45 1
 1 3 4 30254.6 1004.97 3
 -1 -3 -4 27847.4 1004.39 3
 -1 -3 -5 1416.11 56.2207 3
 1 3 5 1571.75 57.1074 3
 1 3 5 1495.39 66.4542 1
 -1 -3 -6 68076.2 2291.52 3
 1 3 6 62328.4 2292.97 25
 1 3 6 61193 2292.61 4
 1 3 6 73910.9 2293.17 3
 1 3 6 64540.6 2293.21 5
 1 3 6 64045.6 2294.91 41
 1 3 6 74666.3 2305.51 1
 -1 -3 -7 703.266 30.4819 3
 1 3 7 681.48 31.5735 27
 1 3 7 820.527 32.7439 3
 1 3 7 705.814 31.9788 4
 1 3 7 686.61 31.7362 9
 1 3 7 730.761 32.3602 5
 1 3 7 837.375 42.9604 1
 1 3 7 622.212 31.2315 39
 1 3 8 197.622 15.841 4
 1 3 8 251.199 16.2448 25
 1 3 8 198.978 15.4359 27
 1 3 8 201.104 15.1124 9
 1 3 8 192.848 15.2357 39
 1 3 8 198.663 16.0992 3
 1 3 9 70.872 12.6495 3
 1 3 9 57.0574 11.4087 4
 1 3 9 65.7239 10.8244 9
 -1 -3 -9 56.2473 16.2933 23
 1 3 9 75.6139 11.6226 39
 1 3 9 67.0579 10.8315 27
 -1 -3 -9 78.256 14.7467 38
 1 3 9 72.9278 10.8242 25
 1 3 10 1942.61 72.7834 9
 1 3 10 1961.11 72.3821 25
 1 3 10 1899.37 71.7023 27
 1 3 10 1637.61 71.6332 4
 -1 -3 -10 1686.87 75.7852 38
 -1 -3 -10 1771.66 78.9741 23
 -1 -3 -10 1803.67 78.0218 33
 1 3 10 1875.63 73.2155 3
 1 3 11 14.9231 9.24403 27
 -1 -3 -11 11.7685 14.4984 23
 -1 -3 -11 26.1397 14.7338 38
 -1 -3 -11 5.55861 14.2593 33
 1 3 11 20.5462 9.57704 25
 1 3 11 21.5721 10.3719 4
 -1 -3 -12 840.876 47.6428 33
 -1 -3 -12 915.966 49.5277 23
 1 3 12 989.918 42.9494 25
 -1 -3 -12 931.681 47.762 38
 1 3 12 972.047 42.0309 27
 -1 -3 -13 259.447 25.9343 33
 1 3 13 320.895 21.1963 25
 -1 -3 -13 287.412 25.2119 38
 -1 -3 -13 270.491 27.5254 23
 -1 -3 -14 3467.14 144.178 23
 -1 -3 -14 3501.98 142.051 38
 -1 -3 -14 3392.51 138.481 6
 -1 -3 -14 3520.33 141.74 33
 1 3 15 478.913 27.7312 25
 -1 -3 -15 455.064 33.0558 38
 -1 -3 -15 418.849 33.6072 23
 -1 -3 -15 391.892 29.4588 6
 -1 -3 -15 417.757 32.7147 33
 -1 -3 -16 1282.62 66.3288 23
 -1 -3 -16 1312.32 64.4743 33
 -1 -3 -16 1319.88 61.2997 6
 -1 -3 -17 625.741 40.369 33
 -1 -3 -17 645.505 42.8573 23
 -1 -3 -17 594.331 37.6121 6
 -1 -3 -18 2066.4 94.6002 23
 -1 -3 -18 2062.91 88.6909 6
 -1 -3 -18 2113.36 92.1152 33
 1 3 19 1179.4 53.4985 24
 -1 -3 -19 1117.91 61.5668 23
 -1 -3 -19 1072.35 57.9472 33
 -1 -3 -19 1098.72 55.5591 6
 1 3 20 1002.95 47.7437 24
 -1 -3 -20 966.006 55.9439 23
 -1 -3 -20 991.12 52.9419 33
 -1 -3 -20 903.274 49.6826 6
 1 3 21 163.648 18.3946 24
 -1 -3 -21 165.788 22.2323 33
 -1 -3 -21 136.684 21.0199 6
 1 3 22 226.912 20.7824 24
 -1 -3 -22 215.278 23.7895 6
 -1 -3 -22 247.76 24.0783 33
 -1 -3 -23 8.56493 13.4132 33
 -1 -3 -23 -10.7072 14.848 6
 1 3 23 11.0143 11.7857 24
 -1 -3 -23 12.1241 15.2644 35
 -1 -3 -24 41.6199 14.2754 33
 1 3 24 28.9847 11.3053 24
 -1 -3 -24 33.8003 14.2671 35
 -1 -3 -25 24.176 12.2055 35
 -1 -3 -25 21.2783 11.4756 33
 -1 -3 -26 25.7452 10.5794 35
 -1 -3 -26 25.625 10.2545 33
 -1 -3 -27 3.82963 7.81111 35
 -1 -4 30 -0.38363 8.66854 20
 -1 -4 29 181.121 15.6451 20
 1 4 -29 81.4493 13.4401 36
 -1 -4 28 53.3313 25.3906 42
 -1 -4 28 1.11129 19.3721 37
 1 4 -28 43.0548 14.4868 36
 -1 -4 27 1.97205 27.4068 42
 1 4 -27 5.38969 14.933 36
 -1 -4 26 137.566 34.5811 42
 -1 -4 26 45.0753 18.2554 20
 -1 -4 25 360.586 44.106 42
 -1 -4 25 226.883 26.1205 20
 1 4 -25 371.265 46.5279 15
 -1 -4 24 72.3575 21.0004 20
 -1 -4 24 138.356 37.4478 42
 1 4 -24 165.262 42.811 15
 -1 -4 23 642.522 57.8378 42
 1 4 -23 778.51 68.479 15
 1 4 -22 825.638 71.3605 15
 -1 -4 22 626.817 56.2189 42
 1 4 -21 40.568 42.4374 15
 -1 -4 21 31.7465 33.987 42
 -1 -4 20 -3.48451 31.3574 42
 1 4 -20 -17.5791 39.2656 15
 1 4 -19 17.7709 39.3794 44
 -1 -4 19 44.5885 32.7454 42
 1 4 -19 30.6269 41.5769 15
 1 4 -18 186.78 44.8806 44
 -1 -4 18 135.443 33.611 42
 1 4 -18 196.979 45.6638 15
 1 4 -18 138.283 16.7941 28
 1 4 -17 3141.13 138.938 44
 1 4 -17 3336.26 146.174 15
 1 4 -17 2573.87 107.539 28
 1 4 -17 2805.75 122.411 19
 1 4 -16 462.918 28.4879 28
 1 4 -16 485.692 43.8537 19
 1 4 -16 613.105 58.3154 15
 1 4 -16 618.774 56.2473 44
 1 4 -15 4183.91 171.696 19
 1 4 -15 4043.21 160.705 28
 1 4 -14 10.439 11.6156 28
 1 4 -14 25.1301 33.2401 44
 1 4 -14 14.901 26.8215 19
 1 4 -14 22.3968 36.9731 15
 1 4 -13 685.615 45.7035 19
 1 4 -13 754.997 58.9986 15
 1 4 -13 697.884 34.9586 28
 1 4 -12 -23.1954 30.394 44
 1 4 -12 -2.50701 9.4248 28
 1 4 -12 17.4331 22.9028 19
 1 4 -12 31.1089 30.0144 15
 1 4 -11 1829.14 65.7443 36
 1 4 -11 1379.59 70.0831 19
 1 4 -11 1690.59 82.2277 44
 1 4 -11 1454.79 63.5934 28
 1 4 -10 594.211 28.5818 36
 1 4 -10 478.511 34.0699 19
 1 4 -10 538.019 44.3923 44
 1 4 -10 486.855 27.8285 28
 1 4 -9 3865.53 146.344 44
 1 4 -9 3250.26 129.406 28
 1 4 -9 3233.13 132.444 19
 1 4 -9 3292.97 127.036 9
 1 4 -9 4114.23 130.339 36
 1 4 -9 3470.95 149.484 15
 1 4 -8 845.195 39.5953 28
 1 4 -8 861.672 55.5623 15
 1 4 -8 863.72 38.0607 9
 1 4 -8 889.883 53.6931 44
 1 4 -8 1005.62 40.0334 36
 1 4 -7 520.401 24.9833 36
 1 4 -7 477.418 37.7567 44
 1 4 -7 455.103 25.0772 28
 1 4 -7 480.06 23.7311 9
 1 4 -7 472.098 39.8213 15
 1 4 -6 1283.72 64.2103 44
 1 4 -6 1276.67 67.8044 15
 1 4 -6 1361.78 52.8325 9
 1 4 -6 1279.83 53.5324 28
 1 4 -5 585.82 41.001 15
 1 4 -5 578.934 27.7656 28
 1 4 -5 552.35 26.795 9
 1 4 -4 6.76484 7.45942 9
 1 4 -4 3.23014 8.26242 28
 1 4 -4 10.9873 11.3012 12
 1 4 -3 716.009 38.0289 12
 1 4 -3 774.405 33.7278 9
 1 4 -3 768.531 34.323 28
 1 4 -2 2709.82 107.267 12
 1 4 -2 2751.06 102.477 4
 1 4 -2 2718.27 103.23 28
 1 4 -2 2837.25 103.015 9
 1 4 -1 64.382 13.9706 12
 1 4 -1 50.9358 9.6049 4
 1 4 -1 68.4997 9.69014 9
 1 4 -1 52.9639 10.1973 28
 1 4 0 2893.09 108.258 12
 1 4 0 2837.01 103.883 41
 1 4 0 2577.53 103.24 28
 1 4 0 2634.55 102.618 4
 1 4 1 394.956 27.2681 1
 1 4 1 351.246 20.3977 41
 1 4 1 336.608 23.4468 12
 1 4 1 384.217 21.0305 9
 1 4 2 561.122 25.431 25
 1 4 2 515.7 29.601 12
 1 4 2 610.36 34.7017 1
 1 4 2 514.135 27.0517 41
 1 4 2 541.093 27.0794 9
 1 4 3 7281.97 255.736 9
 1 4 3 6728.52 255.906 41
 1 4 3 6404.22 257.755 12
 1 4 3 7367.36 254.245 25
 1 4 4 845.643 35.9985 25
 1 4 4 884.603 34.2405 3
 1 4 4 800.07 36.8827 9
 1 4 4 772.59 37.77 41
 1 4 4 744.842 38.9454 12
 1 4 5 3837.47 145.665 12
 1 4 5 4099.66 142.507 25
 1 4 5 4166.95 141.821 18
 1 4 5 3714.86 142.211 21
 1 4 5 3999.48 143.577 9
 1 4 5 3625.96 140.782 39
 1 4 6 6701.83 238.12 25
 1 4 6 7051.23 239.673 9
 1 4 6 6184.14 240.979 12
 1 4 7 1041.24 44.5055 27
 1 4 7 995.243 43.7113 25
 1 4 7 1014.57 44.9531 9
 1 4 8 82.5662 12.2849 9
 1 4 8 59.1073 12.2951 4
 1 4 8 89.9094 13.1508 27
 -1 -4 -8 90.6268 17.494 23
 1 4 8 70.9742 11.6221 25
 1 4 9 371.191 22.862 27
 -1 -4 -9 353.916 27.9534 23
 1 4 9 384.233 23.4891 9
 1 4 9 333.782 21.8593 4
 1 4 10 2694.25 99.9884 27
 1 4 10 2853.27 101.926 9
 -1 -4 -10 2419.3 106.003 33
 1 4 10 2548.6 99.8139 4
 -1 -4 -10 2333.23 105.796 23
 1 4 11 348.457 23.3069 27
 -1 -4 -11 339.374 28.8262 23
 1 4 11 382.502 24.1405 25
 1 4 11 341.805 22.9942 4
 -1 -4 -11 334.998 28.8149 33
 1 4 12 3183.51 119.786 27
 -1 -4 -12 2888.87 126.714 23
 -1 -4 -12 2989.17 126.218 33
 1 4 13 11780.8 401.182 25
 -1 -4 -13 10586.6 406.976 23
 1 4 13 11094.9 398.987 27
 -1 -4 -13 10686.8 405.651 33
 1 4 13 11608.1 398.562 8
 -1 -4 -14 4919.01 188.806 33
 -1 -4 -14 4885.36 190.223 23
 -1 -4 -15 300.62 29.7884 23
 -1 -4 -15 264.648 29.0603 33
 -1 -4 -16 611.103 41.6337 23
 -1 -4 -16 595.078 41.3037 33
 -1 -4 -17 3295.43 136.645 23
 -1 -4 -17 3373.25 134.583 33
 1 4 18 64.7636 17.6849 24
 -1 -4 -18 61.9466 19.8106 23
 -1 -4 -18 65.0285 20.6142 33
 1 4 19 503.844 31.3178 24
 -1 -4 -19 445.079 33.0407 33
 1 4 20 0.70858 13.3123 24
 -1 -4 -20 4.87399 14.8292 33
 1 4 21 85.6619 14.9747 43
 1 4 21 68.8057 14.8418 24
 1 4 21 78.1161 17.9271 18
 -1 -4 -21 78.9869 17.3184 33
 1 4 22 -7.64522 11.996 43
 1 4 22 -4.26161 15.0992 18
 1 4 22 -6.2418 11.8096 24
 -1 -4 -22 -1.76487 12.5967 33
 1 4 23 45.0736 14.9032 18
 1 4 23 59.4162 12.3264 43
 1 4 23 70.1457 12.6082 24
 -1 -4 -23 68.1733 13.5929 33
 -1 -4 -24 8.54877 9.89449 33
 1 4 24 0.95811 11.6171 18
 1 4 24 8.43546 8.89153 24
 -1 -4 -25 34.5505 8.59111 33
 1 4 25 13.2738 10.0992 18
 1 5 -28 9.6433 9.72393 36
 1 5 -28 0.37107 12.6391 12
 1 5 -27 81.0458 14.6549 36
 1 5 -27 51.7464 16.814 12
 -1 -5 27 49.4028 13.0858 20
 1 5 -27 29.176 24.687 15
 1 5 -26 15.0678 13.1351 36
 -1 -5 26 48.4845 15.178 20
 1 5 -26 17.6702 27.6975 15
 -1 -5 25 19.4206 15.6865 20
 1 5 -25 10.4216 14.5551 36
 1 5 -25 -8.28648 32.7396 15
 -1 -5 24 60.3813 18.1372 20
 1 5 -24 -4.45243 15.887 36
 1 5 -24 -2.32243 34.4576 15
 1 5 -23 15.1605 38.8781 15
 1 5 -23 -9.82729 16.3621 36
 1 5 -22 65.8911 18.6471 36
 1 5 -22 54.9534 42.0509 15
 1 5 -21 80.9228 19.282 36
 1 5 -21 54.1036 43.7619 15
 1 5 -20 1467.36 93.1553 44
 1 5 -20 1376.39 97.7306 15
 1 5 -20 1410.42 65.8786 36
 1 5 -19 244.838 25.3659 36
 1 5 -19 257.533 52.4581 44
 1 5 -19 255.123 54.5349 15
 1 5 -18 313.59 52.5745 44
 1 5 -18 288.295 26.2474 36
 1 5 -18 291.074 54.7487 15
 1 5 -17 2.02062 30.3288 19
 1 5 -17 8.71892 14.659 36
 1 5 -17 13.685 41.7268 15
 1 5 -16 264.752 23.7928 36
 1 5 -16 176.819 35.3271 19
 1 5 -16 201.922 18.4223 28
 1 5 -16 288.744 50.9518 15
 1 5 -15 8.80259 13.4183 36
 1 5 -15 5.45289 10.8083 28
 1 5 -15 16.8897 28.695 19
 1 5 -15 -7.6368 38.7054 15
 1 5 -14 18.8884 13.4289 36
 1 5 -14 30.2449 28.3042 19
 1 5 -14 10.791 11.0475 28
 1 5 -14 3.89014 34.2667 44
 1 5 -13 537.485 51.0937 44
 1 5 -13 486.082 29.1545 36
 1 5 -13 373.042 38.3735 19
 1 5 -13 403.1 25.8426 28
 1 5 -12 51.3749 12.26 28
 1 5 -12 63.1625 33.4314 44
 1 5 -12 71.4837 35.5032 15
 1 5 -12 62.7944 24.834 19
 1 5 -12 73.4042 14.1014 36
 1 5 -11 -3.76296 21.9319 19
 1 5 -11 17.6905 31.0921 15
 1 5 -11 23.374 29.7041 44
 1 5 -11 16.0189 11.2337 28
 1 5 -11 9.43918 11.0507 36
 1 5 -10 2466.36 89.0061 36
 1 5 -10 2291.92 111.848 15
 1 5 -10 2353.98 107.103 44
 1 5 -10 2207.09 88.6122 28
 1 5 -9 2517.94 111.539 44
 1 5 -9 2508.63 91.9779 9
 1 5 -9 2317.54 114.936 15
 1 5 -9 2693.03 93.9536 36
 1 5 -9 2397.9 93.8149 28
 1 5 -8 1269.81 69.1956 44
 1 5 -8 1187.6 54.2967 28
 1 5 -8 1186.7 72.3572 15
 1 5 -8 1336.2 53.642 36
 1 5 -8 1277.77 52.6127 9
 1 5 -7 968.379 43.7873 28
 1 5 -7 1011.53 42.7159 36
 1 5 -7 902.008 49.8745 12
 1 5 -7 982.753 42.2533 9
 1 5 -7 872.266 56.1076 44
 1 5 -7 902.606 60.7148 15
 1 5 -6 99.9409 27.1773 15
 1 5 -6 97.0613 25.6836 44
 1 5 -6 95.2172 13.3535 28
 1 5 -6 92.0744 11.818 9
 1 5 -6 76.4412 17.7194 12
 1 5 -5 4232.72 155.958 4
 1 5 -5 3914.58 162.569 12
 1 5 -5 4203.78 172.409 15
 1 5 -5 4332.62 155.69 9
 1 5 -5 4034.44 166.119 44
 1 5 -5 4297.25 153.043 7
 1 5 -5 4324.47 156.707 28
 1 5 -4 3347.81 125.63 28
 1 5 -4 3306.52 125.04 4
 1 5 -4 3174 139.888 15
 1 5 -4 3248.74 131.612 12
 1 5 -4 3501.08 122.907 7
 1 5 -4 3383.06 123.913 41
 1 5 -4 3449.42 125.151 9
 1 5 -4 3190.33 122.995 43
 1 5 -3 37.0482 20.7368 15
 1 5 -3 31.2925 8.98832 41
 1 5 -3 43.3805 11.1881 4
 1 5 -3 31.0492 10.8443 43
 1 5 -3 21.8706 14.7238 12
 1 5 -3 36.4503 11.4674 28
 1 5 -3 28.4423 9.6533 9
 1 5 -2 254.176 18.3126 9
 1 5 -2 241.459 18.0351 4
 1 5 -2 252.694 17.9507 43
 1 5 -2 256.515 23.3566 12
 1 5 -2 278.833 18.0516 41
 1 5 -2 263.56 19.0655 28
 1 5 -1 24.5316 9.6672 9
 1 5 -1 -4.53701 39.4073 29
 1 5 -1 22.5031 10.5286 43
 1 5 -1 26.0557 10.3245 4
 1 5 -1 27.3432 10.9222 28
 1 5 -1 18.1039 13.8234 12
 1 5 -1 20.6535 9.5622 41
 1 5 0 1579.28 61.7323 41
 1 5 0 1389.71 58.8704 4
 1 5 0 1537.05 66.1908 12
 1 5 0 1443.93 58.9653 43
 1 5 1 1496.04 56.1726 25
 1 5 1 1429.23 63.3184 12
 1 5 1 1325.56 56.9242 43
 1 5 1 1554.85 60.4857 41
 1 5 1 1322.63 57.0082 4
 1 5 2 146.882 15.1962 41
 1 5 2 134.582 12.1012 25
 1 5 2 144.26 17.3006 12
 1 5 2 137.91 14.9086 9
 1 5 2 129.655 13.312 4
 1 5 2 115.792 13.3879 43
 1 5 3 3167.61 119.094 12
 1 5 3 2780.42 112.791 4
 1 5 3 2817.47 112.994 43
 1 5 3 3408.1 116.824 9
 1 5 3 3196.71 113.251 25
 1 5 4 574.881 30.4556 4
 1 5 4 642.084 32.3894 9
 1 5 4 594.776 33.9844 12
 1 5 4 635.237 30.2285 25
 1 5 5 1659.92 66.4749 9
 1 5 5 1512.12 67.3648 12
 1 5 5 1595.37 63.6428 25
 1 5 5 1531.14 64.0922 4
 1 5 6 252.206 19.4448 27
 1 5 6 218.691 19.0155 4
 1 5 6 258.746 20.7882 9
 1 5 6 233.139 18.7157 18
 1 5 6 238.299 21.1392 12
 1 5 6 225.094 17.6438 25
 1 5 7 11.5722 12.3997 9
 1 5 7 5.37514 12.3077 27
 1 5 7 23.8569 11.1413 25
 1 5 7 12.5955 12.6326 18
 1 5 8 397.352 25.265 27
 1 5 8 406.991 25.4094 25
 1 5 8 410.66 25.4081 18
 1 5 8 424.694 27.4037 9
 1 5 9 1617.95 67.036 25
 1 5 9 1577.25 66.0031 18
 1 5 9 1553.24 67.1392 27
 1 5 10 257.616 23.5208 27
 1 5 10 277.606 22.9627 25
 -1 -5 -10 246.883 26.9368 33
 1 5 10 275.99 23.3203 18
 -1 -5 -11 21405 801.194 33
 1 5 11 23562.9 795.465 27
 1 5 11 22676.8 794.666 18
 1 5 12 211.271 23.794 18
 -1 -5 -12 175.455 26.1951 33
 1 5 12 221.979 23.4588 27
 -1 -5 -13 13761.5 520.809 33
 1 5 13 14500.6 515.246 18
 1 5 13 15154.2 515.116 8
 -1 -5 -14 1161.03 61.5424 33
 1 5 14 1194.31 56.7933 18
 1 5 14 1253.94 55.2951 8
 1 5 15 3322.5 129.622 18
 -1 -5 -15 3354.78 134.862 33
 1 5 16 514.588 32.4818 24
 1 5 16 424.575 31.021 18
 -1 -5 -16 471.982 33.8585 33
 1 5 16 399.875 30.5153 43
 1 5 17 45.5071 16.3614 24
 1 5 17 36.7742 17.3744 18
 -1 -5 -17 46.3881 17.7591 33
 1 5 17 31.6328 16.6496 43
 1 5 18 156.657 19.5103 24
 1 5 18 183.219 20.6851 43
 -1 -5 -18 162.308 21.8286 33
 1 5 18 140.514 20.71 18
 1 5 18 165.088 18.0915 7
 1 5 19 55.7096 15.5065 24
 1 5 19 67.7338 16.6824 43
 1 5 19 58.8846 17.2308 18
 -1 -5 -19 63.9755 16.7395 33
 -1 -5 -20 10.0732 12.3489 33
 1 5 20 4.13634 12.1325 24
 1 5 20 3.37867 12.7936 43
 1 5 20 -5.50503 14.1605 18
 -1 -5 -21 130.301 14.9687 33
 1 5 21 86.2185 15.6786 18
 1 5 21 131.742 15.9346 24
 1 5 21 132.276 15.6318 43
 1 5 22 33.0639 11.604 43
 -1 -5 -22 33.1799 9.83342 33
 1 5 22 27.2099 10.9867 32
 1 5 22 35.8694 10.9145 24
 1 5 22 23.4707 11.9052 18
 1 5 23 -4.02632 9.44005 18
 -1 -5 -23 9.89735 9.14654 35
 1 5 23 11.04 8.19349 24
 1 6 -26 43.1583 10.7707 36
 1 6 -26 51.8479 15.8458 12
 1 6 -26 30.666 24.2395 15
 1 6 -25 3.51509 16.3772 12
 1 6 -25 9.25139 11.3131 36
 1 6 -25 35.2332 28.2853 15
 1 6 -24 10.1709 18.643 12
 1 6 -24 50.7043 32.8374 15
 -1 -6 24 -3.74481 13.9818 20
 1 6 -24 25.5208 12.9178 36
 -1 -6 23 2.04469 14.2382 20
 1 6 -23 3.11829 19.9294 12
 1 6 -23 7.91855 13.3819 36
 1 6 -23 -24.8332 34.8264 15
 1 6 -22 300.673 25.0507 36
 1 6 -22 341.852 52.7668 15
 1 6 -22 376.276 35.2202 12
 1 6 -21 26.05 40.6097 15
 1 6 -21 23.5353 15.092 36
 1 6 -20 56.8931 44.1971 15
 1 6 -20 79.9267 17.0901 36
 1 6 -19 566.126 64.0712 15
 1 6 -19 462.604 31.7031 36
 1 6 -18 157.625 19.8924 36
 1 6 -18 176.406 47.3989 44
 1 6 -18 154.404 50.1965 15
 1 6 -17 -5.61234 40.211 44
 1 6 -17 13.6287 15.0794 36
 1 6 -16 1827.45 74.7093 36
 1 6 -16 1823.69 102.227 44
 1 6 -15 12.9142 39.1309 44
 1 6 -15 35.7868 29.335 19
 1 6 -15 47.8937 15.2858 36
 1 6 -15 40.6449 41.9338 15
 1 6 -14 1698.94 68.3846 36
 1 6 -14 1462.05 65.5744 28
 1 6 -14 1313.93 77.0281 19
 1 6 -14 1809.94 103.017 15
 1 6 -14 1798.79 94.7712 44
 1 6 -13 46.9675 39.2592 15
 1 6 -13 50.9323 27.8004 19
 1 6 -13 48.892 13.2913 28
 1 6 -13 25.8755 35.8356 44
 1 6 -13 49.7959 22.5961 12
 1 6 -13 67.1967 14.6327 36
 1 6 -12 4752.01 177.069 28
 1 6 -12 4983.45 210.856 15
 1 6 -12 5072.69 178.196 36
 1 6 -12 4782.91 190.363 12
 1 6 -12 5059.65 201.938 44
 1 6 -11 322.647 43.8652 44
 1 6 -11 361.254 24.2826 36
 1 6 -11 320.365 23.883 28
 1 6 -11 314.515 33.7807 12
 1 6 -11 363.808 49.1004 15
 1 6 -10 11558.9 444.476 15
 1 6 -10 11807 416.05 28
 1 6 -10 11735.2 427.362 12
 1 6 -10 11463.8 435.119 44
 1 6 -9 109.955 16.2135 28
 1 6 -9 112.359 33.3536 44
 1 6 -9 117.034 24.45 12
 1 6 -9 118.571 13.9402 9
 1 6 -9 100.088 34.4408 15
 1 6 -9 91.4027 17.85 4
 1 6 -8 19154.4 633.288 9
 1 6 -8 18101.7 634.234 28
 1 6 -8 17164 643.094 12
 1 6 -8 18025.4 635.18 4
 1 6 -8 16427.4 648.081 44
 1 6 -8 17811.8 659.034 15
 1 6 -7 3.2124 12.8585 28
 1 6 -7 -0.32596 14.2873 4
 1 6 -7 -12.8724 25.7163 44
 1 6 -7 -9.21584 18.3614 12
 1 6 -7 -3.19876 10.4772 9
 1 6 -7 10.3705 29.5001 15
 1 6 -6 2569.93 111.398 12
 1 6 -6 2696.73 102.884 9
 1 6 -6 2783.29 104.264 4
 1 6 -6 2756.62 103.953 28
 1 6 -6 2537 122.613 15
 1 6 -6 2341.92 113.739 44
 1 6 -5 579.503 38.7087 12
 1 6 -5 609.656 32.8992 4
 1 6 -5 540.322 46.5873 15
 1 6 -5 613.005 31.862 9
 1 6 -5 595.191 29.9117 7
 1 6 -5 624.894 33.0316 28
 1 6 -4 235.202 25.1762 12
 1 6 -4 258.555 20.8532 28
 1 6 -4 233.11 19.2763 4
 1 6 -4 217.328 19.6998 43
 1 6 -4 244.078 19.1924 9
 1 6 -4 236.358 18.0383 7
 1 6 -4 231.073 32.2654 15
 1 6 -3 561.774 36.8794 12
 1 6 -3 551.511 29.924 9
 1 6 -3 586.428 29.0075 7
 1 6 -3 514.563 28.8155 4
 1 6 -3 528.012 29.5419 43
 1 6 -2 77.2692 18.6829 12
 1 6 -2 82.5887 13.8494 4
 1 6 -2 85.775 15.5563 43
 1 6 -2 96.8854 15.0087 9
 1 6 -2 81.8117 13.8689 7
 1 6 -1 5849.32 147.556 7
 1 6 -1 5511.6 156.316 12
 1 6 -1 5482.07 147.64 43
 1 6 -1 5797.06 149.464 9
 1 6 0 762.686 42.8255 12
 1 6 0 808.276 39.5794 43
 1 6 0 752.764 36.8056 4
 1 6 0 800.882 39.9069 9
 1 6 1 997.315 45.4582 43
 1 6 1 907.192 42.5795 4
 1 6 1 944.765 48.3698 12
 1 6 2 506.873 28.8487 4
 1 6 2 494.988 32.5727 12
 1 6 2 553.616 31.2426 43
 1 6 3 152.475 19.0132 12
 1 6 3 137.026 16.824 4
 1 6 3 185.029 19.2878 43
 1 6 3 166.515 18.9322 9
 1 6 4 1.25249 12.8829 4
 1 6 4 3.05002 14.8205 43
 1 6 4 19.7719 14.4506 9
 1 6 4 4.89729 12.8263 12
 1 6 5 650.782 37.2367 12
 1 6 5 662.766 35.9501 4
 1 6 5 630.536 36.4236 43
 1 6 6 359.641 27.552 9
 1 6 6 338.135 26.3559 43
 1 6 6 312.829 23.9958 4
 1 6 7 16.1255 14.7627 27
 1 6 7 26.5373 13.7048 4
 1 6 7 19.5962 16.5736 43
 1 6 7 20.4013 16.1724 9
 1 6 8 4.18576 14.7033 27
 1 6 8 5.35916 16.1518 43
 -1 -6 -8 26.4026 16.9612 33
 1 6 8 16.6318 14.7551 4
 1 6 9 24.8093 14.5454 18
 1 6 9 25.4431 16.6855 27
 -1 -6 -9 20.6445 17.5824 33
 1 6 9 34.0012 15.3839 4
 -1 -6 -10 4195.83 172.002 33
 1 6 10 4473.86 167.594 27
 1 6 10 4707.43 167.253 4
 1 6 10 4383.73 166.283 18
 -1 -6 -11 386.996 31.3267 33
 1 6 11 421.084 29.1673 27
 1 6 11 398.874 29.138 8
 1 6 11 407.62 28.2631 18
 1 6 12 664.935 36.9073 8
 1 6 12 616.254 36.0797 18
 1 6 12 695.439 39.0338 43
 1 6 13 56.3561 15.6509 8
 1 6 13 85.3155 20.9252 43
 1 6 13 75.1911 17.8486 18
 -1 -6 -13 65.8539 18.8027 33
 1 6 13 85.2181 18.9823 7
 1 6 13 77.9856 17.9052 24
 1 6 14 5.88261 15.3938 24
 1 6 14 7.53664 17.0516 7
 1 6 14 20.2374 19.4493 43
 -1 -6 -14 -17.041 17.8374 33
 1 6 14 -10.1206 14.4136 8
 1 6 14 20.2022 16.4596 18
 1 6 15 -5.72219 13.9574 24
 1 6 15 1.15578 11.637 8
 1 6 15 6.32897 16.4383 43
 1 6 15 4.39329 14.3946 18
 -1 -6 -15 -3.61908 13.5024 33
 1 6 15 -10.8715 14.3641 7
 1 6 16 58.7756 18.4377 43
 -1 -6 -16 45.4761 15.0297 33
 1 6 16 29.7659 15.6274 18
 1 6 16 40.7436 14.7832 7
 1 6 17 4.72418 13.3188 18
 1 6 17 4.55507 15.577 43
 1 6 17 0.84321 12.3674 7
 1 6 18 93.3526 16.2086 43
 1 6 18 85.3926 14.6969 24
 1 6 18 110.222 13.8843 7
 1 6 18 81.8284 14.3482 18
 1 6 19 10.5788 10.3035 24
 1 6 19 -3.42167 12.1583 43
 1 6 19 -3.08703 10.3902 18
 1 6 20 -8.63517 11.2332 43
 1 6 20 -3.41896 10.0156 24
 1 6 21 7.81023 7.78122 24
 1 7 -25 -1.13653 43.1132 29
 1 7 -24 31.744 14.8272 12
 1 7 -24 57.9336 25.4908 15
 1 7 -23 -4.26978 15.9823 12
 1 7 -23 10.4831 27.9834 15
 1 7 -22 39.8286 19.2601 12
 1 7 -22 17.4269 9.56613 4
 1 7 -22 62.3771 32.6291 15
 1 7 -21 305.389 46.4757 15
 1 7 -21 196.114 17.4484 4
 1 7 -20 -0.27937 11.1825 4
 1 7 -19 125.583 16.5993 4
 1 7 -18 8.86257 22.5478 12
 1 7 -18 21.5703 13.3064 4
 1 7 -18 42.3995 38.6807 15
 1 7 -17 19.6085 21.5268 12
 1 7 -17 10.802 13.5814 4
 1 7 -17 -1.00827 33.6723 44
 1 7 -17 29.281 39.5861 15
 1 7 -16 39.8192 40.1419 15
 1 7 -16 -5.24598 13.2442 4
 1 7 -16 8.47825 22.2468 12
 1 7 -16 15.1882 33.4731 44
 1 7 -15 261.364 44.2687 44
 1 7 -15 222.793 22.0973 4
 1 7 -15 305.25 49.5705 15
 1 7 -15 283.574 33.0995 12
 1 7 -14 10.1513 39.2149 15
 1 7 -14 25.6843 22.3494 12
 1 7 -14 36.0559 14.8652 4
 1 7 -14 30.7503 34.4723 44
 1 7 -13 69.7346 36.8008 15
 1 7 -13 130.94 37.8734 44
 1 7 -13 92.3397 24.9959 12
 1 7 -13 76.2359 16.1618 4
 1 7 -12 265.053 32.4098 12
 1 7 -12 271.515 23.4298 4
 1 7 -12 264.601 20.981 28
 1 7 -12 266.925 46.6326 15
 1 7 -12 275.268 42.958 44
 1 7 -11 9426.53 350.235 12
 1 7 -11 8995.39 356.867 44
 1 7 -11 9481.27 338.387 4
 1 7 -11 9683.07 368.902 15
 1 7 -10 12087.3 416.053 4
 1 7 -10 11535.8 426.939 12
 1 7 -10 10701.4 431.66 44
 1 7 -10 11871 445.11 15
 1 7 -9 5716.57 190.879 9
 1 7 -9 5150.64 192.029 4
 1 7 -9 4940.8 202.241 12
 1 7 -9 4373.06 204.748 44
 1 7 -9 5026.71 217.121 15
 1 7 -8 4176.36 194.215 15
 1 7 -8 4484.68 183.219 12
 1 7 -8 4744.31 173.162 4
 1 7 -8 5157.9 173.084 9
 1 7 -8 3900.7 184.495 44
 1 7 -7 7287.49 219.5 12
 1 7 -7 7029.59 232.783 15
 1 7 -7 7511.79 206.44 4
 1 7 -6 398.231 35.7165 12
 1 7 -6 402.136 27.3081 4
 1 7 -6 453.276 28.0616 9
 1 7 -5 292.359 23.0579 9
 1 7 -5 261.02 29.6967 12
 1 7 -5 240.783 20.2684 7
 1 7 -5 260.876 22.6867 4
 1 7 -4 4014.51 143.415 9
 1 7 -4 3553.6 140.359 4
 1 7 -4 3825.23 140.25 7
 1 7 -4 3516.72 148.513 12
 1 7 -3 220.615 25.7795 12
 1 7 -3 207.013 21.5374 9
 1 7 -3 192.075 21.0792 43
 1 7 -3 219.728 20.1841 7
 1 7 -3 200.8 19.4982 4
 1 7 -2 761.75 44.9938 12
 1 7 -2 780.466 40.9797 43
 1 7 -2 760.111 38.5185 4
 1 7 -2 800.12 40.0555 7
 1 7 -2 827.315 42.1216 9
 1 7 -1 288.885 26.6856 12
 1 7 -1 320.967 25.6386 43
 1 7 -1 302.935 22.5749 4
 1 7 -1 328.021 26.3317 9
 1 7 -1 314.715 24.2982 7
 1 7 0 154.047 20.6296 12
 1 7 0 167.498 18.1141 4
 1 7 0 201.934 21.8668 9
 1 7 0 167.991 19.5399 7
 1 7 0 145.82 20.5617 43
 1 7 1 49.3078 15.2576 27
 1 7 1 28.4494 16.7447 43
 1 7 1 45.9982 16.1897 12
 1 7 1 52.8319 16.3666 7
 1 7 1 49.0209 15.6861 4
 1 7 1 57.1656 17.2491 9
 1 7 2 1821.55 77.4918 43
 1 7 2 1757.81 75.0634 27
 1 7 2 1810.25 76.5507 7
 1 7 2 1803.47 75.1614 4
 1 7 3 391.449 27.3138 27
 1 7 3 364.388 29.1749 43
 1 7 3 382.079 26.2721 4
 1 7 3 413.858 29.3178 7
 1 7 4 402.025 27.9723 27
 1 7 4 403.145 30.29 43
 1 7 4 388.026 23.9915 24
 1 7 4 424.318 27.3547 4
 1 7 4 403.336 29.841 7
 1 7 5 261.872 20.1448 24
 1 7 5 265.29 23.2211 27
 1 7 5 294.159 27.0236 43
 1 7 5 259.08 22.3504 4
 1 7 5 296.118 25.72 7
 1 7 6 502.67 28.6058 24
 1 7 6 470.604 29.8663 4
 1 7 6 543.973 34.8459 43
 1 7 7 53.8694 13.2841 24
 1 7 7 72.9502 19.4907 43
 1 7 7 57.1845 15.1641 4
 1 7 8 1176.63 56.1127 43
 1 7 8 1062.99 51.2063 24
 1 7 8 1123.57 51.9133 4
 1 7 8 1275.25 56.9124 7
 1 7 9 26.9848 13.0336 24
 1 7 9 29.8855 18.8197 43
 1 7 9 40.6645 17.9359 7
 1 7 9 18.3427 15.089 8
 1 7 10 514.009 31.7348 8
 1 7 10 580.402 34.1126 7
 1 7 10 492.621 30.3461 24
 1 7 10 496.748 34.5062 43
 1 7 11 26.3318 13.2996 24
 1 7 11 35.4039 15.4582 8
 1 7 11 48.4015 18.948 10
 1 7 11 28.3822 16.3236 7
 1 7 12 59.3069 14.511 24
 1 7 12 64.8391 14.9315 8
 1 7 12 67.4899 16.4947 7
 1 7 13 51.621 15.1626 7
 1 7 13 64.9129 13.6374 24
 1 7 13 53.2407 17.9302 43
 1 7 13 54.8933 13.2236 8
 1 7 14 116.773 15.3676 24
 1 7 14 99.1842 13.5661 8
 1 7 14 110.007 18.6269 43
 1 7 14 131.555 16.6709 7
 1 7 15 15.9862 11.3579 7
 1 7 15 9.30454 9.06349 8
 1 7 15 2.50771 10.5934 24
 1 7 15 15.1937 14.2441 43
 1 7 16 87.844 13.1366 24
 1 7 16 106.185 13.1251 7
 1 7 16 109.394 15.9051 43
 1 7 17 4.61333 8.61398 24
 1 7 17 -6.11263 11.5852 43
 1 7 17 3.5785 8.04011 7
 1 7 18 50.5229 8.99136 24
 1 7 18 57.2566 11.0598 43
 1 8 -21 -0.70116 22.2751 15
 1 8 -21 19.4792 12.7497 12
 1 8 -20 34.8354 14.8655 12
 1 8 -20 4.32875 51.6528 29
 1 8 -20 45.1331 26.7232 15
 1 8 -19 -0.8501 26.7346 15
 1 8 -19 3.76092 14.914 12
 1 8 -18 71.7063 19.7513 12
 1 8 -18 122.07 32.2869 15
 1 8 -17 -3.38258 9.0449 4
 1 8 -17 -11.3563 29.6128 15
 1 8 -17 -56.9608 64.8559 29
 1 8 -17 -6.95031 17.755 12
 1 8 -16 -14.2689 67.1348 29
 1 8 -16 3.91404 17.9115 12
 1 8 -16 1.84286 9.63898 4
 1 8 -16 30.2698 30.0874 15
 1 8 -15 423.563 34.9369 12
 1 8 -15 379.696 22.796 4
 1 8 -15 433.59 47.7985 15
 1 8 -14 -16.6173 68.0875 29
 1 8 -14 2.37341 18.5899 12
 1 8 -14 -2.86779 10.5318 4
 1 8 -14 1.01034 31.6541 15
 1 8 -13 152.355 16.5749 4
 1 8 -13 171.966 25.5267 12
 1 8 -13 201.337 38.8018 15
 1 8 -12 42.5517 12.3654 4
 1 8 -12 -12.9263 63.9668 29
 1 8 -12 63.5635 20.5237 12
 1 8 -12 50.0665 30.8377 15
 1 8 -11 28.3508 12.3306 4
 1 8 -11 -1.82654 63.3911 29
 1 8 -11 37.3108 29.4996 15
 1 8 -11 45.6507 20.3978 12
 1 8 -10 0.60012 17.9044 12
 1 8 -10 2.81601 11.3153 4
 1 8 -10 -1.83 27.0319 15
 1 8 -9 38.4552 20.3459 12
 1 8 -9 24.9512 12.7379 4
 1 8 -8 118.232 15.8642 4
 1 8 -8 102.327 22.2859 12
 1 8 -7 795.117 44.6294 12
 1 8 -7 754.339 35.44 4
 1 8 -6 143.613 22.1318 12
 1 8 -6 145.44 16.0065 4
 1 8 -6 194.359 19.1513 9
 1 8 -5 324.754 22.1367 4
 1 8 -5 355.4 25.3295 9
 1 8 -5 283.584 26.8505 12
 1 8 -4 55.1668 13.7444 27
 1 8 -4 39.9361 16.601 12
 1 8 -4 61.6217 13.7687 4
 1 8 -3 125.833 16.1213 27
 1 8 -3 127.487 18.8063 12
 1 8 -3 141.633 16.3719 4
 1 8 -3 112.901 16.2307 7
 1 8 -2 215.796 19.9815 27
 1 8 -2 251.197 19.9342 4
 1 8 -2 233.918 20.651 7
 1 8 -2 189.61 20.5007 43
 1 8 -1 5.69786 14.6368 43
 1 8 -1 -1.88216 13.2291 4
 1 8 -1 14.1745 12.5752 27
 1 8 -1 14.2571 13.9335 7
 1 8 0 292.991 22.8831 27
 1 8 0 307.204 22.2849 4
 1 8 0 232.64 23.393 43
 1 8 0 281.399 23.2257 7
 1 8 1 898.432 44.371 7
 1 8 1 913.074 43.3174 27
 1 8 1 810.719 44.6003 43
 1 8 1 897.75 42.2231 4
 1 8 2 45.9123 15.1279 27
 1 8 2 48.6851 16.1502 7
 1 8 2 31.5434 17.7715 43
 1 8 2 57.1366 14.338 4
 1 8 3 918.529 43.6798 4
 1 8 3 957.898 46.5876 7
 1 8 3 918.749 44.2779 27
 1 8 3 912.371 47.363 43
 1 8 4 270.072 21.2274 4
 1 8 4 304.899 24.6227 7
 1 8 4 271.958 21.901 27
 1 8 4 279.35 25.7212 43
 1 8 5 24.2767 16.9335 43
 1 8 5 24.8681 13.9325 27
 1 8 5 10.9315 12.4392 4
 1 8 5 12.3331 15.1454 7
 1 8 6 -4.69312 13.9859 8
 1 8 6 1.38524 14.5507 7
 1 8 6 3.01202 12.3596 27
 1 8 6 3.7486 15.7061 43
 1 8 6 4.75406 12.4175 4
 1 8 7 41.6582 14.198 27
 1 8 7 44.0444 16.9368 43
 1 8 7 49.4305 15.3441 8
 1 8 8 19.8094 13.3319 8
 1 8 8 53.0021 16.8086 43
 1 8 9 101.788 16.5381 7
 1 8 9 98.5041 17.8566 43
 1 8 9 92.107 15.1703 8
 1 8 10 -4.83662 14.4654 43
 1 8 10 -1.41518 8.9165 24
 1 8 10 1.73228 11.925 7
 1 8 10 7.28853 11.2063 8
 1 8 11 -2.90182 8.51833 24
 1 8 11 6.61362 12.9971 43
 1 8 11 0.48745 9.99357 8
 1 8 11 -3.72828 11.2984 7
 1 8 12 23.7449 10.6674 7
 1 8 12 16.9491 8.13715 24
 1 8 12 14.0533 12.105 43
 1 8 12 8.24879 9.13615 8
 1 8 13 86.7428 11.8907 7
 1 8 13 58.0313 9.84969 8
 1 8 14 95.8811 11.1459 7
 1 9 -16 -5.37093 39.2145 29
 1 9 -15 72.8447 13.0992 12
 1 9 -15 -74.1751 44.9966 29
 1 9 -14 1.15702 40.0486 29
 1 9 -14 43.9943 12.964 12
 1 9 -13 -1.16991 41.8712 29
 1 9 -13 15.9717 11.922 12
 1 9 -12 15.3958 12.3613 12
 1 9 -12 1.17004 39.1175 29
 1 9 -11 -5.69593 12.2016 12
 1 9 -10 63.3198 13.617 12
 1 9 -9 5.69735 8.47361 4
 1 9 -8 98.6706 11.912 4
 1 9 -7 81.9521 11.9608 4
 1 9 -6 208.608 16.1235 4
 1 9 -6 207.422 16.017 8
 1 9 -5 216.961 15.8758 27
 1 9 -5 219.989 16.9775 4
 1 9 -5 222.486 17.3305 8
 1 9 -4 109.095 12.9986 4
 1 9 -4 121.432 14.3455 8
 1 9 -4 108.154 12.35 27
 1 9 -3 83.0389 11.9787 27
 1 9 -3 82.9815 13.6582 8
 1 9 -3 100.312 12.4439 4
 1 9 -2 1.93923 9.37116 4
 1 9 -2 -1.1391 9.5454 27
 1 9 -2 4.81542 10.9776 8
 1 9 -1 -1.06318 9.19938 4
 1 9 -1 3.452 9.56052 27
 1 9 -1 2.71264 10.8497 8
 1 9 0 4.16834 9.18848 4
 1 9 0 2.07563 9.54019 27
 1 9 0 3.26698 11.6221 8
 1 9 1 181.996 16.2658 27
 1 9 1 210.343 18.3865 8
 1 9 1 208.912 15.7937 4
 1 9 2 51.1966 13.1972 43
 1 9 2 50.863 12.6449 8
 1 9 2 54.5019 11.7502 27
 1 9 2 61.2888 10.8863 4
 1 9 3 4.53588 9.99626 27
 1 9 3 6.59075 11.0549 8
 1 9 3 4.42762 11.7071 43
 1 9 4 12.3411 12.0072 43
 1 9 5 5.46768 11.1922 43
 1 9 6 4.53322 10.5317 43
 1 9 6 0.91941 9.20075 8
 1 9 7 16.9074 10.5555 43
 1 9 7 2.97409 8.85558 8
 1 9 8 2.11955 7.99933 8
 -2 9 10 5.92937 9.80296 43
 -2 9 9 169.053 16.8864 43
 -2 9 8 6.50097 12.3349 43
 -2 9 7 111.513 16.925 43
 -2 9 6 234.824 18.5249 8
 -2 9 5 210.865 18.2099 8
 -2 9 4 128.395 15.1352 8
 -2 9 4 38.421 24.6419 10
 -2 9 3 141.679 19.463 43
 -2 9 3 164.971 16.0993 8
 -2 9 2 21.8824 11.2036 8
 -2 9 2 21.5078 16.7515 19
 -2 9 2 17.3841 16.3176 43
 -2 9 2 -20.8153 26.2851 10
 -2 9 1 213.577 22.5168 43
 -2 9 1 169.37 21.9586 19
 -2 9 1 199.551 17.1878 8
 -2 9 0 3.02395 9.91427 8
 -2 9 0 6.05052 17.8927 19
 -2 9 0 -4.8474 16.3379 43
 -2 9 -1 41.254 19.1385 19
 -2 9 -1 4.60232 27.3772 10
 -2 9 -1 39.9492 17.3976 43
 -2 9 -2 1.14533 16.7195 43
 -2 9 -2 -3.73156 18.8484 19
 -2 9 -3 -3.89213 20.3589 19
 -2 9 -3 1.51768 16.5924 43
 -2 9 -4 7.07169 15.7263 43
 -2 9 -4 -0.43745 20.8187 19
 -2 9 -5 188.826 26.4645 19
 -2 9 -6 61.476 23.0199 19
 -2 9 -7 100.368 24.086 19
 -2 9 -8 80.5749 23.7074 19
 -2 9 -8 42.0077 24.7984 44
 -2 9 -9 -12.2375 24.2852 44
 -2 9 -9 7.77088 22.4666 19
 -2 9 -10 16.9719 25.3527 44
 -2 9 -10 3.64284 21.943 19
 -2 9 -11 45.9375 25.3432 44
 -2 9 -11 78.2375 24.1571 19
 -2 9 -12 14.0622 24.1674 44
 -2 9 -12 -31.7708 23.0893 19
 -2 9 -13 47.1592 24.7947 44
 -2 9 -13 96.4841 23.1603 19
 -2 9 -14 68.2884 21.5653 19
 -2 9 -14 22.0891 22.8779 44
 -2 9 -15 4.51998 20.164 44
 -2 9 -15 14.1133 18.8079 19
 -2 9 -16 -6.35662 18.645 44
 -2 8 14 0.25144 10.7191 43
 -2 8 14 5.58071 11.7972 18
 -2 8 13 10.1751 13.3934 18
 -2 8 13 -2.01537 12.7653 43
 -2 8 12 19.9275 14.6309 43
 -2 8 12 27.0126 15.2246 18
 -2 8 12 44.9045 16.7121 10
 -2 8 11 86.4039 18.0551 43
 -2 8 11 52.01 16.6681 19
 -2 8 11 72.3021 17.8814 18
 -2 8 10 6.64061 16.6016 19
 -2 8 10 -7.17896 13.892 8
 -2 8 10 7.86617 16.5026 43
 -2 8 10 1.94437 19.6364 10
 -2 8 10 6.8301 15.9767 18
 -2 8 9 27.5049 21.6035 10
 -2 8 9 105.571 19.7738 43
 -2 8 9 56.0446 19.3672 19
 -2 8 9 119.777 19.9096 18
 -2 8 8 73.5594 20.6054 43
 -2 8 8 57.3296 19.9547 19
 -2 8 8 71.0785 19.4905 18
 -2 8 7 38.3606 15.4808 8
 -2 8 7 47.5029 24.361 10
 -2 8 7 23.4892 21.1692 19
 -2 8 7 42.2217 19.1324 43
 -2 8 7 35.6561 18.8004 18
 -2 8 6 382.614 29.716 18
 -2 8 6 290.903 29.7912 19
 -2 8 6 329.322 25.1898 8
 -2 8 6 347.537 29.9468 43
 -2 8 5 -4.0967 21.3704 43
 -2 8 5 21.5485 15.5455 8
 -2 8 5 8.08373 19.0597 18
 -2 8 5 -4.80782 20.8743 19
 -2 8 4 317.06 28.6397 18
 -2 8 4 278.874 29.4158 19
 -2 8 4 319.468 23.9128 8
 -2 8 3 43.4257 22.341 19
 -2 8 3 43.4294 15.5844 8
 -2 8 3 57.1211 20.8032 18
 -2 8 2 48.04 20.8833 18
 -2 8 2 61.6281 23.2793 19
 -2 8 2 55.2246 14.9716 8
 -2 8 1 6.56353 20.165 18
 -2 8 1 7.50186 20.6988 43
 -2 8 1 23.9918 23.496 19
 -2 8 1 10.216 13.9039 8
 -2 8 0 1903.22 70.4836 18
 -2 8 0 1983.9 64.3532 8
 -2 8 0 1902.49 73.504 19
 -2 8 0 1923.49 71.6994 43
 -2 8 -1 40.6657 14.3232 8
 -2 8 -1 81.7815 27.5346 19
 -2 8 -1 40.2166 22.0012 18
 -2 8 -1 67.6447 23.252 43
 -2 8 -2 24.5353 19.2379 18
 -2 8 -2 28.1383 23.9659 19
 -2 8 -2 4.78163 11.4832 8
 -2 8 -2 7.19951 19.3186 43
 -2 8 -3 959.893 48.5781 18
 -2 8 -3 1044.4 49.285 43
 -2 8 -4 3794.13 100.616 18
 -2 8 -4 3809.24 99.6377 43
 -2 8 -5 49.9269 23.8496 18
 -2 8 -5 16.6918 28.324 19
 -2 8 -5 21.1838 21.5286 43
 -2 8 -6 113.145 23.7711 18
 -2 8 -6 105.495 40.535 10
 -2 8 -6 157.932 31.2144 19
 -2 8 -6 122.445 23.9016 43
 -2 8 -7 689.65 40.943 43
 -2 8 -7 773.591 45.2889 18
 -2 8 -8 248.467 30.9954 18
 -2 8 -8 366.011 37.2271 19
 -2 8 -9 769.057 50.9503 18
 -2 8 -9 1034.53 57.4856 19
 -2 8 -10 4.27448 28.6453 19
 -2 8 -11 33.4451 29.1903 19
 -2 8 -11 21.8266 27.8525 15
 -2 8 -12 935.457 67.4052 15
 -2 8 -12 1077.57 73.8223 44
 -2 8 -12 1070.62 62.1966 19
 -2 8 -13 37.4332 36.9097 44
 -2 8 -13 43.7458 29.3396 19
 -2 8 -13 38.6816 29.3348 15
 -2 8 -14 -0.95355 32.0534 44
 -2 8 -14 -2.40066 28.857 19
 -2 8 -14 17.9044 29.841 15
 -2 8 -15 81.7261 33.2035 15
 -2 8 -15 104.11 37.7082 44
 -2 8 -15 84.3406 31.0647 19
 -2 8 -16 -6.73026 30.0486 15
 -2 8 -16 0.87388 32.1391 44
 -2 8 -16 31.4111 28.8823 19
 -2 8 -17 -8.32483 27.0113 19
 -2 8 -17 -2.77138 29.3774 15
 -2 8 -18 65.584 30.3118 15
 -2 8 -18 71.234 26.8071 19
 -2 8 -19 12.4796 23.0735 19
 -2 8 -19 29.2047 25.4577 15
 -2 8 -20 0.7346 21.5173 15
 -2 8 -20 4.39045 22.662 44
 -2 8 -21 40.4651 21.369 44
 -2 7 18 -8.95276 12.0468 18
 -2 7 17 2.41362 13.5852 18
 -2 7 17 -6.68738 11.5602 43
 -2 7 16 9.02497 13.2955 43
 -2 7 16 0.99418 14.6766 18
 -2 7 15 0.66075 14.7594 43
 -2 7 15 12.1686 16.8104 10
 -2 7 15 10.1431 16.9854 18
 -2 7 14 155.247 22.4693 18
 -2 7 14 132.928 22.8878 10
 -2 7 14 169.352 21.4503 43
 -2 7 13 22.2273 19.7045 18
 -2 7 13 3.09159 19.6222 10
 -2 7 13 23.1156 17.7371 43
 -2 7 13 18.7909 15.6347 8
 -2 7 12 117.503 19.2293 8
 -2 7 12 146.032 21.6667 43
 -2 7 12 148.682 23.1728 18
 -2 7 11 18.1008 16.3048 8
 -2 7 11 10.823 18.8324 43
 -2 7 11 4.72916 24.0275 10
 -2 7 11 7.09547 20.214 18
 -2 7 10 98.2002 18.8126 8
 -2 7 10 121.74 22.7322 43
 -2 7 10 95.1566 22.5421 18
 -2 7 9 93.5794 26.9284 10
 -2 7 9 38.2569 21.3253 18
 -2 7 9 65.9557 21.7049 43
 -2 7 9 35.2624 17.4069 8
 -2 7 8 43.6551 21.6358 18
 -2 7 8 67.1273 27.7407 10
 -2 7 8 43.2238 21.2103 43
 -2 7 7 53.0167 22.034 18
 -2 7 7 57.6086 22.2954 43
 -2 7 7 -0.68562 26.7058 10
 -2 7 6 141.253 29.5409 19
 -2 7 6 145.632 20.767 8
 -2 7 6 180.522 25.2299 18
 -2 7 6 161.887 25.9769 43
 -2 7 5 53.6432 22.5441 18
 -2 7 5 43.4208 25.5575 19
 -2 7 5 40.9488 17.0476 8
 -2 7 5 110.31 32.5119 10
 -2 7 5 32.0246 22.1557 43
 -2 7 4 663.265 40.6347 43
 -2 7 4 567.032 43.9884 19
 -2 7 4 574.965 35.2254 8
 -2 7 4 662.727 41.0461 18
 -2 7 3 141.624 25.4891 43
 -2 7 3 137.847 19.4144 8
 -2 7 3 139.538 34.1778 10
 -2 7 3 117.861 30.1254 19
 -2 7 3 146.292 25.4827 18
 -2 7 2 109.22 18.4126 8
 -2 7 2 129.53 25.4998 18
 -2 7 2 115.956 28.8425 19
 -2 7 1 2387.97 82.1566 8
 -2 7 1 2301.87 92.9371 19
 -2 7 0 866.273 45.8065 18
 -2 7 0 818.001 49.4493 19
 -2 7 0 821.73 44.7538 43
 -2 7 0 759.135 37.5135 8
 -2 7 -1 1339.19 61.7171 19
 -2 7 -1 1270.79 48.9919 8
 -2 7 -1 1278.78 57.5269 18
 -2 7 -1 1296.75 56.3304 43
 -2 7 -2 327.259 30.8937 43
 -2 7 -2 328.311 23.6788 8
 -2 7 -2 355.031 32.9409 18
 -2 7 -2 328.168 36.258 19
 -2 7 -3 3021.9 118.564 43
 -2 7 -3 2997.69 112.04 8
 -2 7 -3 3017.37 123.049 19
 -2 7 -3 2806.35 119.175 18
 -2 7 -4 2921.19 92.4504 43
 -2 7 -4 2957.58 94.7259 18
 -2 7 -5 753.484 47.8851 19
 -2 7 -5 642.983 39.3347 43
 -2 7 -5 614.39 41.0397 18
 -2 7 -6 2664.41 90.8855 43
 -2 7 -6 2653.7 94.3892 18
 -2 7 -7 152.307 26.7039 18
 -2 7 -7 247.812 36.1358 19
 -2 7 -7 160.589 25.5668 43
 -2 7 -7 147.061 35.3427 15
 -2 7 -8 1144.19 57.4747 18
 -2 7 -8 1312.4 73.6168 15
 -2 7 -8 1159.94 53.6203 43
 -2 7 -9 173.663 34.2965 19
 -2 7 -9 137.478 28.2983 18
 -2 7 -9 208.392 37.9157 15
 -2 7 -10 197.937 36.9515 19
 -2 7 -10 160.61 30.2522 18
 -2 7 -10 182.792 41.0331 15
 -2 7 -11 110.242 30.5224 18
 -2 7 -11 149.342 40.1067 15
 -2 7 -11 166.606 38.2036 19
 -2 7 -12 83.6776 22.2149 31
 -2 7 -12 86.3224 38.6164 15
 -2 7 -12 56.112 27.2791 18
 -2 7 -12 96.1019 33.8252 19
 -2 7 -13 62.1127 27.5707 18
 -2 7 -13 106.888 34.52 19
 -2 7 -13 124.023 22.5652 31
 -2 7 -13 78.5359 38.9069 15
 -2 7 -14 3.49024 19.1117 31
 -2 7 -14 23.3231 32.3432 19
 -2 7 -14 27.7169 25.9752 18
 -2 7 -14 -8.86718 36.0207 15
 -2 7 -15 187.602 38.3316 19
 -2 7 -15 84.0148 28.0976 18
 -2 7 -15 205.21 46.6778 15
 -2 7 -16 428.425 47.0403 19
 -2 7 -16 534.077 59.9672 44
 -2 7 -17 290.569 50.1801 15
 -2 7 -17 262.907 49.548 44
 -2 7 -17 244.723 41.1891 19
 -2 7 -18 879.493 71.6769 15
 -2 7 -18 843.474 61.0265 19
 -2 7 -18 922.496 70.0608 44
 -2 7 -19 141.251 35.5558 19
 -2 7 -19 119.669 40.653 15
 -2 7 -19 165.672 41.3165 44
 -2 7 -20 -12.7247 30.16 19
 -2 7 -20 18.089 31.3871 44
 -2 7 -21 23.6364 29.6654 44
 -2 7 -21 20.9019 26.8927 19
 -2 7 -22 45.3367 30.5162 15
 -2 7 -22 41.963 27.158 44
 -2 7 -23 15.064 21.3768 44
 2 -7 23 0.46923 18.7681 42
 -2 7 -23 3.69698 12.0136 12
 -2 7 -23 5.5619 24.6104 15
 -2 6 21 -2.34776 10.7188 32
 -2 6 20 63.9286 14.9905 32
 -2 6 19 609.753 34.5465 32
 -2 6 18 83.2654 20.4502 10
 -2 6 18 141.652 19.389 32
 -2 6 17 220.106 21.6483 43
 -2 6 17 262.427 24.3739 32
 -2 6 16 205.595 24.2814 32
 -2 6 16 210.401 22.8145 43
 -2 6 15 629.664 37.6148 43
 -2 6 15 646.503 38.9554 32
 -2 6 14 1534.56 68.0444 43
 -2 6 14 1656.75 69.9298 32
 -2 6 14 1474.86 66.8794 8
 -2 6 13 232.044 25.5562 32
 -2 6 13 205.893 32.9254 42
 -2 6 13 219.624 25.4605 43
 -2 6 13 220.366 29.1232 18
 -2 6 13 208.569 24.2726 8
 -2 6 12 134.47 21.5801 8
 -2 6 12 128.283 31.5317 42
 -2 6 12 153.233 23.5191 43
 -2 6 12 150.923 22.1106 32
 -2 6 12 118.625 27.6945 16
 -2 6 12 143.902 25.6726 18
 -2 6 12 134.325 19.6173 7
 -2 6 11 7.88231 14.4605 24
 -2 6 11 9.4444 17.4381 8
 -2 6 11 7.3785 17.8277 32
 -2 6 11 2.80129 26.0856 42
 -2 6 11 3.88293 24.3196 16
 -2 6 11 28.5125 19.6348 43
 -2 6 11 20.334 16.0467 7
 -2 6 11 9.12586 21.3483 18
 -2 6 10 98.8242 19.7774 32
 -2 6 10 61.7353 29.0152 42
 -2 6 10 68.6318 25.7533 16
 -2 6 10 64.529 16.582 24
 -2 6 10 67.5944 18.797 7
 -2 6 10 72.6018 18.5959 8
 -2 6 10 96.1238 23.1773 18
 -2 6 10 91.3742 21.6785 43
 -2 6 9 160.981 19.9669 24
 -2 6 9 223.045 26.7012 18
 -2 6 9 197.015 25.3365 43
 -2 6 9 165.361 21.6932 8
 -2 6 9 159.095 22.1599 7
 -2 6 9 167.942 29.9888 16
 -2 6 9 190.8 33.0464 42
 -2 6 9 216.314 23.2765 32
 -2 6 8 95.9359 29.9933 42
 -2 6 8 102.544 26.7232 16
 -2 6 8 73.4504 21.2502 43
 -2 6 8 104.142 22.8629 18
 -2 6 8 80.0178 15.74 24
 -2 6 8 105.968 19.0043 32
 -2 6 8 69.8667 18.8524 8
 -2 6 8 53.554 17.5297 7
 -2 6 7 174.827 19.1809 24
 -2 6 7 166.893 29.5717 16
 -2 6 7 183.373 22.0741 7
 -2 6 7 221.011 22.491 32
 -2 6 7 220.725 26.0802 18
 -2 6 7 209.854 25.3458 43
 -2 6 6 1883.9 85.1146 24
 -2 6 6 2291.53 91.7174 18
 -2 6 6 2282.91 89.5997 7
 -2 6 6 2281.27 91.0347 43
 -2 6 6 1905.47 95.5201 16
 -2 6 6 2284.21 88.9236 32
 -2 6 5 779.809 42.6425 18
 -2 6 5 718.24 38.6447 8
 -2 6 5 653.742 39.4918 7
 -2 6 5 694.683 41.8109 43
 -2 6 4 1431.85 64.4567 18
 -2 6 4 1419.76 63.9372 43
 -2 6 4 1336.01 60.2518 8
 -2 6 4 1338.5 61.233 7
 -2 6 3 5556.6 97.2528 43
 -2 6 3 5410.98 97.6735 18
 -2 6 3 5417.88 92.7487 7
 -2 6 2 36.7881 18.582 43
 -2 6 2 35.127 13.746 8
 -2 6 2 23.5028 15.9343 7
 -2 6 2 51.6088 19.8392 18
 -2 6 1 1292.41 43.6989 8
 -2 6 1 1317.17 55.9022 19
 -2 6 1 1453.26 51.5042 18
 -2 6 0 242.471 29.7468 19
 -2 6 0 223.589 19.1047 8
 -2 6 0 253.046 25.5981 18
 -2 6 -1 14.5514 22.3251 19
 -2 6 -1 12.0549 26.7495 10
 -2 6 -1 14.4889 10.7152 8
 -2 6 -1 15.9508 17.7423 18
 -2 6 -2 1254.75 53.1424 8
 -2 6 -2 1186.21 70.9437 10
 -2 6 -2 1256.08 63.284 19
 -2 6 -2 1358.45 60.3853 18
 -2 6 -2 1212.33 57.6196 43
 -2 6 -3 6.75137 16.9715 18
 -2 6 -3 -4.57638 16.3714 43
 -2 6 -3 17.4372 22.6262 19
 -2 6 -3 0.48952 9.19517 8
 -2 6 -4 505.609 31.9672 43
 -2 6 -4 512.284 37.3395 19
 -2 6 -4 494.947 33.4945 18
 -2 6 -5 403.809 34.0636 19
 -2 6 -5 358.844 30.3072 18
 -2 6 -5 333.092 27.553 43
 -2 6 -5 353.506 39.1124 15
 -2 6 -6 -8.24218 14.7556 30
 -2 6 -6 9.64352 17.2931 18
 -2 6 -6 -4.89487 15.1138 43
 -2 6 -6 -3.6072 23.2081 19
 -2 6 -6 7.09771 25.8038 15
 -2 6 -7 56.7253 19.3302 18
 -2 6 -7 36.1194 28.1791 15
 -2 6 -7 41.7728 16.1705 30
 -2 6 -7 38.6656 17.3135 43
 -2 6 -7 50.7187 24.5301 19
 -2 6 -8 8.32218 16.1956 43
 -2 6 -8 -1.21503 15.9261 30
 -2 6 -8 -9.66571 24.7667 19
 -2 6 -8 16.1212 19.5488 18
 -2 6 -8 13.167 29.0791 15
 -2 6 -9 58.8787 18.2579 30
 -2 6 -9 73.3947 27.9331 19
 -2 6 -9 49.8622 22.8488 18
 -2 6 -9 70.89 34.2773 15
 -2 6 -10 352.84 31.2413 31
 -2 6 -10 235.882 31.1973 18
 -2 6 -10 213.363 25.0977 30
 -2 6 -10 321.317 36.9843 19
 -2 6 -10 257.372 44.1079 15
 -2 6 -11 6.13077 16.6129 30
 -2 6 -11 7.14689 32.3332 15
 -2 6 -11 13.3316 20.9804 31
 -2 6 -11 -7.22598 25.5122 18
 -2 6 -12 86.2796 23.8606 31
 -2 6 -12 93.3018 39.4462 15
 -2 6 -12 42.3072 28.7205 18
 -2 6 -13 107.555 31.5554 18
 -2 6 -13 147.306 26.2321 31
 -2 6 -13 113.757 40.9928 15
 -2 6 -14 192.093 28.6763 31
 -2 6 -14 151.726 32.6432 18
 -2 6 -14 190.806 47.8669 15
 -2 6 -15 1240.27 63.2593 31
 -2 6 -15 1227.26 87.2348 15
 -2 6 -16 85.9015 49.347 15
 -2 6 -16 143.966 27.4896 31
 -2 6 -16 75.4795 31.7537 18
 -2 6 -17 3022.41 148.526 44
 -2 6 -18 440.857 58.783 44
 -2 6 -19 1025.04 74.2961 44
 -2 6 -19 882.594 76.3432 15
 -2 6 -20 74.3077 38.9794 19
 -2 6 -20 153.816 42.3671 44
 -2 6 -20 158.323 46.795 15
 -2 6 -21 -3.72242 32.7572 44
 -2 6 -21 -31.4379 35.8556 19
 -2 6 -21 -11.1873 38.7513 15
 -2 6 -22 11.5232 35.1517 15
 -2 6 -22 -2.56299 30.0123 44
 -2 6 -23 13.6671 26.9925 44
 -2 6 -23 8.35567 33.2217 15
 -2 6 -24 29.4094 29.4867 15
 -2 6 -24 40.4911 23.9883 44
 2 -6 24 4.27579 24.1987 42
 2 -6 25 -9.93739 20.7733 42
 -2 6 -25 4.66432 24.5394 15
 -2 5 24 27.1718 11.335 32
 -2 5 24 24.7239 11.3198 18
 -2 5 23 36.5847 13.9402 32
 -2 5 23 44.3126 14.4999 18
 -2 5 22 843.286 39.9321 32
 -2 5 22 766.482 38.156 18
 -2 5 21 450.135 39.7181 42
 -2 5 21 634.948 36.3125 18
 -2 5 21 455.356 39.273 16
 -2 5 21 712.677 37.9856 32
 2 -5 -21 617.057 32.4865 35
 -2 5 20 82.563 20.9133 32
 -2 5 20 66.5778 26.5948 42
 -2 5 20 34.445 25.5422 16
 -2 5 20 85.5788 21.0024 18
 2 -5 -20 75.3307 14.7784 35
 -2 5 19 395.88 31.8494 32
 -2 5 19 322.219 38.0325 16
 2 -5 -19 335.937 25.2753 35
 -2 5 19 392.75 31.9775 18
 -2 5 19 315.938 38.647 42
 -2 5 18 1796.54 75.9524 32
 -2 5 18 1348.61 82.0015 42
 -2 5 18 1766.75 74.3047 18
 -2 5 18 1385.23 82.0387 16
 -2 5 17 1.53076 30.6833 42
 -2 5 17 3.51418 21.634 18
 -2 5 17 -3.36306 22.0378 32
 -2 5 16 279.425 27.3253 24
 -2 5 16 351.503 33.1975 18
 -2 5 16 261.3 40.8909 42
 -2 5 16 279.684 30.9164 32
 -2 5 16 307.009 25.8786 43
 -2 5 15 14.7034 16.485 8
 -2 5 15 32.5281 21.6416 32
 -2 5 15 15.2279 22.7745 18
 -2 5 15 -1.59396 31.4359 42
 -2 5 15 20.0918 16.8485 43
 -2 5 14 78.9882 21.8039 32
 -2 5 14 90.9922 24.0915 18
 -2 5 14 46.136 14.9649 7
 -2 5 14 78.3934 18.3997 8
 -2 5 14 90.8297 34.1325 42
 -2 5 14 51.3829 18.3006 43
 -2 5 13 375.243 30.8132 24
 -2 5 13 396.484 45.3215 42
 -2 5 13 475.484 28.9558 7
 -2 5 13 430.224 30.8667 8
 -2 5 13 468.66 34.6205 32
 -2 5 13 517.519 36.0299 18
 -2 5 13 459.813 31.5403 43
 -2 5 12 8.59431 19.4837 32
 -2 5 12 1.93111 16.3018 8
 -2 5 12 12.2015 15.2081 24
 -2 5 12 24.7436 31.88 16
 -2 5 12 34.5133 18.3051 43
 -2 5 12 0.77341 31.0325 42
 -2 5 12 15.7278 14.1164 7
 -2 5 12 4.24213 21.402 18
 -2 5 11 43.9903 16.9724 8
 -2 5 11 56.1049 15.5463 24
 -2 5 11 69.475 15.9702 7
 -2 5 11 96.5859 21.2623 32
 -2 5 11 78.4694 19.2762 43
 -2 5 11 108.643 33.8617 16
 -2 5 11 80.6959 34.1847 42
 -2 5 10 545.758 45.6126 16
 -2 5 10 439.079 30.0208 24
 -2 5 10 453.676 43.7552 42
 -2 5 10 453.689 30.6438 8
 -2 5 10 504.687 29.7844 7
 -2 5 10 482.218 31.8382 43
 -2 5 10 513.095 33.5805 32
 -2 5 9 778.012 51.8545 42
 -2 5 9 694.955 37.0003 7
 -2 5 9 673.515 37.5667 8
 -2 5 9 705.016 39.1239 43
 -2 5 9 718.341 37.9372 24
 -2 5 9 748.249 40.8118 32
 -2 5 9 709.348 50.4527 16
 -2 5 8 1185.27 52.6833 32
 -2 5 8 1093.22 49.3151 7
 -2 5 8 1048.56 61.389 42
 -2 5 8 1063.57 61.1617 16
 -2 5 8 1029.81 49.0328 24
 -2 5 8 1009.87 49.1936 8
 -2 5 8 1069.8 50.6463 43
 -2 5 7 730.213 37.385 32
 -2 5 7 582.572 32.9761 24
 -2 5 7 622.13 35.7941 43
 -2 5 7 676.448 45.4021 16
 -2 5 7 639.588 34.1367 7
 -2 5 7 597.088 44.962 42
 -2 5 6 3683.96 147.251 24
 -2 5 6 3759.14 158.841 42
 -2 5 6 4013.24 149.991 43
 -2 5 6 4167.09 149.217 7
 -2 5 6 3883.96 158.581 16
 -2 5 6 4289.78 150.739 32
 -2 5 5 676.412 35.1391 8
 -2 5 5 766.076 37.5692 32
 -2 5 5 756.327 38.9863 18
 -2 5 5 705.202 37.4193 43
 -2 5 5 623.106 33.9166 24
 -2 5 5 701.428 46.685 42
 -2 5 5 688.468 35.8485 7
 -2 5 5 705.447 45.8893 16
 -2 5 4 10807.2 390.705 42
 -2 5 4 11065.7 380.245 7
 -2 5 4 11616.3 381.767 32
 -2 5 4 9923.84 378.364 24
 -2 5 4 10281.2 379.415 8
 -2 5 4 10870.2 381.499 43
 -2 5 4 10364.8 389.281 16
 -2 5 4 11012 382.446 18
 -2 5 3 7142.6 111.528 8
 -2 5 3 7763.26 136.376 16
 -2 5 3 7402.3 106.369 27
 -2 5 3 6991.49 109.207 24
 -2 5 3 7634.57 114.099 7
 -2 5 3 7880.06 119.926 18
 -2 5 3 7623.05 117.776 43
 -2 5 3 8018.91 139.326 42
 -2 5 3 8373.1 118.034 32
 -2 5 2 359.878 21.5819 7
 -2 5 2 328.396 17.4064 27
 -2 5 2 338.489 23.7652 18
 -2 5 2 341.584 23.1002 43
 -2 5 2 314.767 19.8938 8
 -2 5 2 331.272 29.9846 16
 -2 5 1 496.733 23.5709 8
 -2 5 1 544.468 27.9198 18
 -2 5 1 556.412 25.3542 7
 -2 5 1 528.706 27.0529 43
 -2 5 0 125.637 17.4496 18
 -2 5 0 149.869 17.016 43
 -2 5 0 119.618 12.5789 8
 -2 5 -1 1312.27 56.6533 18
 -2 5 -1 1250.2 51.7651 8
 -2 5 -1 1241 59.8622 19
 -2 5 -2 178.364 13.3556 8
 -2 5 -2 151.559 18.6326 18
 -2 5 -2 160.723 23.3937 19
 -2 5 -2 142.986 17.388 14
 -2 5 -3 14.356 12.8737 14
 -2 5 -3 40.2451 15.4301 18
 -2 5 -3 19.6392 7.9062 8
 -2 5 -3 9.88813 19.9516 15
 -2 5 -3 22.9317 12.7338 43
 -2 5 -4 30.5207 13.3646 14
 -2 5 -4 12.1707 19.6148 15
 -2 5 -4 29.8713 15.2491 18
 -2 5 -4 22.4947 13.2664 43
 -2 5 -5 460.207 30.9076 14
 -2 5 -5 496.063 43.6154 15
 -2 5 -5 551.083 33.1224 18
 -2 5 -5 536.322 31.202 43
 -2 5 -6 274.63 21.1549 30
 -2 5 -6 212.029 20.4623 43
 -2 5 -6 252.498 23.1454 18
 -2 5 -6 187.607 33.3928 15
 -2 5 -6 201.012 20.8189 14
 -2 5 -7 1280.46 48.3855 30
 -2 5 -7 1227.29 47.0737 43
 -2 5 -7 1179.24 49.0937 18
 -2 5 -7 1238.76 68.3843 15
 -2 5 -8 294.074 24.1061 43
 -2 5 -8 320.379 24.4242 30
 -2 5 -8 282.914 25.9581 18
 -2 5 -8 266.512 40.092 15
 -2 5 -9 544.984 35.6714 18
 -2 5 -9 655.628 34.8154 30
 -2 5 -9 586.537 52.1238 15
 -2 5 -10 1223.15 61.7432 19
 -2 5 -10 1068.65 59.1193 18
 -2 5 -10 1202.41 78.7154 15
 -2 5 -10 1129.82 56.7947 30
 -2 5 -11 84.6971 23.092 31
 -2 5 -11 74.7163 18.1736 30
 -2 5 -11 33.0773 37.8097 10
 -2 5 -11 66.6149 26.7718 19
 -2 5 -11 71.8451 23.8312 18
 -2 5 -11 63.0788 36.5961 15
 -2 5 -12 141.406 25.5836 31
 -2 5 -12 118.712 27.568 18
 -2 5 -12 144.073 29.968 19
 -2 5 -12 114.076 38.9221 15
 -2 5 -13 -1.66176 22.172 31
 -2 5 -13 -4.71545 25.1556 18
 -2 5 -13 -0.60295 28.1251 19
 -2 5 -14 782.878 55.5508 18
 -2 5 -14 907.847 52.3248 31
 -2 5 -14 808.039 55.1745 19
 -2 5 -15 216.708 50.6851 15
 -2 5 -15 278.903 40.4666 19
 -2 5 -15 220.758 38.0923 18
 -2 5 -15 326.651 33.1953 31
 -2 5 -15 251.022 24.4101 34
 -2 5 -16 189.803 30.1165 31
 -2 5 -16 172.754 34.2366 18
 -2 5 -16 198.999 39.7256 19
 -2 5 -16 168.185 48.3905 15
 -2 5 -16 179.687 22.3568 34
 -2 5 -17 165.348 41.292 19
 -2 5 -17 145.353 30.0135 31
 -2 5 -17 162.159 50.4072 15
 -2 5 -17 128.613 21.3256 34
 -2 5 -18 1193.16 75.5442 19
 -2 5 -18 1355.77 84.7471 44
 -2 5 -18 1228.99 89.4385 15
 -2 5 -18 1086.7 58.8292 34
 -2 5 -19 186.389 44.8978 44
 -2 5 -19 242.303 52.1432 15
 -2 5 -19 171.605 45.0909 19
 -2 5 -19 191.986 24.8349 34
 -2 5 -20 98.0589 38.8291 44
 -2 5 -20 113.679 43.8199 19
 -2 5 -20 84.5263 45.124 15
 -2 5 -20 78.7627 20.7182 34
 -2 5 -21 234.389 43.2491 44
 -2 5 -21 229.636 43.0493 19
 -2 5 -21 205.182 48.1238 15
 -2 5 -21 213.805 25.3594 34
 -2 5 -22 292.939 41.8199 44
 -2 5 -22 275.381 27.8984 34
 -2 5 -22 315.989 50.6175 15
 -2 5 -23 118.66 33.2171 44
 -2 5 -23 151.449 42.9527 15
 -2 5 -23 135.106 21.185 34
 -2 5 -24 163.909 40.2267 15
 -2 5 -24 120.237 29.6612 44
 2 -5 24 49.2298 19.7812 11
 -2 5 -24 139.323 20.1786 34
 2 -5 24 116.244 34.3546 42
 2 -5 25 29.7621 14.2504 11
 2 -5 25 -15.7454 27.3024 42
 -2 5 -25 4.62616 27.2241 15
 -2 5 -26 30.6666 24.9739 15
 -2 5 -26 38.0037 11.111 36
 2 -5 26 43.4209 24.9113 42
 2 -5 27 -1.48428 20.4208 42
 -2 4 26 -12.9562 11.5274 32
 2 -4 -25 181.86 15.6249 35
 -2 4 25 156.944 17.3017 18
 -2 4 25 114.382 21.8404 16
 -2 4 25 112.627 22.0475 42
 -2 4 24 650.064 35.2025 18
 2 -4 -24 657.523 33.1416 35
 -2 4 23 -3.15449 27.0331 42
 -2 4 23 27.0926 16.9986 18
 2 -4 -23 24.9985 13.5674 35
 -2 4 22 102.445 32.9587 42
 2 -4 -22 171.491 19.3816 35
 -2 4 22 125.372 21.78 18
 -2 4 21 90.3287 34.068 42
 -2 4 21 60.7727 20.9983 18
 2 -4 -21 69.6279 16.121 35
 -2 4 20 930.937 68.427 42
 -2 4 20 1098.99 54.1452 18
 2 -4 -20 1066.95 51.9903 35
 2 -4 -19 359.213 27.9902 35
 -2 4 19 296.348 45.9357 42
 -2 4 19 422.8 32.7902 18
 -2 4 18 67.075 38.0381 42
 -2 4 18 77.5278 23.3625 18
 -2 4 17 31.2546 21.6109 18
 -2 4 17 -0.90795 36.4443 42
 -2 4 17 42.5094 18.3772 24
 -2 4 16 246.887 25.7221 24
 -2 4 16 272.489 27.8795 18
 -2 4 16 260.41 46.1468 42
 -2 4 15 305.446 45.5307 42
 -2 4 15 303.333 26.5421 24
 -2 4 15 282.693 23.5243 43
 -2 4 15 268.411 24.2214 8
 -2 4 15 294.379 28.4084 18
 -2 4 14 116.827 20.1985 24
 -2 4 14 115.443 18.9004 8
 -2 4 14 93.0804 40.6536 42
 -2 4 14 97.3958 17.5002 43
 -2 4 14 106.425 22.3943 18
 -2 4 13 837.044 60.8492 42
 -2 4 13 759.406 40.1654 43
 -2 4 13 789.924 41.3709 8
 -2 4 13 859.032 43.054 24
 -2 4 13 805.207 44.062 18
 -2 4 12 -1.0045 13.257 8
 -2 4 12 -2.12862 13.251 43
 -2 4 12 -3.88613 30.0354 42
 -2 4 12 -1.36718 10.7661 7
 -2 4 12 2.48149 16.9258 18
 -2 4 11 382.115 26.4787 43
 -2 4 11 498.771 44.7084 42
 -2 4 11 464.599 25.7964 7
 -2 4 11 471.36 30.1761 18
 -2 4 11 456.375 27.7601 8
 -2 4 10 420.278 25.3555 7
 -2 4 10 444.022 26.862 8
 -2 4 10 427.138 26.6849 43
 -2 4 10 445.43 28.7457 18
 -2 4 10 486.719 42.8273 42
 -2 4 10 433.573 27.0435 24
 -2 4 9 2.7968 14.5248 32
 -2 4 9 10.1156 14.7714 18
 -2 4 9 2.28195 11.5158 8
 -2 4 9 1.6692 12.7927 43
 -2 4 9 11.608 10.2268 7
 -2 4 9 3.23507 10.6482 24
 -2 4 9 18.5158 26.0997 42
 -2 4 8 10.4374 14.0521 18
 -2 4 8 -16.6729 24.1388 42
 -2 4 8 -2.74379 10.036 24
 -2 4 8 11.8854 11.2627 8
 -2 4 8 5.58555 13.5224 32
 -2 4 8 6.10142 10.1252 7
 -2 4 8 2.4035 11.6305 43
 -2 4 7 110.603 13.86 24
 -2 4 7 101.313 15.1603 43
 -2 4 7 106.641 26.7994 42
 -2 4 7 133.897 17.858 32
 -2 4 7 161.385 18.4284 18
 -2 4 7 109.902 13.5381 7
 -2 4 7 101.297 14.4158 8
 -2 4 6 24966.9 883.115 43
 -2 4 6 25536.9 882.386 7
 -2 4 6 24986.1 880.002 3
 -2 4 6 24522.9 882.5 24
 -2 4 6 27050.1 885.797 32
 -2 4 6 25626.6 884.15 18
 -2 4 6 25125 893.584 42
 -2 4 5 10826.6 163.923 16
 -2 4 5 10642.2 129.347 3
 -2 4 5 10096.2 138.62 43
 -2 4 5 9765.09 135.689 24
 -2 4 5 11293.2 144.124 32
 -2 4 5 10552 141.184 18
 -2 4 5 10045.9 160.773 42
 -2 4 5 10526.1 136.986 7
 -2 4 4 10417.9 132.305 7
 -2 4 4 10304.9 123.236 3
 -2 4 4 9367.93 129.472 24
 -2 4 4 9855.03 133.453 43
 -2 4 4 10624.5 137.076 32
 -2 4 4 9541.03 130.931 8
 -2 4 4 10473.8 156.672 16
 -2 4 4 9585.29 153.009 42
 -2 4 3 2454.51 63.1248 32
 -2 4 3 2110.97 58.6767 24
 -2 4 3 2119.75 61.0296 43
 -2 4 3 2197.03 59.9138 7
 -2 4 3 2126.35 59.2087 8
 -2 4 3 2171.32 71.5617 16
 -2 4 3 2338.41 55.0426 3
 -2 4 3 2031.93 71.0748 42
 -2 4 2 2259.07 57.0872 32
 -2 4 2 2076.25 67.0257 42
 -2 4 2 2125.6 54.858 7
 -2 4 2 2033.3 55.9091 43
 -2 4 2 2027.95 53.5766 8
 -2 4 2 2146.36 67.1173 16
 -2 4 2 2066.21 48.4534 3
 -2 4 1 11.1775 9.26767 7
 -2 4 1 0.42084 16.0794 37
 -2 4 1 23.9284 19.4895 42
 -2 4 1 14.6799 17.9096 16
 -2 4 1 7.54922 11.0079 43
 -2 4 1 0.07733 4.7157 3
 -2 4 1 8.47896 7.45886 8
 -2 4 1 0.44725 10.6222 32
 -2 4 0 265.643 25.6575 16
 -2 4 0 248.848 11.457 3
 -2 4 0 271.014 15.3542 8
 -2 4 0 279.027 18.4351 43
 -2 4 -1 2.28748 4.00838 3
 2 -4 1 -0.47268 12.4656 1
 -2 4 -1 -7.43982 11.8711 18
 -2 4 -1 3.28972 15.8962 37
 -2 4 -1 0.91459 10.5695 43
 2 -4 2 1508.7 54.6648 1
 -2 4 -2 1288.19 34.5255 3
 -2 4 -2 1234.24 47.5318 19
 -2 4 -2 1134.5 43.2301 18
 2 -4 2 1387.28 53.2167 2
 -2 4 -3 315.303 24.1615 19
 2 -4 3 367.654 26.2946 1
 -2 4 -3 281.37 19.9552 18
 2 -4 3 362.023 25.9 2
 -2 4 -4 2723.36 99.021 43
 -2 4 -4 2887.9 103.377 19
 2 -4 4 3602.34 111.826 2
 -2 4 -4 2594.94 100.036 18
 2 -4 4 3279.85 109.907 1
 -2 4 -5 3986.48 143.993 14
 -2 4 -5 3711.38 142.785 18
 -2 4 -5 3629.11 140.757 43
 -2 4 -5 4129.28 145.523 19
 -2 4 -6 22904.9 746.54 19
 -2 4 -6 20825.3 742.526 43
 -2 4 -6 21152.4 744.987 14
 -2 4 -6 20516.4 744.062 18
 -2 4 -7 2364.95 93.8658 14
 -2 4 -7 2429.13 91.7339 30
 -2 4 -7 2270.05 91.0366 43
 -2 4 -7 2658.21 95.8685 19
 -2 4 -7 2080.68 91.8 18
 -2 4 -7 2445.63 111.374 15
 -2 4 -8 111.532 17.3695 14
 -2 4 -8 116.095 29.7422 15
 -2 4 -8 111.346 15.7483 43
 -2 4 -8 94.6676 16.6863 18
 -2 4 -8 110.476 16.5753 30
 -2 4 -8 124.304 20.5369 19
 -2 4 -9 275.188 24.5198 14
 -2 4 -9 290.739 39.1393 15
 -2 4 -9 312.401 26.6234 19
 -2 4 -9 304.917 23.6306 30
 -2 4 -9 259.208 24.2847 18
 -2 4 -10 66.6232 18.4614 14
 -2 4 -10 33.0467 28.899 15
 -2 4 -10 75.4042 20.2412 18
 -2 4 -10 75.9256 17.4448 30
 -2 4 -10 83.7391 21.7506 19
 -2 4 -11 139.475 22.7335 31
 -2 4 -11 130.574 19.3015 30
 -2 4 -11 151.693 24.7842 19
 -2 4 -11 114.874 24.3342 18
 -2 4 -11 137.595 21.6632 14
 -2 4 -11 135.679 19.6434 34
 -2 4 -12 -17.5494 33.3985 15
 -2 4 -12 2.47901 17.6235 14
 -2 4 -12 10.2244 15.4506 34
 -2 4 -12 -6.38783 22.4467 19
 -2 4 -12 6.82844 21.5118 18
 -2 4 -12 3.38265 18.9964 31
 -2 4 -13 1108.33 59.5196 14
 -2 4 -13 1229.92 62.7812 19
 -2 4 -13 1213.96 61.0074 31
 -2 4 -13 1163.21 79.0964 15
 -2 4 -13 1219 59.3151 34
 -2 4 -13 1154.02 63.9106 18
 -2 4 -14 2299.8 100.489 31
 -2 4 -14 2383.28 99.1073 34
 -2 4 -14 2390.5 103.119 19
 -2 4 -14 2091.44 103.39 18
 -2 4 -14 2321.05 123.048 15
 -2 4 -15 12.0202 22.4308 31
 -2 4 -15 2.84089 26.7807 18
 -2 4 -15 3.66568 27.728 19
 -2 4 -15 13.787 38.6713 15
 -2 4 -15 9.96372 18.26 34
 -2 4 -16 364.771 35.4721 31
 -2 4 -16 379.353 43.369 19
 -2 4 -16 305.93 39.608 18
 -2 4 -16 381.892 32.5107 34
 -2 4 -16 348.078 54.1434 15
 -2 4 -17 25.877 25.4235 31
 -2 4 -17 16.0452 20.0041 34
 -2 4 -17 -14.1598 35.9395 19
 -2 4 -17 19.975 41.6193 15
 -2 4 -18 764.216 59.0694 19
 -2 4 -18 717.938 61.6384 44
 -2 4 -18 659.767 45.3512 34
 -2 4 -18 725.612 68.577 15
 -2 4 -19 73.3411 40.766 19
 -2 4 -19 61.4146 43.1444 15
 -2 4 -19 84.8496 37.7269 44
 -2 4 -19 62.3283 22.6504 34
 -2 4 -20 159.912 40.4893 44
 -2 4 -20 204.422 44.4659 19
 -2 4 -20 183.807 48.4568 15
 -2 4 -20 199.06 28.6633 34
 -2 4 -21 1515.56 75.9291 34
 -2 4 -21 1568.94 86.5395 19
 -2 4 -21 1472.56 86.1678 44
 -2 4 -21 1543.78 99.0972 15
 -2 4 -22 21.2055 31.5655 44
 -2 4 -22 15.3905 37.1911 15
 -2 4 -22 17.3309 20.5173 34
 -2 4 -23 851.614 63.8524 15
 -2 4 -23 873.596 43.8708 34
 2 -4 24 978.403 59.8652 42
 -2 4 -24 1029.67 66.6103 15
 -2 4 -24 1110.88 47.5002 34
 2 -4 25 135.298 21.2555 11
 2 -4 25 108.419 16.425 20
 2 -4 25 34.312 32.9213 42
 -2 4 -25 12.6013 29.4559 15
 -2 4 -25 7.34991 17.9621 34
 -2 4 -26 3.27485 17.3845 34
 2 -4 26 14.4003 27.7717 42
 2 -4 26 203.478 19.6752 11
 2 -4 26 156.524 16.1086 20
 2 -4 27 87.1379 28.8289 42
 2 -4 27 39.6027 9.77099 20
 -2 3 27 159.689 17.6637 32
 -2 3 27 136.351 14.8194 18
 2 -3 -27 171.162 14.9851 35
 -2 3 27 116.686 23.3092 42
 -2 3 26 9.49491 15.1664 32
 -2 3 26 19.9005 13.0353 18
 -2 3 26 -1.13223 23.6738 42
 2 -3 -26 14.8531 11.6958 35
 -2 3 25 467.75 45.6834 42
 -2 3 25 694.91 38.0734 32
 -2 3 25 564.634 33.5009 18
 2 -3 -25 602.959 33.6628 35
 2 -3 -24 68.414 18.8716 6
 -2 3 24 78.1653 21.2351 32
 -2 3 24 69.3867 18.4897 18
 2 -3 -24 60.2283 15.8777 35
 -2 3 24 58.9197 32.7461 42
 -2 3 23 384.751 48.0851 42
 -2 3 23 448.834 31.9276 18
 2 -3 -23 473.229 32.0316 35
 -2 3 22 321.947 28.7084 18
 2 -3 -22 334.588 27.5843 35
 -2 3 22 294.713 47.447 42
 2 -3 -21 405.855 30.2366 35
 -2 3 21 330.694 30.6482 18
 -2 3 21 406.806 51.6564 42
 2 -3 -20 1.74535 14.9538 35
 -2 3 20 -4.81407 20.2158 18
 -2 3 20 -23.0967 38.0123 42
 2 -3 -20 -5.09172 18.9298 6
 -2 3 19 16.4422 40.1853 42
 -2 3 19 24.5257 19.8376 18
 2 -3 -19 18.7205 19.9641 6
 2 -3 -19 16.7121 15.7153 35
 -2 3 18 30.4701 40.5779 42
 -2 3 18 31.5053 16.1879 24
 2 -3 -18 43.6944 18.5509 6
 -2 3 18 16.3418 19.2895 18
 2 -3 -17 339.203 28.016 6
 -2 3 17 288.245 25.1881 24
 -2 3 17 281.614 27.0767 18
 -2 3 17 310.735 47.3548 42
 -2 3 16 18.0403 15.3774 24
 -2 3 16 16.0047 35.1245 42
 -2 3 16 26.0764 17.7178 18
 2 -3 -16 7.08786 15.2024 6
 -2 3 15 5.92644 32.4015 42
 2 -3 -15 33.2842 15.0796 6
 -2 3 15 22.8866 12.7832 24
 -2 3 15 18.9408 16.5077 18
 2 -3 -14 250.862 22.0445 6
 -2 3 14 201.731 20.1737 24
 -2 3 14 236.601 19.4932 8
 -2 3 14 214.31 22.3188 18
 -2 3 14 233.817 38.8168 42
 -2 3 13 525.221 29.8994 24
 -2 3 13 479.282 45.9312 42
 -2 3 13 460.117 29.6514 18
 -2 3 13 510.641 28.8455 8
 -2 3 12 3781.44 139.273 24
 -2 3 12 3886.64 155.326 42
 -2 3 12 3640.77 137.871 8
 -2 3 12 3594.65 138.377 18
 -2 3 11 343.558 23.0593 24
 -2 3 11 320.252 23.3783 18
 -2 3 11 345.304 22.5429 8
 -2 3 11 383.714 22.1852 43
 -2 3 11 407.787 39.2387 42
 -2 3 10 11.3192 9.28943 3
 -2 3 10 7.4063 10.4772 8
 -2 3 10 7.33226 10.1062 24
 -2 3 10 -10.5069 24.3555 42
 -2 3 10 2.7792 12.7465 18
 -2 3 10 14.2584 9.94395 43
 -2 3 10 4.14132 8.4108 7
 -2 3 9 4625.64 169.852 42
 -2 3 9 4324.8 153.792 7
 -2 3 9 4402.51 155.6 8
 -2 3 9 4216.23 155.838 18
 -2 3 9 3984.67 153.677 43
 -2 3 9 4230.77 154.037 3
 -2 3 8 1601.78 68.1312 43
 -2 3 8 1812.16 69.7192 8
 -2 3 8 1950.81 83.2674 42
 -2 3 8 1737.81 68.044 7
 -2 3 8 1792.73 70.2984 18
 -2 3 8 1909.41 68.6648 3
 -2 3 7 1819.07 71.8543 24
 -2 3 7 1846.37 69.9664 3
 -2 3 7 2027.19 72.5364 8
 2 -3 -7 1879.37 80.0918 1
 -2 3 7 2032.63 84.3891 42
 -2 3 7 1965.89 73.1094 18
 -2 3 7 1843.3 71.4202 43
 2 -3 -7 1720.11 68.0955 3
 -2 3 7 1923.67 71.1412 7
 -2 3 6 1351.79 56.3567 32
 -2 3 6 1351.04 52.6449 3
 -2 3 6 1396.04 53.9437 7
 -2 3 6 1281.21 54.1983 24
 2 -3 -6 1358.46 51.2272 3
 -2 3 6 1489.09 55.1881 8
 -2 3 6 1319.16 54.3687 43
 -2 3 6 1361.72 66.0628 42
 -2 3 6 1465.13 56.0281 18
 2 -3 -6 1484.86 63.3926 1
 -2 3 5 687.786 33.3867 32
 -2 3 5 678.017 42.3953 42
 2 -3 -5 728.422 28.4798 3
 -2 3 5 728.467 29.8207 3
 2 -3 -5 734.758 38.8591 1
 -2 3 5 734.739 33.2219 18
 -2 3 4 2715.75 101.294 3
 2 -3 -4 2899.38 100.432 3
 2 -3 -3 3131.77 105.917 3
 -2 3 3 2809.34 106.288 3
 2 -3 -2 583.845 22.3257 3
 -2 3 2 525.477 22.5916 3
 2 -3 -2 571.36 32.8068 1
 2 -3 -1 11092.8 400.094 1
 -2 3 1 10422.9 389.106 3
 -2 3 0 38.0103 5.03572 3
 2 -3 0 38.9458 13.4604 1
 -2 3 -1 18692.8 630.27 3
 2 -3 1 18549.1 641.417 2
 -2 3 -1 17308.9 631.651 3
 -2 3 -2 1029.16 36.5846 3
 2 -3 2 1055.02 47.4297 2
 -2 3 -2 923.414 38.1708 3
 -2 3 -3 1941.21 67.8131 3
 -2 3 -3 1822.6 69.8266 3
 2 -3 3 1950.05 78.9483 2
 2 -3 4 24.3524 12.3782 2
 -2 3 -4 20.6706 7.96938 3
 -2 3 -4 19.4494 4.3137 3
 -2 3 -5 753.883 24.5052 3
 2 -3 5 670.228 35.0185 2
 -2 3 -5 723.788 27.014 3
 -2 3 -6 2613.4 62.4019 3
 -2 3 -6 2632.85 58.6985 3
 -2 3 -7 8191.63 188.885 30
 -2 3 -7 12892.6 181.847 3
 -2 3 -7 8428.32 191.113 19
 -2 3 -7 11187.6 184.754 3
 -2 3 -8 6646.58 169.501 14
 -2 3 -8 6831.16 166.249 30
 -2 3 -8 6902.17 167.558 19
 -2 3 -9 2983.22 136.494 14
 -2 3 -9 3064.92 134.364 30
 -2 3 -9 2645.03 142.955 10
 -2 3 -9 2736.57 135.6 18
 -2 3 -9 3030.87 135.133 19
 -2 3 -10 1063.57 55.5705 30
 -2 3 -10 979.053 57.94 18
 -2 3 -10 1101.54 57.1698 19
 -2 3 -10 1125.57 58.1115 14
 -2 3 -11 678.376 38.2123 30
 -2 3 -11 744.136 41.784 19
 -2 3 -11 710.772 41.4803 14
 -2 3 -11 731.292 43.4617 18
 -2 3 -11 751.76 36.7925 6
 -2 3 -12 60.0076 32.8569 15
 -2 3 -12 50.5447 14.1548 6
 -2 3 -12 29.7438 22.6837 18
 -2 3 -12 54.0756 22.1524 19
 -2 3 -12 40.8522 18.6268 14
 -2 3 -13 4296.35 171.063 14
 -2 3 -13 4362.97 170.186 19
 -2 3 -13 4010.3 172.53 18
 -2 3 -13 4437.18 188.965 15
 -2 3 -13 4765.04 166.052 6
 -2 3 -14 53.2833 19.7466 34
 -2 3 -14 46.9874 26.6642 18
 -2 3 -14 50.7509 15.8364 6
 -2 3 -14 27.0909 25.3521 19
 -2 3 -14 38.2246 31.425 15
 -2 3 -15 6809.77 251.952 34
 -2 3 -15 7056.7 245.517 38
 -2 3 -15 6262.56 251.093 19
 -2 3 -15 6655.57 272.228 15
 -2 3 -15 7180.31 246.243 6
 -2 3 -16 142.26 41.4465 15
 -2 3 -16 156.413 20.603 6
 -2 3 -16 177.841 34.2206 19
 -2 3 -16 151.138 19.0193 38
 -2 3 -16 154.98 26.489 34
 -2 3 -17 3077.2 121.546 38
 -2 3 -17 3153.25 133.063 19
 -2 3 -17 3164.21 122.737 6
 -2 3 -17 2981.11 128.723 34
 -2 3 -17 2825.39 146.282 15
 -2 3 -18 1467.24 68.5587 6
 -2 3 -18 1403.75 74.1142 34
 -2 3 -18 1494.47 81.2441 19
 -2 3 -18 1458.35 66.4542 38
 -2 3 -18 1461.81 93.8239 15
 -2 3 -18 1482.24 83.3296 44
 -2 3 -19 7272.25 256.337 6
 -2 3 -19 6706.57 262.489 34
 -2 3 -19 6854.62 266.471 19
 -2 3 -19 6737.7 269.515 44
 -2 3 -19 6488.91 281.365 15
 -2 3 -20 10926 408.653 19
 -2 3 -20 11499.6 398.79 6
 -2 3 -20 10435.3 403.891 34
 -2 3 -21 8.11043 17.5932 6
 -2 3 -21 -6.77124 24.1624 34
 -2 3 -21 -23.7974 35.885 15
 -2 3 -22 162.102 42.8859 15
 -2 3 -22 192.286 24.0768 6
 -2 3 -22 208.467 30.6273 34
 -2 3 -23 16.8553 17.5267 6
 -2 3 -23 18.2506 33.1825 15
 -2 3 -23 5.96904 23.1975 34
 -2 3 -24 158.148 28.4058 34
 -2 3 -24 174.187 21.8181 6
 2 -3 24 130.623 27.771 11
 2 -3 24 72.4334 18.7688 20
 2 -3 25 113.235 22.5166 11
 2 -3 25 89.2766 17.2142 20
 2 -3 25 -38.249 35.076 42
 -2 3 -25 13.7794 20.5201 34
 -2 3 -25 9.79408 15.398 6
 2 -3 26 37.5799 13.6226 20
 -2 3 -26 99.6347 16.775 6
 2 -3 26 100.593 32.805 42
 2 -3 26 30.2161 17.6853 11
 -2 3 -26 70.8271 21.9354 34
 2 -3 27 9.03942 13.6031 11
 2 -3 27 4.6025 8.94673 20
 2 -3 27 5.20707 25.7105 42
 -2 3 -27 15.5602 12.0413 6
 -2 3 -27 4.35836 16.3693 34
 2 -3 28 116.375 26.8347 42
 -2 3 -28 111.311 13.46 6
 2 -3 29 -4.92024 18.3415 42
 -2 2 28 15.3895 12.15 32
 2 -2 -28 7.66742 11.1326 6
 -2 2 28 15.9892 22.2001 42
 2 -2 -28 13.5418 9.85156 35
 -2 2 27 270.236 23.2887 32
 -2 2 27 200.876 19.1577 18
 -2 2 27 214.762 34.4536 42
 2 -2 -27 285.39 21.745 35
 2 -2 -27 311.27 24.0798 6
 -2 2 26 577.694 35.5208 32
 2 -2 -26 559.282 33.3176 35
 -2 2 26 480.727 30.9288 18
 -2 2 26 485.682 48.5696 42
 2 -2 -25 84.741 17.3507 35
 2 -2 -25 106.654 24.5943 6
 -2 2 25 55.6163 35.7621 42
 -2 2 25 73.1019 17.0664 18
 2 -2 -24 3.83864 15.6285 35
 2 -2 -24 -10.2388 21.537 6
 -2 2 24 5.41244 35.9121 42
 -2 2 24 11.6426 16.3056 18
 2 -2 -23 16.9188 21.7144 6
 -2 2 23 5.40216 17.2284 18
 -2 2 23 6.68643 39.456 42
 2 -2 -23 16.5851 15.8291 35
 2 -2 -22 22.1479 17.2689 35
 2 -2 -22 26.4291 21.4788 6
 -2 2 22 0.37399 17.4427 18
 2 -2 -21 0.46131 15.6109 35
 2 -2 -21 25.4666 22.7999 6
 2 -2 -20 3.59449 19.4139 6
 2 -2 -20 8.49582 12.2142 33
 2 -2 -20 9.85852 15.8837 35
 2 -2 -19 26.4202 12.7946 33
 2 -2 -19 19.8385 18.8507 6
 2 -2 -19 45.4501 17.3256 35
 2 -2 -18 15.6335 11.2279 33
 2 -2 -18 23.093 17.7709 6
 2 -2 -18 20.4521 15.0288 35
 -2 2 17 521.439 31.269 24
 2 -2 -17 483.743 28.8939 33
 2 -2 -17 570.759 35.2634 6
 2 -2 -17 515.802 32.0222 35
 -2 2 16 1348.62 58.2548 24
 2 -2 -16 1402.56 60.8483 6
 2 -2 -16 1214.37 55.4594 33
 2 -2 -15 418.502 28.3882 6
 -2 2 15 430.112 26.9135 24
 -2 2 14 94.3819 14.6028 24
 2 -2 -14 96.0069 16.866 6
 2 -2 -13 6417.11 130.897 6
 -2 2 13 6218.42 128.144 24
 2 -2 -12 1860.32 52.5722 6
 -2 2 12 1904.1 50.9764 24
 -2 2 11 21.0618 9.39604 24
 -2 2 11 4.44178 9.3625 3
 2 -2 -11 17.947 10.5755 6
 -2 2 11 19.5565 8.91742 8
 -2 2 11 -8.5769 19.4121 37
 -2 2 10 -0.21635 8.12223 24
 2 -2 -10 6.04397 9.964 6
 -2 2 10 0.74405 8.80888 3
 -2 2 10 -19.2036 23.65 42
 -2 2 10 3.745 8.74185 8
 -2 2 9 98.7187 11.1945 8
 -2 2 9 108.472 11.2183 24
 -2 2 9 116.874 24.5025 42
 -2 2 9 97.6262 10.7115 3
 2 -2 -8 95.805 8.28507 3
 -2 2 8 91.4571 22.8019 42
 -2 2 8 96.2031 10.635 24
 -2 2 8 102.495 10.2237 3
 2 -2 -8 108.081 14.9954 1
 -2 2 7 563.881 24.2852 3
 2 -2 -7 546.827 23.1083 3
 2 -2 -7 551.028 30.9467 1
 2 -2 -6 4660.62 173.851 1
 -2 2 6 4782.17 166.592 3
 2 -2 -6 4656.14 165.525 3
 2 -2 -5 4899.05 183.361 1
 -2 2 5 4949.68 175.959 3
 2 -2 -5 5055.04 175.327 3
 -2 2 4 4173.62 144.471 3
 2 -2 -4 4047.97 143.865 3
 2 -2 -4 3986.16 151.64 1
 2 -2 -3 3899.78 129.952 3
 2 -2 -3 3641.15 137.742 1
 -2 2 3 3486.43 129.927 3
 2 -2 -2 5819.13 190.366 3
 -2 2 2 5107.53 190.016 3
 -2 2 1 2528.03 94.1299 3
 2 -2 -1 2831.98 94.6684 3
 2 -2 0 146.725 7.64549 3
 2 -2 0 137.388 14.67 2
 2 -2 1 4767.21 179.801 2
 -2 2 -1 4968.44 172.355 3
 -2 2 -2 12977 463.634 3
 2 -2 2 13326.8 469.754 2
 -2 2 -2 13497.7 461.76 3
 2 -2 3 477.435 27.4511 2
 -2 2 -3 432.711 22.2791 3
 -2 2 -4 112.941 7.46925 3
 2 -2 4 87.5496 13.2568 2
 -2 2 -4 103.075 10.2639 3
 -2 2 -5 12686.7 474.485 3
 -2 2 -5 14288.5 473.199 3
 -2 2 -6 620.3 33.8632 3
 -2 2 -6 1054.22 33.5392 3
 -2 2 -7 73.9632 11.1418 3
 -2 2 -8 361.392 19.4413 3
 -2 2 -8 343.334 25.2381 2
 -2 2 -9 4318.06 154.096 3
 -2 2 -9 4405.87 163.877 2
 2 -2 9 4767.04 155.312 3
 -2 2 -10 -0.33619 14.7828 31
 -2 2 -10 -3.34659 13.0751 30
 -2 2 -10 -4.64924 12.3634 2
 2 -2 10 3.85135 9.90034 3
 -2 2 -10 0.412 17.2256 18
 -2 2 -10 4.82417 8.48008 3
 -2 2 -10 3.10626 15.8949 19
 -2 2 -10 6.41411 13.5482 13
 -2 2 -10 4.35088 15.171 14
 -2 2 -11 1503.05 70.4618 31
 -2 2 -11 1923.14 77.1341 2
 -2 2 -11 1662.03 74.6351 13
 -2 2 -11 1503.68 74.039 18
 -2 2 -11 1540.13 70.8734 19
 -2 2 -11 1539.95 72.9316 14
 2 -2 11 1945.34 67.4014 3
 -2 2 -11 1679.2 70.7194 6
 -2 2 -12 306.772 21.1621 23
 -2 2 -12 285.27 27.6727 19
 -2 2 -12 296.728 26.3618 31
 -2 2 -12 325.891 27.9942 13
 -2 2 -12 259.235 26.9971 14
 2 -2 12 271.404 20.7405 3
 -2 2 -12 318.472 24.6042 6
 -2 2 -12 326.556 19.1564 33
 -2 2 -13 34.2259 18.9883 31
 -2 2 -13 10.885 10.8699 23
 -2 2 -13 24.3676 15.6338 6
 2 -2 13 13.2289 11.303 3
 -2 2 -13 17.2067 21.4081 19
 -2 2 -13 16.2138 9.1108 33
 -2 2 -14 1657.25 79.0505 31
 -2 2 -14 1894.67 73.0124 33
 -2 2 -14 1675.12 94.7569 15
 -2 2 -14 1965.78 76.9521 23
 -2 2 -14 1707.86 81.7239 19
 -2 2 -14 1768.82 77.2337 38
 -2 2 -14 1888.86 78.8851 6
 -2 2 -15 206.454 22.3522 38
 -2 2 -15 216.678 17.8848 33
 -2 2 -15 233.211 20.6817 23
 -2 2 -15 206.175 32.2387 19
 -2 2 -15 200.72 37.2272 15
 -2 2 -15 216.796 23.3457 6
 -2 2 -15 211.853 27.3569 31
 -2 2 -16 153.371 22.4478 6
 -2 2 -16 162.402 16.6154 33
 -2 2 -16 146.06 18.9183 23
 -2 2 -16 142.817 31.8358 19
 -2 2 -16 153.541 21.188 38
 -2 2 -16 130.462 37.3995 15
 -2 2 -17 13347.1 537.666 15
 -2 2 -17 13533.2 522.641 19
 -2 2 -17 14342 518.262 38
 -2 2 -17 14969.6 518.415 6
 -2 2 -17 15152 512.659 33
 -2 2 -18 128.293 17.4337 33
 -2 2 -18 124.748 23.8104 6
 -2 2 -18 118.348 15.9472 35
 -2 2 -18 95.5906 20.8669 38
 -2 2 -18 96.1032 33.9701 19
 -2 2 -18 136.17 38.9754 15
 -2 2 -19 14372.6 507.042 6
 -2 2 -19 14754.9 499.926 35
 -2 2 -19 13953.9 506.724 38
 -2 2 -19 14126.9 501.236 33
 -2 2 -20 80.5054 15.574 35
 -2 2 -20 57.9069 15.8536 33
 -2 2 -20 76.5982 21.2395 38
 -2 2 -20 91.9522 24.1944 6
 -2 2 -20 85.1425 36.3241 15
 -2 2 -21 4976.3 125.733 6
 -2 2 -21 5030.15 113.913 35
 -2 2 -21 5212.38 118.093 33
 2 -2 22 35.0958 37.5134 42
 -2 2 -22 33.6786 21.5857 6
 -2 2 -22 19.5154 25.6146 34
 2 -2 23 270.168 43.9225 42
 -2 2 -23 284.715 28.211 6
 2 -2 23 22.3626 27.5332 11
 2 -2 23 13.6166 17.4448 20
 -2 2 -23 288.786 34.0016 34
 2 -2 24 8.62303 35.9201 42
 2 -2 24 2001.39 59.2535 11
 -2 2 -24 8.85858 21.2334 6
 2 -2 24 1538.02 43.4043 20
 -2 2 -24 -15.8873 24.8961 34
 2 -2 25 74.1586 38.2066 42
 2 -2 25 794.584 38.9812 11
 2 -2 25 552.747 28.3812 20
 -2 2 -25 150.452 24.8576 6
 -2 2 -25 116.922 28.6261 34
 2 -2 26 -19.9169 30.1312 42
 2 -2 26 97.1123 20.8221 11
 2 -2 26 72.6082 13.5858 20
 -2 2 -26 18.0442 17.1443 6
 -2 2 -26 0.57979 21.0857 34
 -2 2 -27 165.664 20.0369 6
 2 -2 27 155.672 31.9894 42
 2 -2 27 151.917 14.0662 20
 -2 2 -27 160.723 24.7237 34
 -2 2 -28 6.64468 15.4282 34
 -2 2 -28 20.9118 12.6772 6
 2 -2 28 18.3806 24.2299 42
 -2 2 -29 68.128 11.8944 6
 2 -2 29 65.361 20.5676 42
 2 -1 -29 160.529 17.205 6
 -2 1 28 25.6771 13.5086 32
 2 -1 -28 34.2757 12.6203 35
 2 -1 -28 35.1565 16.9021 6
 2 -1 -27 -2.46937 13.0913 35
 -2 1 27 2.7631 14.3792 32
 2 -1 -27 1.99313 20.774 6
 2 -1 -26 50.8445 16.42 35
 2 -1 -26 78.0919 23.9653 6
 -2 1 26 41.869 15.0602 18
 2 -1 -25 24.5545 23.0039 6
 -2 1 25 22.4811 14.7247 18
 -2 1 25 -0.91909 40.4988 42
 2 -1 -25 26.4544 16.6105 35
 2 -1 -24 120.004 25.7937 6
 -2 1 24 81.7745 43.1466 42
 2 -1 -24 81.5909 19.4103 35
 -2 1 23 83.64 44.8151 42
 2 -1 -23 96.0268 25.5583 6
 2 -1 -23 89.0083 20.2552 35
 2 -1 -22 76.8797 24.1399 6
 -2 1 22 37.7943 43.7191 42
 2 -1 -22 61.2932 18.6365 35
 2 -1 -21 92.0655 24.4382 6
 -2 1 21 57.6384 43.8446 42
 2 -1 -21 61.2375 18.3857 35
 -2 1 20 1100.18 80.1966 42
 2 -1 -20 1204.77 59.4596 35
 -2 1 19 -14.162 36.2151 42
 2 -1 -19 21.8495 19.2071 6
 2 -1 -19 11.5398 14.638 35
 2 -1 -18 8.23622 12.2048 33
 2 -1 -18 13.8765 18.0596 6
 -2 1 18 5.36877 33.1489 42
 2 -1 -18 16.4881 14.6181 35
 2 -1 -17 655.162 35.6676 6
 -2 1 17 653.46 53.4225 42
 2 -1 -17 632.771 32.8062 35
 2 -1 -17 585.637 30.7495 33
 -2 1 16 3319.75 90.3947 42
 2 -1 -16 3358.88 60.9293 35
 2 -1 -16 3592.86 66.1935 6
 -2 1 16 1078.71 56.8114 37
 2 -1 -16 3219.59 56.5827 33
 2 -1 -15 49.5923 11.1414 33
 -2 1 15 53.5183 30.2945 42
 -2 1 15 99.1162 14.3578 20
 2 -1 -15 56.7231 13.3115 35
 2 -1 -15 90.598 17.2206 6
 -2 1 15 10.4602 22.0114 37
 -2 1 14 389.476 20.4466 24
 2 -1 -14 403.866 23.806 6
 -2 1 14 34.9356 14.7553 20
 2 -1 -14 401.654 22.0435 35
 -2 1 14 431.838 39.5978 42
 -2 1 14 68.2282 24.5929 37
 2 -1 -14 401.27 20.0744 33
 2 -1 -13 2504.88 75.2747 6
 -2 1 13 2549.75 90.7455 42
 -2 1 13 2523.57 72.3277 24
 2 -1 -13 2336.2 72.7908 35
 2 -1 -13 2285.12 70.6817 33
 2 -1 -12 25.5431 8.52613 33
 -2 1 12 22.4256 8.94207 24
 -2 1 12 1.07755 9.65208 20
 -2 1 12 14.0386 9.75337 3
 2 -1 -12 32.8001 12.1467 6
 -2 1 12 21.8343 23.6459 42
 -2 1 12 1.0927 19.2005 37
 2 -1 -11 173.79 15.6727 6
 -2 1 11 174.07 13.6116 24
 -2 1 11 145.091 13.4695 3
 -2 1 11 188.599 27.5862 42
 2 -1 -10 7880.13 279.455 6
 -2 1 10 7790.71 288.359 42
 2 -1 -9 13.1591 5.99198 3
 2 -1 -8 1707.73 63.4814 3
 2 -1 -8 1794.73 69.4922 1
 2 -1 -7 2262.33 81.6273 3
 2 -1 -7 2281.54 86.9926 1
 2 -1 -6 29175.9 1012.12 1
 2 -1 -6 29057.7 1006.77 3
 2 -1 -5 2440.73 90.2371 1
 2 -1 -5 2357 84.8162 3
 2 -1 -4 63808.6 2363.92 1
 2 -1 -4 69805.1 2359.11 3
 2 -1 -3 64737.3 2236.54 3
 2 -1 -2 999999 34491.7 3
 2 -1 -2 997214 34496.7 2
 2 -1 -1 81616.5 2868.75 3
 2 -1 -1 87631.9 2873.96 2
 -2 1 0 42317.7 1562.56 3
 2 -1 0 48977.1 1563.18 3
 -2 1 -1 2896.19 100.511 3
 -2 1 -1 2747.69 102.099 3
 -2 1 -2 4699.97 160.582 3
 -2 1 -2 4369.92 162.458 3
 -2 1 -3 3508.15 119.296 3
 -2 1 -3 3585.55 126.209 2
 -2 1 -4 3817.35 138.931 3
 -2 1 -4 3694.28 145.394 2
 -2 1 -5 83.8042 13.3978 2
 -2 1 -5 91.7317 11.4783 3
 2 -1 6 34875.3 1168.46 3
 -2 1 -6 32618.8 1167.91 3
 -2 1 -7 4311.13 161.244 3
 2 -1 7 4694.48 161.575 3
 -2 1 -8 3682.97 145.06 2
 -2 1 -8 3617.07 137.601 3
 2 -1 8 4067.98 138.459 3
 -2 1 -9 37.2486 13.4476 2
 2 -1 9 37.8163 11.3399 3
 -2 1 -9 30.5083 10.3588 3
 -2 1 -10 1781.13 77.9305 31
 -2 1 -10 1798.85 81.6404 18
 -2 1 -10 1728.08 78.4323 6
 2 -1 11 2212.13 87.0023 39
 -2 1 -11 2131.42 95.5824 18
 2 -1 11 2724.24 89.6645 3
 -2 1 -11 2298.55 92.3376 23
 -2 1 -11 2047.36 91.8746 19
 -2 1 -11 2609.99 98.8147 2
 -2 1 -11 2243.37 92.9513 6
 -2 1 -11 2247.37 92.1843 31
 -2 1 -12 3957.7 159.767 31
 -2 1 -12 4372.04 166.558 13
 -2 1 -12 4000.64 160.771 19
 -2 1 -12 4412.29 157.208 33
 2 -1 12 4288.79 154.925 39
 -2 1 -12 4319.67 160.435 23
 2 -1 12 4570.1 156.8 3
 -2 1 -12 3945.91 160.505 6
 -2 1 -13 638.014 38.6205 31
 -2 1 -13 648.657 41.327 19
 -2 1 -13 738.804 34.7328 33
 2 -1 13 650.479 31.5783 39
 -2 1 -13 726.965 42.843 13
 -2 1 -13 681.151 37.2682 23
 -2 1 -13 638.653 38.0081 6
 -2 1 -14 3504.24 130.454 23
 -2 1 -14 3086.14 131.453 19
 2 -1 14 3256.22 123.064 39
 -2 1 -14 3001.3 129.384 31
 -2 1 -14 3479.83 137.726 13
 -2 1 -14 3536.41 126.753 33
 -2 1 -14 3345.24 130.453 6
 -2 1 -15 272.595 29.7103 13
 -2 1 -15 241.987 28.558 34
 -2 1 -15 280.623 24.2712 23
 -2 1 -15 270.328 31.314 19
 -2 1 -15 211.571 35.3747 15
 -2 1 -15 250.646 26.2654 6
 -2 1 -15 238.412 24.4825 38
 -2 1 -15 272.239 19.3087 35
 -2 1 -15 270.059 21.3661 33
 -2 1 -16 2284.89 104.435 13
 -2 1 -16 2282.78 96.056 23
 -2 1 -16 2182.96 100.502 34
 -2 1 -16 2402.85 90.1667 35
 -2 1 -16 1983.81 108.132 15
 -2 1 -16 2213.23 97.6186 38
 -2 1 -16 2364.9 92.296 33
 -2 1 -16 2322.07 97.2948 6
 -2 1 -17 433.391 34.3378 38
 -2 1 -17 444.344 34.7569 6
 -2 1 -17 492.9 40.6004 13
 -2 1 -17 455.667 27.0201 35
 -2 1 -17 447.676 29.0157 33
 -2 1 -17 442.406 32.4744 23
 -2 1 -17 393.653 36.463 34
 -2 1 -18 1089.57 49.3824 35
 -2 1 -18 1160.77 64.483 13
 -2 1 -18 1101.65 56.2902 23
 -2 1 -18 926.957 59.1429 34
 -2 1 -18 994.032 56.4931 38
 -2 1 -18 1101.72 57.8524 6
 -2 1 -18 1082.81 51.6545 33
 -2 1 -19 82.7713 17.3914 33
 -2 1 -19 96.3683 22.9048 38
 -2 1 -19 94.6678 15.8845 35
 -2 1 -19 104.195 21.8879 23
 -2 1 -19 112.399 26.2491 6
 -2 1 -19 86.8844 27.8597 34
 -2 1 -20 -5.03993 23.1951 6
 -2 1 -20 -6.65612 19.7935 38
 -2 1 -20 8.84391 15.2822 33
 2 -1 20 -0.85724 32.9731 42
 -2 1 -20 5.53887 13.3425 35
 -2 1 -20 4.86427 25.6388 34
 -2 1 -21 363.926 31.0499 33
 -2 1 -21 351.43 36.138 38
 -2 1 -21 311.413 38.9833 34
 -2 1 -21 342.721 37.4428 6
 2 -1 21 261.643 45.9789 42
 -2 1 -21 330.293 28.2979 35
 2 -1 22 6168.22 104.333 11
 -2 1 -22 4.49003 12.9618 35
 2 -1 22 4706.56 72.8581 20
 -2 1 -22 18.3906 26.5453 6
 -2 1 -22 15.1255 16.1665 33
 2 -1 22 6.08734 35.0935 42
 -2 1 -22 20.0068 26.7741 34
 -2 1 -23 54.4926 17.5726 33
 2 -1 23 71.7567 36.9371 42
 2 -1 23 556.429 38.4125 11
 2 -1 23 445.74 26.6135 20
 -2 1 -23 59.1574 25.8633 6
 -2 1 -23 50.1646 14.7299 35
 -2 1 -23 44.7573 27.2359 34
 -2 1 -24 337.566 25.6053 35
 2 -1 24 259.728 43.451 42
 -2 1 -24 358.253 33.5866 6
 -2 1 -24 326.989 28.0125 33
 -2 1 -24 343.47 36.7246 34
 -2 1 -25 294.086 29.3236 6
 2 -1 25 250.092 39.0093 42
 2 -1 25 190.232 18.334 20
 2 -1 25 246.622 27.7971 11
 -2 1 -25 290.177 32.2627 34
 -2 1 -25 284.391 20.9142 35
 2 -1 26 -7.00778 28.9541 42
 -2 1 -26 13.504 18.1051 6
 -2 1 -26 11.3438 20.0387 34
 -2 1 -27 124.439 22.3438 34
 -2 1 -27 133.744 18.9893 6
 2 -1 27 89.3758 28.1426 42
 2 -1 28 12.9224 20.5596 42
 -2 1 -28 3.82954 12.7559 6
 -2 1 -29 8.99848 10.0953 6
 2 0 -30 62.7625 13.1805 6
 -2 0 30 29.6891 21.5232 42
 -2 0 29 14.9495 25.7277 42
 2 0 -29 56.4981 16.3502 6
 2 0 -28 1.70773 17.7877 6
 -2 0 28 -24.1101 30.3328 42
 -2 0 27 24.2399 33.9313 42
 2 0 -27 16.3124 22.7271 6
 -2 0 26 -13.3859 38.0941 42
 2 0 -26 -3.77306 15.1043 35
 2 0 -26 11.2168 23.778 6
 2 0 -25 194.55 30.9861 6
 -2 0 25 162.127 43.9212 42
 2 0 -25 165.886 22.2843 35
 2 0 -24 15.0999 18.5235 35
 2 0 -24 50.3915 27.1001 6
 -2 0 24 7.01931 41.9925 42
 2 0 -23 1167.85 51.5778 6
 2 0 -23 1052.77 44.1171 35
 2 0 -22 1340.86 47.8461 35
 -2 0 22 1236.63 74.0098 42
 2 0 -21 1281.43 49.2236 6
 2 0 -21 1189.28 43.6313 35
 2 0 -20 1198.8 52.119 6
 -2 0 20 1085.26 69.6562 42
 -2 0 20 583.908 38.4421 20
 -2 0 20 307.958 54.5386 37
 2 0 -20 978.552 46.6518 35
 -2 0 19 241.008 22.1161 20
 2 0 -19 363.814 29.1634 6
 -2 0 19 329.234 45.5704 42
 2 0 -19 317.011 26.0485 35
 2 0 -18 1953.16 50.7843 6
 -2 0 18 1782.28 71.7465 42
 2 0 -18 1839.02 47.1515 35
 2 0 -17 919.574 39.0964 6
 -2 0 17 867.291 55.1759 42
 2 0 -17 925.761 37.29 35
 2 0 -16 118.513 19.7587 6
 -2 0 16 99.0072 33.1851 42
 -2 0 15 16.3065 27.6288 42
 2 0 -15 26.6922 14.3338 6
 2 0 -15 18.7151 11.5883 35
 2 0 -14 32.1172 11.6783 35
 -2 0 14 77.3029 12.0337 20
 2 0 -14 15.9651 13.0224 6
 -2 0 14 37.3039 26.091 42
 2 0 -13 1777.03 80.7566 6
 -2 0 13 1675.67 78.1804 3
 2 0 -13 1666.02 79.1828 35
 -2 0 13 1678.58 89.6396 42
 2 0 -12 1185.99 62.2222 6
 -2 0 12 1010.93 68.9904 42
 -2 0 12 1162.03 59.6999 3
 2 0 -12 1134.59 60.9104 35
 -2 0 11 4466.46 159.1 3
 2 0 -11 4422.92 161.722 6
 -2 0 11 4215.75 169.553 42
 2 0 -11 4487.98 160.685 35
 -2 0 10 50.6322 9.07544 3
 -2 0 9 5205.19 184.419 3
 -2 0 8 782.153 31.5374 3
 2 0 -7 136.839 11.0177 1
 -2 0 7 133.881 9.51684 3
 -2 0 6 26967.5 906.478 3
 2 0 -6 25072.3 907.737 1
 2 0 -5 22352.7 785.37 1
 2 0 -5 24332.4 785.64 2
 -2 0 5 24324.8 783.432 3
 2 0 -4 556953 20356.4 3
 -2 0 4 614216 20356.8 3
 2 0 -4 620060 20359.2 2
 2 0 -3 388144 14604.2 2
 2 0 -3 429485 14602.1 3
 -2 0 3 434641 14602 3
 -2 0 2 1013.28 38.3933 3
 2 0 -2 1082.51 38.7865 3
 2 0 -1 62775 2234.54 3
 -2 0 1 66300.1 2234.16 3
 -2 0 0 43289.7 1474.77 3
 -2 0 0 40996.7 1478.77 2
 -2 0 -1 9950.99 357.247 2
 -2 0 -1 9885.88 351.959 3
 -2 0 -1 10695.3 354.12 3
 -2 0 -2 43.7552 11.9626 2
 -2 0 -2 39.5421 9.02331 3
 -2 0 -2 37.8246 7.56048 3
 -2 0 -3 37054.4 1200.74 2
 -2 0 -3 33163.5 1196.16 3
 -2 0 -4 49092.2 1699.55 3
 -2 0 -5 967.445 44.1796 3
 2 0 5 1205.2 44.7607 3
 -2 0 -6 4698.41 167.096 3
 2 0 6 4626.7 167.061 3
 -2 0 -7 7623.58 277.063 3
 2 0 7 8050.94 277.136 3
 2 0 8 1071.12 44.6131 3
 2 0 9 2610.67 97.5879 3
 -2 0 -10 45012.6 1660.14 23
 2 0 10 46390.8 1655.32 39
 -2 0 -10 45397.8 1659.65 6
 -2 0 -11 6510.49 226.659 6
 -2 0 -11 5816.85 223.158 31
 -2 0 -11 6080.09 226.412 23
 2 0 11 6208.26 220.59 39
 2 0 11 5689.41 217.798 5
 -2 0 -11 6041.71 223.049 33
 2 0 12 72.7086 11.7961 39
 2 0 12 62.2574 9.44346 5
 2 0 12 57.5745 13.229 3
 -2 0 -12 75.3627 15.7553 23
 -2 0 -12 90.0878 18.771 6
 -2 0 -12 73.553 13.95 33
 2 0 13 1006.72 42.9582 39
 -2 0 -13 982.611 49.3645 23
 -2 0 -13 1021.96 54.2175 13
 -2 0 -13 992.421 45.5392 33
 2 0 13 843.656 39.134 5
 -2 0 -13 983.747 49.3756 6
 -2 0 -14 6065.24 233.168 13
 -2 0 -14 6031.94 227.548 23
 2 0 14 6035.62 220.055 39
 -2 0 -14 6214.21 223.267 33
 -2 0 -14 6011.53 226.622 6
 -2 0 -15 300.141 31.1774 13
 2 0 15 294.636 21.2603 39
 -2 0 -15 320.089 28.551 6
 -2 0 -15 282.333 27.0512 23
 -2 0 -15 283.017 28.1474 34
 -2 0 -15 318.759 24.9065 33
 -2 0 -16 7.81039 18.9552 13
 -2 0 -16 -0.53711 16.1391 23
 -2 0 -16 7.03069 19.6542 6
 -2 0 -16 11.4794 13.3482 33
 -2 0 -16 2.38594 19.6911 34
 -2 0 -17 287.923 33.8652 13
 -2 0 -17 309.737 29.1299 23
 2 0 17 355.504 36.9254 11
 -2 0 -17 327.825 26.6848 33
 2 0 17 224.542 34.1554 42
 -2 0 -17 272.551 31.0482 34
 -2 0 -17 336.053 30.829 6
 -2 0 -18 701.983 51.2463 13
 -2 0 -18 758.382 46.0329 23
 -2 0 -18 704.544 48.3475 34
 2 0 18 808.423 40.2678 20
 2 0 18 595.179 50.6478 42
 -2 0 -18 775.263 42.3466 33
 -2 0 -18 736.33 47.1523 6
 -2 0 -19 69.8007 18.5432 33
 -2 0 -19 75.9325 25.0951 13
 -2 0 -19 72.1266 21.4435 23
 -2 0 -19 106.723 25.931 6
 2 0 19 90.4376 32.0276 42
 -2 0 -19 85.1307 16.164 35
 -2 0 -19 65.9646 24.9093 34
 -2 0 -20 41.3832 17.6686 33
 2 0 20 22.9096 30.2356 42
 -2 0 -20 56.1012 25.1878 13
 -2 0 -20 28.9595 18.7048 23
 -2 0 -20 45.1305 24.527 6
 -2 0 -20 29.3744 23.7367 38
 -2 0 -20 36.1411 14.5177 35
 -2 0 -20 24.3935 23.0273 34
 2 0 21 120.945 35.9475 42
 -2 0 -21 116.709 27.7376 34
 -2 0 -21 167.488 30.1948 6
 -2 0 -21 157.167 22.4268 33
 -2 0 -21 159.183 28.4818 38
 -2 0 -21 157.487 19.4276 35
 -2 0 -22 15.7826 23.1159 34
 2 0 22 25.819 30.3825 42
 -2 0 -22 13.5131 16.6798 33
 2 0 22 33.2373 14.3014 20
 -2 0 -22 20.7666 24.6325 6
 -2 0 -22 33.5194 14.5272 35
 -2 0 -23 270.083 29.7054 6
 2 0 23 212.431 37.2592 42
 -2 0 -23 268.63 24.7699 33
 -2 0 -23 249.527 21.8366 35
 -2 0 -23 220.594 29.9564 34
 -2 0 -24 51.9005 16.1629 33
 2 0 24 5.0712 11.1128 20
 -2 0 -24 37.4096 21.5416 6
 2 0 24 29.2421 30.1458 42
 -2 0 -24 54.4344 23.3437 34
 -2 0 -24 43.038 14.1754 35
 -2 0 -25 522.275 32.784 6
 -2 0 -25 457.661 23.8644 35
 -2 0 -25 451.827 32.7677 34
 -2 0 -25 483.968 27.116 33
 -2 0 -26 506.173 33.6849 6
 -2 0 -26 484.979 27.1366 35
 -2 0 -26 508.341 29.9798 33
 -2 0 -26 442.352 34.4234 34
 -2 0 -27 64.4313 16.6908 6
 2 0 27 37.5823 22.3995 42
 -2 0 -27 54.2746 17.8299 34
 -2 0 -28 1.8158 11.8682 6
 -2 0 -29 124.311 14.2011 6
 -2 -1 30 -2.49404 20.5757 42
 2 1 -30 13.1526 10.8284 6
 2 1 -29 9.45604 13.9429 6
 -2 -1 29 -17.2089 26.0934 42
 2 1 -28 341.914 28.7777 6
 2 1 -28 178.959 17.5565 28
 -2 -1 28 223.131 37.7123 42
 2 1 -28 284.04 21.0893 36
 2 1 -27 335.326 34.081 6
 -2 -1 27 243.88 42.4499 42
 2 1 -27 285.845 23.4391 36
 -2 -1 26 692.884 59.252 42
 2 1 -26 813.918 38.4028 36
 2 1 -25 569.12 31.0653 36
 -2 -1 25 503.663 55.3848 42
 -2 -1 24 5894.34 131.767 42
 2 1 -24 6395.17 93.2536 35
 -2 -1 23 5392.27 131.166 42
 2 1 -23 6245 96.5554 35
 2 1 -22 1257.87 45.4455 35
 -2 -1 22 1059.85 68.0297 42
 -2 -1 21 1941.17 83.9832 42
 2 1 -21 2353.57 58.1031 35
 -2 -1 20 18.6605 38.3477 42
 2 1 -20 9.30629 20.9252 6
 2 1 -20 14.6253 16.9554 35
 2 1 -19 870.397 42.8277 6
 -2 -1 19 793.031 58.2777 42
 2 1 -19 826.431 40.32 35
 -2 -1 18 44.5803 33.2872 42
 2 1 -18 27.1062 18.0628 6
 2 1 -18 20.7357 15.9573 35
 2 1 -17 1588.18 48.8365 6
 2 1 -17 1581.69 47.1048 35
 2 1 -16 814.217 47.5934 6
 -2 -1 16 703.61 57.5205 42
 2 1 -16 764.245 45.8529 35
 -2 -1 15 356.219 39.1393 42
 2 1 -15 421.328 27.5937 6
 2 1 -15 429.083 26.9346 35
 2 1 -14 1367.76 69.2545 6
 -2 -1 14 1243.51 77.3245 42
 2 1 -14 1431.88 68.8588 35
 -2 -1 13 3.33314 9.7212 3
 2 1 -13 11.4106 11.1386 6
 2 1 -13 5.90043 9.04976 35
 -2 -1 13 13.662 22.2916 42
 2 1 -13 -4.0717 21.5624 15
 2 1 -12 532.008 28.3956 6
 2 1 -12 552.374 41.5359 15
 -2 -1 12 514.227 37.3933 42
 -2 -1 12 567.879 26.3505 3
 2 1 -12 588.266 28.7114 35
 2 1 -11 2110.12 82.7958 6
 -2 -1 11 2040.64 79.6099 3
 -2 -1 10 4184.16 141.397 3
 2 1 -10 3780.02 139.528 3
 -2 -1 9 5694.91 197.497 3
 2 1 -9 5515.07 196.152 3
 2 1 -8 1535.45 57.7575 3
 -2 -1 8 1657.88 59.1641 3
 -2 -1 7 2309.87 79.2894 3
 2 1 -7 2099.01 78.3307 3
 2 1 -6 1921.05 71.9171 3
 -2 -1 6 2129.34 72.663 3
 2 1 -5 582.285 21.565 3
 -2 -1 5 620.781 21.9295 3
 2 1 -4 2803.16 105.394 3
 -2 -1 4 3197.63 105.715 3
 -2 -1 3 21936.2 703.781 2
 -2 -1 3 20962.3 701.981 3
 -2 -1 2 50.62 5.8037 3
 -2 -1 2 60.1124 8.20351 2
 2 1 -2 38.9405 6.17152 3
 -2 -1 1 10104.2 351.107 3
 -2 -1 0 4010.25 154.967 3
 -2 -1 0 5314.04 157.732 3
 -2 -1 -1 24769.5 878.701 3
 -2 -1 -1 26254.2 880.081 3
 -2 -1 -2 375.88 18.052 3
 -2 -1 -2 468.606 21.1959 3
 -2 -1 -3 7084.89 249.898 3
 -2 -1 -4 1758.05 68.5141 3
 2 1 4 1862.9 68.9858 3
 -2 -1 -5 1634.18 62.8774 3
 -2 -1 -6 29.9557 11.3063 3
 -2 -1 -7 163.856 14.5522 3
 -2 -1 -8 850.46 37.5548 3
 -2 -1 -9 9.57562 14.6489 6
 2 1 9 3.85208 7.97217 5
 2 1 9 4.17195 9.03215 39
 -2 -1 -10 5.87888 14.4367 6
 2 1 10 33.4528 16.989 11
 2 1 10 10.278 8.05486 5
 2 1 10 5.68817 9.47651 39
 -2 -1 -10 9.44135 12.6302 33
 2 1 11 1362.44 58.9124 39
 2 1 11 1306.47 56.4178 5
 -2 -1 -11 1298.26 63.2463 6
 -2 -1 -11 1377.28 62.6459 33
 2 1 12 61.8582 12.7886 39
 -2 -1 -12 55.4699 17.6625 6
 2 1 12 62.9174 10.6326 25
 2 1 12 38.4223 9.48214 5
 2 1 12 33.2204 18.8551 42
 -2 -1 -12 49.3877 14.3608 33
 -2 -1 -13 149.296 18.5137 33
 2 1 13 105.981 22.2007 42
 2 1 13 62.7006 21.9785 11
 -2 -1 -13 125.209 21.0249 6
 2 1 13 47.2702 12.7039 20
 2 1 13 143.346 15.8441 39
 2 1 13 141.799 13.3078 25
 2 1 13 109.77 12.4234 5
 -2 -1 -14 61.1653 17.8395 33
 2 1 14 51.2523 10.956 5
 2 1 14 27.1605 21.1711 42
 2 1 14 52.9532 10.5407 25
 -2 -1 -14 48.2099 19.2881 6
 2 1 14 43.5318 12.6327 39
 -2 -1 -14 50.928 18.9136 38
 -2 -1 -14 45.9386 18.5227 34
 2 1 15 299.358 19.821 25
 -2 -1 -15 255.054 31.2121 13
 -2 -1 -15 326.494 29.5686 6
 2 1 15 303.263 23.105 39
 -2 -1 -15 300.776 29.4903 38
 2 1 15 284.596 19.673 5
 -2 -1 -15 281.058 28.9795 34
 2 1 15 273.557 32.4266 42
 2 1 16 15.7461 21.4814 11
 -2 -1 -16 62.6953 23.7577 13
 -2 -1 -16 58.8902 20.9668 6
 2 1 16 2.46649 12.4375 20
 2 1 16 38.4955 22.9459 42
 -2 -1 -16 51.225 19.9818 38
 2 1 16 65.0444 11.3884 25
 -2 -1 -16 69.1278 20.8303 34
 -2 -1 -17 655.343 42.7884 13
 2 1 17 3.70276 14.1459 20
 2 1 17 752.868 26.1112 25
 2 1 17 18.5859 22.8311 11
 -2 -1 -17 692.72 38.8439 6
 -2 -1 -17 585.56 35.6883 34
 -2 -1 -17 644.899 38.8264 38
 2 1 17 583.522 40.5493 42
 -2 -1 -18 9.49046 20.9752 38
 -2 -1 -18 13.5035 22.7083 13
 2 1 18 1167.54 46.2926 11
 2 1 18 842.609 28.6828 20
 -2 -1 -18 -2.20285 22.2862 6
 2 1 18 18.7385 25.7869 42
 -2 -1 -18 19.7481 21.196 34
 -2 -1 -19 18.61 22.5373 13
 2 1 19 62.2213 23.3857 11
 2 1 19 42.7959 13.0762 20
 -2 -1 -19 38.1466 23.1981 6
 -2 -1 -19 30.1625 22.6149 38
 2 1 19 7.96153 25.9766 42
 -2 -1 -19 10.8938 19.9936 34
 -2 -1 -20 44.8451 23.2359 13
 2 1 20 32.6283 27.3896 42
 2 1 20 37.0329 24.1571 11
 2 1 20 45.1868 12.7383 20
 -2 -1 -20 46.9744 23.1896 6
 -2 -1 -20 67.0583 23.9711 38
 -2 -1 -20 38.9348 20.4858 34
 -2 -1 -21 2569.48 65.2956 6
 2 1 21 69.4157 28.1217 11
 2 1 21 1990.56 69.4199 42
 -2 -1 -21 2119.33 62.515 34
 -2 -1 -21 2603.24 72.038 38
 -2 -1 -21 2534.77 78.6917 13
 -2 -1 -22 943.846 43.1701 6
 2 1 22 757.347 47.7817 42
 -2 -1 -22 873.445 35.036 35
 -2 -1 -22 829.549 42.0411 34
 -2 -1 -23 11.6165 14.1814 35
 -2 -1 -23 13.7719 20.6562 6
 2 1 23 16.0505 26.1878 42
 -2 -1 -23 10.8605 18.8154 34
 -2 -1 -24 9.03724 19.0547 6
 -2 -1 -24 3.63321 12.9917 35
 -2 -1 -24 9.54341 17.7844 34
 -2 -1 -25 75.5968 14.3107 35
 -2 -1 -25 79.1978 19.3482 34
 -2 -1 -25 96.4568 20.483 6
 -2 -1 -26 44.3994 16.6341 6
 -2 -1 -26 49.3903 11.6455 35
 -2 -1 -27 103.948 12.1201 35
 -2 -1 -27 84.933 15.6843 6
 -2 -1 -28 4.74393 9.79282 6
 -2 -2 30 11.5601 19.8897 42
 2 2 -29 234.928 20.6031 6
 2 2 -29 248.631 19.1184 36
 2 2 -28 109.48 17.0467 36
 2 2 -28 113.458 19.3432 6
 -2 -2 28 83.263 31.4877 42
 -2 -2 27 264.385 35.9359 37
 2 2 -27 780.085 34.3415 36
 -2 -2 27 92.3265 21.5705 20
 -2 -2 27 650.829 50.4458 42
 2 2 -27 837.381 39.711 6
 2 2 -26 2671.69 71.2028 6
 2 2 -26 1491.64 44.3316 28
 -2 -2 26 1698.01 75.7244 42
 -2 -2 26 1137.13 62.7318 37
 2 2 -26 2117.34 54.8264 36
 -2 -2 25 19.0609 38.2068 42
 2 2 -25 16.7324 24.2462 6
 2 2 -25 19.4855 18.4739 36
 2 2 -25 21.0044 15.8579 28
 -2 -2 25 18.8771 29.8057 37
 2 2 -24 3090.81 74.5803 6
 2 2 -24 2650.21 60.7277 36
 2 2 -23 324.478 41.9316 6
 -2 -2 23 272.048 54.3925 42
 2 2 -22 17.1711 21.88 6
 -2 -2 22 15.3691 38.5401 42
 -2 -2 22 79.3039 20.6856 20
 2 2 -21 345.192 42.5684 6
 -2 -2 21 303.276 55.9708 42
 -2 -2 20 108.672 20.43 20
 -2 -2 20 28.8458 38.6955 42
 2 2 -20 25.1273 20.2593 6
 2 2 -19 34.3666 19.8299 6
 -2 -2 19 16.1027 35.6162 42
 2 2 -19 22.2653 16.6338 35
 2 2 -19 32.2057 32.218 15
 2 2 -18 307.991 26.2192 6
 2 2 -18 272.846 41.4209 15
 -2 -2 18 271.142 39.0435 42
 2 2 -18 263.268 23.6891 35
 2 2 -17 26.0381 16.2421 6
 -2 -2 17 19.8127 29.1045 42
 2 2 -17 19.2567 13.9236 35
 2 2 -17 36.1189 30.3352 15
 2 2 -16 47.1935 14.9562 35
 -2 -2 16 50.9291 27.8559 42
 2 2 -16 48.5666 15.9717 6
 2 2 -16 40.2468 29.5739 15
 -2 -2 15 -1.22942 24.2807 42
 2 2 -15 2.732 13.7122 6
 2 2 -15 6.70246 12.2733 35
 2 2 -15 4.53367 27.8301 15
 2 2 -14 7598.13 248.451 6
 2 2 -14 6839.66 266.613 15
 2 2 -14 6820.71 246.886 35
 2 2 -13 181.172 17.4009 6
 -2 -2 13 113.115 24.5071 42
 2 2 -13 170.915 16.6324 35
 2 2 -13 129.715 30.6183 15
 2 2 -12 4974.73 169.368 6
 -2 -2 12 4684.11 165.522 3
 2 2 -12 4839.37 188.173 15
 2 2 -11 204.421 16.4599 6
 -2 -2 11 170.368 12.3921 3
 2 2 -11 152.629 10.1216 3
 2 2 -11 170.898 29.7214 15
 -2 -2 10 9024.66 316.989 3
 2 2 -10 9177.97 336.843 15
 2 2 -10 9038.52 315.656 3
 -2 -2 9 2853.09 103.436 3
 2 2 -9 2841.15 122.778 15
 2 2 -9 3127.17 107.5 36
 2 2 -9 2794.46 102.147 3
 -2 -2 8 11296.4 373.408 3
 2 2 -8 10291.1 372.186 3
 2 2 -7 1806.77 66.4529 3
 -2 -2 7 1876.09 67.0232 3
 2 2 -6 266.026 12.5964 3
 -2 -2 6 290.468 13.1415 3
 -2 -2 5 401.183 17.0017 3
 2 2 -5 415.628 17.43 3
 2 2 -4 3348.03 125.559 3
 -2 -2 4 3904.46 126.111 2
 2 2 -4 3248.71 125.748 1
 -2 -2 4 3796.46 125.575 3
 2 2 -3 7.26438 6.31454 1
 -2 -2 3 3.96522 4.2135 3
 -2 -2 2 3193.99 105.456 3
 -2 -2 2 2793.22 103.143 3
 -2 -2 1 133.101 8.10653 3
 -2 -2 1 169.445 11.1193 3
 -2 -2 0 5.38385 8.62658 3
 -2 -2 0 6.03263 4.87054 3
 -2 -2 -1 242.227 12.4757 3
 -2 -2 -1 272.158 14.9968 3
 -2 -2 -2 12802.4 372.703 3
 -2 -2 -2 9546.12 369.409 3
 -2 -2 -3 3309.43 120.026 3
 -2 -2 -4 10096.5 374.575 3
 2 2 4 11285.9 374.798 3
 -2 -2 -5 236.368 16.9235 3
 2 2 5 285.213 17.7736 3
 -2 -2 -6 6394.74 225.695 3
 2 2 6 5728.48 224.357 5
 2 2 7 11.9017 8.03583 5
 2 2 7 23.6897 8.28615 41
 2 2 7 24.9986 11.4988 3
 2 2 7 17.546 8.02223 4
 2 2 8 558.206 26.4509 3
 2 2 8 474.59 22.9134 27
 2 2 8 440.4 23.4624 4
 2 2 8 537.075 25.7409 41
 2 2 8 489.964 24.4851 5
 2 2 8 420.628 24.9558 39
 -2 -2 -8 452.21 29.0819 6
 2 2 9 4823.71 72.4064 41
 2 2 9 4285.82 66.2243 4
 2 2 9 4578.18 65.0493 27
 2 2 9 4352.77 71.624 39
 2 2 9 4688.67 68.3597 5
 2 2 9 5167.01 74.226 3
 -2 -2 -9 4195.04 78.3024 6
 -2 -2 -10 137.9 20.1195 6
 2 2 10 165.923 14.6283 5
 2 2 10 137.066 13.9345 4
 2 2 10 145.461 12.8393 27
 2 2 11 11.4984 9.80636 5
 2 2 11 19.6414 8.77203 27
 2 2 11 9.44904 10.0493 25
 -2 -2 -11 11.6412 15.3416 6
 -2 -2 -11 13.9328 15.6557 23
 -2 -2 -11 11.87 14.6857 33
 2 2 12 31.4171 10.9789 5
 2 2 12 27.2648 9.23659 27
 -2 -2 -12 24.4154 17.5422 23
 -2 -2 -12 36.7814 16.3539 33
 -2 -2 -12 34.3084 17.1812 6
 2 2 12 33.8446 10.7828 25
 -2 -2 -12 14.0311 15.6598 38
 -2 -2 -13 668.527 42.6621 23
 -2 -2 -13 648.841 40.2627 38
 2 2 13 755.216 33.7025 5
 2 2 13 770.784 34.1436 25
 -2 -2 -13 703.877 40.5392 33
 -2 -2 -13 657.485 39.9553 6
 2 2 14 75.9228 15.325 39
 2 2 14 61.2637 12.4473 5
 2 2 14 80.4414 13.0649 25
 -2 -2 -14 72.3908 21.2902 23
 -2 -2 -14 66.825 19.9406 6
 -2 -2 -14 82.451 19.4809 33
 -2 -2 -14 67.9116 20.6116 38
 2 2 15 81.038 14.1181 5
 2 2 15 70.0268 12.8687 25
 -2 -2 -15 64.7773 21.0145 23
 -2 -2 -15 70.7518 20.625 6
 -2 -2 -15 51.2474 21.2562 38
 -2 -2 -15 74.413 20.6002 33
 -2 -2 -16 23.7782 22.1933 13
 2 2 16 27.3971 11.3926 5
 2 2 16 21.9082 11.1054 25
 -2 -2 -16 37.761 20.1488 23
 2 2 16 22.5454 19.7053 11
 -2 -2 -16 26.5069 19.3756 6
 -2 -2 -16 26.3982 18.4696 33
 -2 -2 -16 38.8123 20.1805 38
 2 2 17 511.358 28.592 25
 -2 -2 -17 459.317 37.1351 23
 -2 -2 -17 440.401 34.6923 33
 -2 -2 -17 451.328 41.0051 13
 -2 -2 -17 471.417 38.737 38
 -2 -2 -17 460.783 35.8893 6
 -2 -2 -18 49.0281 24.2727 13
 -2 -2 -18 13.2461 20.8677 23
 -2 -2 -18 33.5246 21.1406 6
 -2 -2 -18 44.1207 23.045 38
 2 2 18 37.0113 12.7246 25
 -2 -2 -18 49.0639 20.088 33
 -2 -2 -19 1766.98 80.3798 6
 -2 -2 -19 1712.96 83.3583 38
 -2 -2 -19 1700.2 83.367 23
 -2 -2 -19 1643.98 86.0206 13
 -2 -2 -19 1793.56 80.5008 33
 -2 -2 -20 2969.34 133.69 13
 -2 -2 -20 3179.32 131.443 23
 -2 -2 -20 3035.16 126.061 6
 -2 -2 -20 3189.67 126.781 33
 -2 -2 -21 115.666 24.3062 13
 2 2 21 109.831 14.9234 24
 -2 -2 -21 104.338 23.867 23
 -2 -2 -21 109.035 21.9099 6
 -2 -2 -21 96.894 21.1135 33
 -2 -2 -22 64.9306 20.7212 6
 -2 -2 -22 57.7877 18.5243 33
 -2 -2 -23 509.423 34.4215 6
 -2 -2 -23 496.052 31.4901 35
 -2 -2 -23 508.372 33.887 33
 -2 -2 -24 5.15241 15.8769 6
 -2 -2 -24 0.37322 13.0836 33
 -2 -2 -24 4.36827 12.6482 35
 -2 -2 -25 0.67973 13.2425 6
 -2 -2 -25 4.15205 12.1887 33
 -2 -2 -25 2.96282 10.8465 35
 -2 -2 -26 67.0577 13.9668 6
 -2 -2 -26 88.76 12.4173 35
 -2 -2 -26 104.671 13.8297 33
 -2 -2 -27 0.6713 8.50299 33
 -2 -3 29 -19.5166 21.6158 42
 2 3 -29 4.81244 10.9304 36
 -2 -3 28 82.3981 15.1897 20
 2 3 -28 30.5848 12.5378 6
 -2 -3 28 36.7234 25.9679 42
 -2 -3 28 14.5935 20.4352 37
 2 3 -28 42.423 13.9167 36
 -2 -3 27 13.7979 27.2073 37
 2 3 -27 101.022 17.801 36
 -2 -3 27 -3.65144 14.1787 20
 -2 -3 27 100.184 30.7038 42
 2 3 -27 97.0826 17.1087 6
 -2 -3 26 44.6092 30.3763 37
 2 3 -26 91.7756 19.4 36
 -2 -3 26 77.6666 33.2931 42
 -2 -3 26 131.011 18.8755 20
 2 3 -26 105.02 19.7078 6
 2 3 -25 63.057 14.435 28
 -2 -3 25 3.7057 15.3379 20
 2 3 -25 124.898 21.6854 6
 -2 -3 25 58.8499 34.4109 42
 2 3 -25 117.157 20.9491 36
 2 3 -24 8.01415 13.2819 28
 2 3 -24 -3.38455 18.9278 6
 -2 -3 24 35.3543 35.0589 42
 2 3 -24 1.82636 18.5145 36
 2 3 -23 2.47453 14.3122 28
 -2 -3 23 12.4716 34.483 42
 2 3 -23 5.62384 18.6582 36
 -2 -3 23 2.51217 16.9913 20
 2 3 -23 12.8645 22.1283 6
 2 3 -22 342.43 34.3546 6
 2 3 -22 254.014 29.0111 36
 2 3 -22 217.431 25.5454 28
 -2 -3 22 220.057 44.4929 42
 2 3 -22 256.736 45.6241 15
 2 3 -21 831.106 50.751 36
 2 3 -21 750.279 70.4811 15
 2 3 -21 890.835 53.164 6
 -2 -3 21 655.592 63.4356 42
 2 3 -21 657.819 47.0215 28
 2 3 -20 42.644 19.6108 36
 2 3 -20 47.1406 22.0054 6
 -2 -3 20 28.9479 33.8125 42
 2 3 -20 54.9177 38.4921 15
 2 3 -20 37.5816 16.4331 28
 -2 -3 19 641.451 58.2854 42
 2 3 -19 652.197 44.8096 28
 2 3 -19 764.899 46.9496 36
 2 3 -19 742.866 68.6092 15
 2 3 -18 940.255 49.2229 28
 2 3 -18 1080.03 75.3064 15
 2 3 -18 1146.82 52.6271 6
 2 3 -17 412.557 28.8191 6
 2 3 -17 319.961 25.9523 28
 2 3 -17 375.572 48.7749 15
 2 3 -16 152.638 19.8332 6
 2 3 -16 125.493 18.2846 28
 2 3 -16 151.713 39.0536 15
 2 3 -15 163.412 18.9728 28
 2 3 -15 183.027 20.5042 6
 2 3 -15 162.55 36.8026 15
 2 3 -14 3.45748 12.8319 28
 2 3 -14 -3.09772 12.9901 6
 2 3 -14 12.3721 13.1433 36
 2 3 -14 31.1474 30.8741 44
 2 3 -14 -6.99074 30.0838 15
 2 3 -13 566.627 33.7096 28
 2 3 -13 685.653 34.4415 6
 2 3 -13 625.769 52.1957 15
 2 3 -13 624.297 33.5758 36
 2 3 -12 2639.98 117.127 28
 2 3 -12 2805.27 136.894 15
 2 3 -11 15.8902 26.5007 15
 2 3 -11 12.2177 23.9403 44
 2 3 -11 11.385 11.0032 6
 2 3 -11 10.8091 11.3338 28
 2 3 -10 1395.31 74.589 15
 2 3 -10 1227.57 67.1493 44
 2 3 -10 1282.84 55.3843 28
 2 3 -9 2417.59 98.0656 28
 2 3 -9 2577.69 109.818 44
 2 3 -8 28.56 10.0441 36
 2 3 -8 22.5834 5.22696 3
 2 3 -8 24.6285 21.4459 44
 2 3 -8 23.0676 10.1203 28
 2 3 -8 13.9876 24.3567 15
 2 3 -7 111.763 8.27736 3
 2 3 -7 189.234 14.0493 36
 2 3 -6 36.4141 12.9983 12
 2 3 -6 35.7039 22.492 15
 2 3 -6 33.8062 8.97943 36
 2 3 -5 100.963 15.307 12
 2 3 -3 447.309 23.5731 1
 -2 -3 3 477.444 18.8279 3
 2 3 -2 17131.8 590.987 1
 -2 -3 2 16802.7 584.406 3
 2 3 -1 49099.9 1718.51 1
 -2 -3 1 49606.7 1711.03 3
 -2 -3 0 176003 6093.29 3
 2 3 0 178396 6101.77 1
 2 3 1 4637.12 178.809 4
 2 3 1 5028.71 180.431 9
 -2 -3 -1 5083 175.953 3
 2 3 1 4802.49 180.056 28
 2 3 2 4607.98 174.653 28
 2 3 2 4287.75 173.191 4
 2 3 2 4922.58 175.317 9
 2 3 2 5656.44 184.246 1
 2 3 2 4030.27 177.133 12
 2 3 2 4555.52 173.636 5
 -2 -3 -2 5854.93 172.141 3
 2 3 3 2405.76 94.2029 12
 2 3 3 2517.54 89.2679 4
 2 3 3 2786.18 92.4186 41
 -2 -3 -3 1650 85.7244 3
 2 3 3 3564.42 103.835 1
 2 3 3 2516.07 90.8067 21
 2 3 3 2948.71 91.9312 9
 2 3 3 2756.29 91.3356 28
 2 3 3 2631.11 90.2175 5
 2 3 4 1594.48 61.0753 41
 2 3 4 1339.47 62.6857 12
 2 3 4 1378.66 57.7302 4
 2 3 4 1386.49 59.2649 21
 2 3 4 1631.82 59.9038 9
 2 3 5 110.022 15.1799 12
 2 3 5 120.492 12.5227 21
 2 3 5 124.452 11.8536 4
 2 3 5 148.401 12.5712 9
 2 3 5 160.25 19.5535 1
 2 3 5 135.263 13.6332 41
 2 3 6 6.46121 8.85953 5
 2 3 6 5.16213 8.90349 41
 2 3 6 2.3188 11.3183 12
 2 3 6 5.51722 9.1188 3
 2 3 6 -2.68615 8.75856 21
 2 3 6 12.0504 8.03616 9
 2 3 6 6.12931 8.7472 4
 2 3 6 12.3358 9.05085 39
 2 3 7 575.832 30.8033 21
 2 3 7 625.358 30.1466 9
 2 3 7 595.395 30.0038 4
 2 3 7 605.798 31.1442 39
 2 3 7 680.236 32.5453 41
 2 3 7 645.307 31.0537 5
 2 3 8 322.904 19.6508 27
 2 3 8 296.556 20.062 4
 2 3 8 299.429 20.9692 21
 2 3 8 313.086 19.166 9
 2 3 8 303.478 20.8551 39
 2 3 8 348.518 22.3324 41
 2 3 8 397.611 22.6002 3
 2 3 8 364.992 21.4429 5
 2 3 9 175.084 14.9517 27
 2 3 9 170.274 16.331 39
 2 3 9 217.645 17.1789 25
 2 3 9 198.217 17.0559 5
 2 3 9 189.557 15.9792 4
 2 3 9 201.897 14.8286 9
 2 3 10 107.851 14.7954 39
 -2 -3 -10 129.39 21.7875 23
 2 3 10 117.305 13.8343 4
 -2 -3 -10 112.076 18.4053 38
 2 3 10 135.15 13.1557 27
 2 3 10 120.33 14.5207 5
 2 3 10 126.906 15.0161 25
 2 3 11 20.8703 12.1451 5
 2 3 11 12.5725 10.0254 27
 2 3 11 24.8374 11.1325 25
 -2 -3 -11 5.2213 16.6277 23
 -2 -3 -11 3.27009 15.1501 38
 2 3 11 10.3829 11.2145 39
 2 3 11 7.13363 10.9631 4
 -2 -3 -11 12.3542 17.083 33
 2 3 12 389.35 23.2023 27
 2 3 12 422.209 24.8911 25
 -2 -3 -12 374.079 31.9256 33
 -2 -3 -12 387.068 33.0802 23
 -2 -3 -12 359.778 29.6417 38
 2 3 12 393.288 26.0219 39
 -2 -3 -12 361.894 28.1683 6
 2 3 12 436.211 25.5189 5
 -2 -3 -13 939.239 53.0803 33
 2 3 13 1112.26 46.4904 25
 -2 -3 -13 919.376 54.7375 23
 -2 -3 -13 921.305 49.4406 6
 -2 -3 -13 924.915 51.9073 38
 2 3 13 1005.84 44.3429 27
 -2 -3 -14 8024.89 301.978 23
 -2 -3 -14 7522.19 294.261 6
 -2 -3 -14 7506.71 297.864 38
 -2 -3 -14 7611.1 297.789 33
 -2 -3 -15 2516.79 107.725 6
 2 3 15 2920.12 104.76 25
 -2 -3 -15 2641.92 114.811 23
 -2 -3 -15 2478.35 111.176 38
 -2 -3 -15 2511.19 110.721 33
 -2 -3 -16 1378.02 76.9945 13
 -2 -3 -16 1438.55 75.3948 23
 -2 -3 -16 1392.69 68.2392 6
 2 3 16 1698.63 66.173 25
 -2 -3 -16 1464.91 72.5426 38
 -2 -3 -16 1448.98 71.7986 33
 -2 -3 -17 2356.42 103.944 6
 -2 -3 -17 2432.35 111.641 23
 -2 -3 -17 2306.25 112.798 13
 -2 -3 -17 2442.21 108.866 38
 -2 -3 -17 2556.44 108.347 33
 -2 -3 -18 5298.65 204.31 6
 -2 -3 -18 5468.36 211.366 23
 -2 -3 -18 5243.73 213.378 13
 -2 -3 -18 5650.56 207.744 33
 -2 -3 -19 670.05 40.0183 6
 -2 -3 -19 689.546 46.0946 23
 -2 -3 -19 634.144 45.8192 13
 -2 -3 -19 711.042 43.5818 33
 -2 -3 -20 15.4811 19.1508 23
 -2 -3 -20 31.0825 17.0525 6
 -2 -3 -20 28.9164 19.0786 33
 2 3 21 218.547 19.5868 24
 -2 -3 -21 210.843 27.1919 23
 -2 -3 -21 173.314 21.6875 6
 -2 -3 -21 217.44 23.7694 33
 -2 -3 -22 89.6185 17.2154 33
 2 3 22 79.4413 13.759 24
 -2 -3 -22 74.9839 16.9059 6
 -2 -3 -23 12.2863 12.6956 33
 2 3 23 1.79359 9.48669 24
 -2 -3 -23 13.0808 12.1822 35
 -2 -3 -24 2.17963 11.607 33
 -2 -3 -24 -2.31368 11.3871 35
 -2 -3 -25 13.0113 9.70033 33
 -2 -3 -25 17.26 9.56302 35
 -2 -3 -26 33.7915 9.06568 33
 2 4 -29 54.1507 11.5161 36
 2 4 -28 190.116 17.1497 36
 2 4 -28 203.945 25.0864 40
 -2 -4 28 5.68164 11.826 20
 -2 -4 28 45.704 21.584 37
 -2 -4 27 6.02443 13.013 20
 -2 -4 27 27.0515 25.1268 37
 2 4 -26 10.6673 17.2647 12
 2 4 -26 24.3917 16.2939 36
 2 4 -25 0.82324 16.8362 36
 2 4 -25 0.98443 29.3302 15
 -2 -4 24 19.2787 16.4406 20
 2 4 -24 29.2551 34.0399 15
 2 4 -24 19.016 17.8511 36
 2 4 -23 255.353 46.4191 15
 2 4 -23 182.825 20.9676 28
 2 4 -23 293.968 28.4519 36
 2 4 -22 38.0726 13.8364 28
 2 4 -22 50.0724 20.7054 36
 -2 -4 21 54.0545 18.3774 20
 2 4 -21 99.8289 22.5335 36
 2 4 -21 90.376 16.6278 28
 2 4 -21 87.0567 43.5045 15
 2 4 -20 70.052 15.9411 28
 2 4 -20 120.928 43.9672 15
 2 4 -19 25.3074 14.6345 28
 2 4 -19 -6.78523 39.8701 15
 2 4 -18 201.302 48.6624 15
 2 4 -18 189.527 20.4119 28
 2 4 -17 105.667 18.2133 28
 2 4 -17 150.335 45.775 15
 2 4 -16 108.93 17.8616 28
 2 4 -16 124.124 39.518 15
 2 4 -15 3310.73 149.588 15
 2 4 -15 3267 118.63 36
 2 4 -14 1794.79 79.6999 28
 2 4 -14 1777.64 98.2521 44
 2 4 -14 2081.65 109.026 15
 2 4 -14 2112.79 81.5508 36
 2 4 -13 -1.04759 12.7132 36
 2 4 -13 34.0605 30.4609 44
 2 4 -13 2.49355 12.2856 28
 2 4 -13 26.1372 34.0344 15
 2 4 -12 23.5733 12.2753 28
 2 4 -12 0.81905 28.776 44
 2 4 -12 23.461 13.0976 36
 2 4 -12 14.1907 8.72477 9
 2 4 -12 22.7279 30.4836 15
 2 4 -11 2593.83 106.36 28
 2 4 -11 2456.41 103.301 9
 2 4 -11 2762.84 122.838 44
 2 4 -11 3110 132.853 15
 2 4 -11 3245.94 108.186 36
 2 4 -10 16.624 11.5232 28
 2 4 -10 30.2534 12.3828 36
 2 4 -10 20.6216 26.8424 44
 2 4 -10 13.1742 8.40804 9
 2 4 -9 32.378 11.5925 28
 2 4 -9 32.1843 11.1961 36
 2 4 -9 34.568 9.48691 9
 2 4 -9 30.3982 17.437 40
 2 4 -9 26.3622 27.6224 15
 2 4 -9 19.1711 24.972 44
 2 4 -8 -3.9713 10.1518 28
 2 4 -8 3.68167 14.599 12
 2 4 -8 2.24257 8.22813 9
 2 4 -8 4.74053 16.4879 40
 2 4 -8 5.88283 9.91463 36
 2 4 -8 -2.49217 24.6116 15
 2 4 -8 1.2256 22.6391 44
 2 4 -7 2.73786 10.051 28
 2 4 -7 11.8888 17.8478 22
 2 4 -7 -4.14871 15.2856 40
 2 4 -7 1.98468 8.55631 9
 2 4 -7 4.5294 21.311 44
 2 4 -7 0.78912 24.3785 15
 2 4 -7 6.17514 9.79459 36
 2 4 -7 6.66176 14.532 12
 2 4 -6 312.125 26.4823 12
 2 4 -6 362.101 21.965 36
 2 4 -6 335.317 21.0052 9
 2 4 -6 290.691 30.433 44
 2 4 -6 386.893 37.8687 15
 2 4 -6 292.55 21.5731 28
 2 4 -5 1162.78 65.619 44
 2 4 -5 1233.49 65.0236 12
 2 4 -5 1363.79 74.6052 15
 2 4 -5 1323.2 59.2809 9
 2 4 -4 2093.85 95.962 9
 2 4 -4 2176.81 109.551 15
 2 4 -3 5411.15 158.42 15
 2 4 -3 5149.15 136.683 4
 2 4 -3 4.74432 133.197 29
 2 4 -3 10717.6 174.967 22
 2 4 -3 5337.98 138.153 9
 2 4 -2 8212.31 310.103 4
 2 4 -2 7718.26 315.467 12
 2 4 -2 8212.57 311.309 28
 2 4 -2 8475.1 324.216 15
 2 4 -1 36686.5 1363.12 4
 2 4 -1 36749.2 1369.22 12
 2 4 -1 40321.2 1364.83 9
 2 4 -1 41273.9 1377.34 15
 2 4 -1 38524.7 1364.48 28
 2 4 0 2573.76 98.2101 12
 2 4 0 2751.37 92.5508 4
 2 4 0 2797.57 94.0079 28
 2 4 0 2526.75 92.1845 21
 2 4 0 2957.48 94.4545 9
 2 4 0 2897.7 106.774 15
 2 4 0 2627.4 93.8878 41
 2 4 1 2865.21 99.3392 21
 2 4 1 2896.53 105.266 12
 2 4 1 2954.38 98.894 4
 2 4 1 3035.85 100.596 28
 2 4 1 3050.06 101.348 41
 2 4 2 4944.98 140.11 41
 2 4 2 4712.1 144.383 12
 2 4 2 4480.7 135.96 4
 2 4 2 4773.14 137.846 21
 2 4 2 4911.2 139.437 28
 2 4 3 1032.59 51.7131 12
 2 4 3 1055.97 46.4607 4
 2 4 3 1160.62 46.8336 39
 2 4 3 1062.09 47.3558 21
 2 4 4 1036.79 50.7012 12
 2 4 4 973.347 44.5277 4
 2 4 4 1108.21 45.5945 39
 2 4 4 1037.3 46.4145 21
 2 4 5 1191.34 49.7174 41
 2 4 5 984.79 50.7974 12
 2 4 5 1061.5 45.6849 4
 2 4 5 1008.85 46.6629 21
 2 4 5 1177.52 47.7085 9
 2 4 5 1031.84 45.7391 39
 2 4 6 1045.93 52.9427 12
 2 4 6 1250.86 50.3143 25
 2 4 6 1015.97 48.5783 21
 2 4 6 1183.4 49.3084 9
 2 4 6 1160.05 48.5683 4
 2 4 6 1108.11 48.3997 39
 2 4 6 1140.94 51.6701 41
 2 4 7 5768.82 192.845 41
 2 4 7 5519.65 189.687 25
 2 4 7 5016.77 188.172 4
 2 4 7 4709.44 188.751 21
 2 4 7 5286.12 189.021 9
 2 4 7 4976.15 188.413 39
 2 4 8 169.996 15.8857 27
 2 4 8 156.741 15.799 4
 2 4 8 171.761 15.5302 9
 2 4 8 170.542 16.4506 25
 2 4 8 134.984 15.1823 39
 2 4 9 1618.06 70.6987 39
 2 4 9 1748.66 71.3086 27
 -2 -4 -9 1795.02 81.554 23
 2 4 9 1747.65 71.023 4
 2 4 9 1922.33 72.0878 9
 2 4 10 1122.05 49.9677 27
 2 4 10 1058.76 49.9192 4
 2 4 10 1262.78 51.4049 9
 -2 -4 -10 1078.76 59.7856 23
 -2 -4 -11 3945.92 169.192 33
 2 4 11 4173.88 160.574 27
 2 4 11 4648.18 162.382 25
 -2 -4 -11 3994.47 170.68 23
 2 4 11 4335.74 160.896 4
 2 4 11 4632.49 161.95 9
 -2 -4 -12 10500.1 403.001 33
 2 4 12 10749 393.852 27
 -2 -4 -12 10573 405.409 23
 -2 -4 -13 3176.07 136.034 33
 2 4 13 3204.71 126.307 27
 -2 -4 -13 3090.54 137.091 23
 2 4 14 1253.98 54.4278 25
 -2 -4 -14 1124.11 62.1853 23
 -2 -4 -14 1110.16 57.6521 38
 -2 -4 -14 1061.56 60.9011 33
 -2 -4 -15 4782.23 202.672 23
 -2 -4 -15 4881.85 200.591 33
 -2 -4 -16 847.917 52.4712 23
 -2 -4 -16 855.909 50.9981 33
 -2 -4 -17 76.731 20.9628 23
 -2 -4 -17 107.938 22.2231 33
 -2 -4 -18 60.3449 20.382 23
 -2 -4 -18 72.6346 21.1087 33
 -2 -4 -19 156.792 23.2279 23
 -2 -4 -19 193.232 23.5041 33
 2 4 20 9.86862 11.8352 24
 -2 -4 -20 2.61183 15.0562 23
 -2 -4 -20 -9.44009 14.8898 33
 2 4 21 88.6457 16.1871 18
 2 4 21 109.844 14.7642 24
 -2 -4 -21 108.801 17.8132 33
 -2 -4 -22 17.3009 12.1477 33
 2 4 22 18.9239 11.3465 43
 2 4 22 34.6909 11.2765 24
 2 4 22 13.539 12.2293 18
 -2 -4 -23 4.32787 10.111 33
 2 4 23 3.94385 8.57291 24
 2 4 23 1.04282 10.6733 18
 2 4 23 4.11269 9.68068 43
 -2 -4 -23 8.33888 9.99617 35
 -2 -4 -24 98.6552 11.9142 35
 -2 -4 -24 101.154 11.909 33
 2 5 -27 7.72659 12.5425 12
 2 5 -27 6.91541 16.0931 40
 -2 -5 27 -24.7854 20.8319 37
 2 5 -26 24.827 15.7777 12
 2 5 -26 9.6309 18.2824 40
 2 5 -26 36.2948 24.7479 15
 2 5 -25 17.5608 20.6249 40
 2 5 -25 33.7077 18.0001 12
 2 5 -25 26.9837 14.3219 36
 2 5 -25 43.915 30.1973 15
 2 5 -24 733.339 40.672 36
 2 5 -24 707.913 46.3936 12
 2 5 -24 671.506 49.525 40
 2 5 -24 808.127 63.9763 15
 2 5 -23 18.811 21.3598 12
 2 5 -23 21.6038 24.696 40
 2 5 -23 25.677 17.2586 36
 2 5 -23 17.8236 34.9631 15
 2 5 -22 2407.4 111.139 12
 2 5 -22 2407.78 115.181 40
 2 5 -22 2516.48 102.667 36
 2 5 -22 2627.81 132.866 15
 2 5 -21 86.3028 14.6493 28
 2 5 -21 104.209 27.8024 12
 2 5 -21 124.016 21.1304 36
 2 5 -21 112.773 44.2139 15
 2 5 -20 628.457 36.8063 36
 2 5 -20 679.087 67.4615 15
 2 5 -19 82.4698 15.9984 28
 2 5 -19 95.8839 20.0982 36
 2 5 -19 133.742 46.3282 15
 2 5 -18 120.743 17.1496 28
 2 5 -18 157.491 49.3867 15
 2 5 -18 177.591 22.797 36
 2 5 -17 13.6593 16.5485 36
 2 5 -17 14.995 12.7914 28
 2 5 -17 6.94312 42.1166 15
 2 5 -16 48.8561 17.4281 36
 2 5 -16 23.498 14.2123 28
 2 5 -16 25.9025 41.472 15
 2 5 -15 93.8 16.3878 28
 2 5 -15 50.0759 26.5988 40
 2 5 -15 91.5868 18.6317 36
 2 5 -15 87.3632 42.9093 15
 2 5 -14 0.63258 21.3105 40
 2 5 -14 -9.07983 13.0878 28
 2 5 -14 9.9611 14.2044 36
 2 5 -14 -8.03547 33.8374 44
 2 5 -14 -26.8302 42.1884 15
 2 5 -13 107.157 17.7432 36
 2 5 -13 86.7715 16.1098 28
 2 5 -13 54.3083 23.827 40
 2 5 -13 95.6111 24.4793 12
 2 5 -13 98.0531 35.2092 44
 2 5 -12 278.406 23.0469 28
 2 5 -12 273.231 30.5597 12
 2 5 -12 321.772 23.9423 36
 2 5 -12 239.8 30.6845 40
 2 5 -12 242.201 18.8855 9
 2 5 -12 254.907 40.4407 44
 2 5 -11 36.337 19.9314 40
 2 5 -11 40.5152 13.6344 28
 2 5 -11 33.4054 21.3919 12
 2 5 -11 59.0001 22.9775 22
 2 5 -11 29.0723 10.5875 9
 2 5 -11 65.3294 31.5667 44
 2 5 -11 31.715 13.7752 36
 2 5 -11 29.2054 34.135 15
 2 5 -10 2193.78 109.785 44
 2 5 -10 2184.19 95.332 28
 2 5 -10 2337.71 104.623 12
 2 5 -10 2498.42 96.0712 36
 2 5 -10 2297.23 93.2657 9
 2 5 -10 2193.49 101.237 40
 2 5 -10 2429.54 120.61 15
 2 5 -9 201.583 37.5127 15
 2 5 -9 208.374 19.5972 28
 2 5 -9 196.022 25.6425 12
 2 5 -9 222.047 26.0377 40
 2 5 -9 225.27 19.5849 36
 2 5 -9 170.353 31.8278 44
 2 5 -9 186.452 17.0275 9
 2 5 -8 964.361 48.1721 28
 2 5 -8 1014.03 68.0201 15
 2 5 -8 960.68 46.1412 9
 2 5 -8 1126.61 54.3259 40
 2 5 -7 5.00274 12.2105 28
 2 5 -7 6.60732 10.0418 9
 2 5 -7 -0.65924 23.0636 22
 2 5 -7 -0.63757 23.2972 44
 2 5 -7 16.5966 28.5218 15
 2 5 -7 5.15769 16.0865 40
 2 5 -6 2430.21 99.5007 28
 2 5 -6 2195.11 96.7684 41
 2 5 -6 2441.08 98.7203 9
 2 5 -6 2051.23 105.761 44
 2 5 -6 2497.86 118.65 15
 2 5 -5 2825.68 119.746 15
 2 5 -5 2680.68 100.539 28
 2 5 -5 2671.47 107.127 12
 2 5 -5 2678.61 99.4585 9
 2 5 -5 2531.88 98.3578 41
 2 5 -4 9506.97 228.849 28
 2 5 -4 9426.7 238.685 12
 2 5 -4 9386.67 226.979 41
 2 5 -4 9978.26 255.086 15
 2 5 -4 9368.88 227.814 9
 2 5 -3 1583.61 73.5827 12
 2 5 -3 1629.1 66.1889 4
 2 5 -3 1656.63 67.2796 9
 2 5 -3 1466.15 64.4849 21
 2 5 -3 1779.11 83.8558 15
 2 5 -3 1688.32 67.2236 41
 2 5 -2 138.586 15.484 4
 2 5 -2 124.683 19.8042 12
 2 5 -2 131.903 13.1923 21
 2 5 -2 118.693 14.2959 41
 2 5 -2 137.371 24.8797 15
 2 5 -1 65.9818 17.1808 12
 2 5 -1 82.1172 12.7874 41
 2 5 -1 59.3646 10.6425 21
 2 5 -1 97.2116 10.9374 25
 2 5 -1 71.9408 11.3169 43
 2 5 -1 67.3064 12.8535 4
 2 5 0 2053.57 75.655 28
 2 5 0 2090.56 76.3455 41
 2 5 0 1908.56 79.999 12
 2 5 0 1842.89 72.6301 4
 2 5 0 1908.97 72.9699 21
 2 5 0 2144.77 76.2069 9
 2 5 0 1771.95 70.318 43
 2 5 0 2269.36 73.2624 25
 2 5 1 1324.28 53.4988 41
 2 5 1 1205.74 56.9306 12
 2 5 1 1427.18 50.3589 25
 2 5 1 1212.68 50.1485 21
 2 5 1 1379.46 53.4049 9
 2 5 1 1159.41 48.2242 43
 2 5 1 1189.52 49.8324 4
 2 5 2 249.834 23.6753 12
 2 5 2 254.59 18.0189 25
 2 5 2 255.485 18.1194 4
 2 5 2 232.554 18.1334 21
 2 5 2 245.385 20.5151 41
 2 5 2 261.144 20.2058 9
 2 5 3 127.663 13.5088 25
 2 5 3 119.091 18.4125 12
 2 5 3 110.227 13.4747 21
 2 5 3 131.665 15.6707 9
 2 5 3 102.598 13.8309 4
 2 5 3 115.087 16.3451 41
 2 5 4 5.1605 12.1457 41
 2 5 4 4.41054 9.55594 21
 2 5 4 5.74481 9.45566 25
 2 5 4 3.53184 14.8414 12
 2 5 4 10.9457 11.4783 9
 2 5 4 4.0416 11.6044 4
 2 5 5 41.3316 11.1315 25
 2 5 5 40.5115 15.6898 12
 2 5 5 34.4592 11.53 21
 2 5 5 37.381 12.1526 9
 2 5 5 33.0281 12.736 4
 2 5 6 298.167 25.9054 12
 2 5 6 321.488 21.8443 25
 2 5 6 315.716 22.6022 4
 2 5 6 316.912 23.0889 9
 2 5 7 23.3886 14.2083 27
 2 5 7 6.15354 11.7151 25
 2 5 7 4.172 12.7845 4
 2 5 7 4.0874 11.7256 9
 2 5 8 1997.75 82.1253 4
 2 5 8 2201.97 84.8706 9
 2 5 8 1985.94 82.85 27
 2 5 8 2035.63 82.4759 25
 -2 -5 -8 1969.68 90.9899 23
 2 5 9 46.5456 15.2316 27
 2 5 9 53.0746 14.7421 25
 -2 -5 -9 47.3753 19.5132 23
 2 5 9 55.8256 15.1745 9
 2 5 9 41.3083 15.3898 4
 2 5 10 539.201 32.5954 27
 2 5 10 591.566 33.5903 25
 -2 -5 -10 497.839 37.8822 23
 2 5 10 514.929 32.7523 4
 2 5 10 644.926 34.303 9
 -2 -5 -10 508.178 39.6334 33
 2 5 11 63.2379 16.7746 27
 2 5 11 113.944 18.3164 25
 -2 -5 -11 74.9333 21.0159 23
 -2 -5 -11 48.6575 22.9019 33
 2 5 11 83.7606 18.0679 4
 2 5 12 85.7657 15.9776 18
 2 5 12 112.021 18.1065 27
 -2 -5 -12 126.183 23.2574 23
 -2 -5 -12 92.9773 23.6455 33
 2 5 13 4.16377 14.0419 27
 -2 -5 -13 10.1071 17.8631 23
 2 5 13 10.3903 13.3133 18
 -2 -5 -13 13.5752 20.4006 33
 -2 -5 -14 130.197 23.7858 33
 -2 -5 -14 114.468 21.2213 23
 2 5 14 95.6078 16.203 18
 -2 -5 -15 0.52381 19.0182 33
 2 5 15 6.28367 14.048 18
 -2 -5 -15 22.2077 18.0001 23
 2 5 16 4.65449 13.7469 18
 -2 -5 -16 4.21068 16.0918 23
 -2 -5 -16 8.37835 17.909 33
 -2 -5 -17 13.3316 15.0259 23
 -2 -5 -17 15.8392 16.3768 33
 2 5 17 19.9471 13.5798 18
 2 5 18 0.64202 13.2592 24
 2 5 18 -3.43843 13.7402 43
 -2 -5 -18 -9.54787 14.6341 23
 -2 -5 -18 13.2825 15.3762 33
 2 5 18 11.2675 12.6596 18
 2 5 19 188.458 17.9666 24
 2 5 19 137.323 16.0885 18
 2 5 19 164.077 17.4951 43
 2 5 19 174.577 16.2816 7
 -2 -5 -19 188.056 19.5738 33
 2 5 20 5.5694 11.8451 43
 2 5 20 12.2192 10.8892 24
 2 5 20 11.4206 10.5846 18
 -2 -5 -20 8.89549 12.1078 33
 2 5 21 124.987 13.389 24
 -2 -5 -21 114.112 13.7668 33
 2 5 21 104.772 13.4675 43
 -2 -5 -22 6.17799 7.79212 33
 2 5 22 -0.74395 8.61154 43
 2 5 22 1.38896 7.39039 24
 -2 -5 -22 1.95552 8.36916 35
 -2 -6 26 -11.0907 18.4053 37
 2 6 -25 91.4381 17.7177 12
 2 6 -25 74.8944 27.1269 15
 2 6 -24 182.559 23.4486 12
 2 6 -24 167.541 36.0416 15
 2 6 -23 65.2162 20.5289 12
 2 6 -23 46.9259 32.8608 15
 2 6 -22 212.667 20.6205 36
 2 6 -22 233.192 27.5339 12
 2 6 -22 242.292 44.9426 15
 2 6 -21 -3.28952 19.9035 40
 2 6 -21 14.3413 20.882 12
 2 6 -21 3.46047 14.798 36
 2 6 -21 15.8513 36.429 15
 2 6 -20 4.00906 14.4993 36
 2 6 -20 4.15023 21.9696 12
 2 6 -20 2.8981 20.4002 40
 2 6 -20 -11.5469 37.9571 15
 2 6 -19 5.41429 21.237 40
 2 6 -19 -1.43489 23.7447 12
 2 6 -19 0.82494 15.0023 36
 2 6 -19 48.0839 42.6818 15
 2 6 -18 33.2621 13.0553 28
 2 6 -18 42.742 17.2564 36
 2 6 -18 14.1386 22.2389 40
 2 6 -18 34.5347 24.8593 12
 2 6 -18 21.8094 45.9833 15
 2 6 -17 126.559 29.0872 12
 2 6 -17 99.6028 15.908 28
 2 6 -17 119.732 19.1358 36
 2 6 -17 45.2512 23.7184 40
 2 6 -16 56.8113 26.5523 12
 2 6 -16 61.0578 15.1336 28
 2 6 -16 12.9811 22.3422 40
 2 6 -16 60.0337 16.6778 36
 2 6 -15 42.8074 15.1157 28
 2 6 -15 52.9024 27.2006 12
 2 6 -15 17.1396 22.0743 40
 2 6 -15 70.9505 16.8678 36
 2 6 -14 35.1609 24.5517 12
 2 6 -14 22.6568 40.8572 15
 2 6 -14 13.9948 14.5584 28
 2 6 -13 469.98 31.2155 28
 2 6 -13 471.321 42.2912 12
 2 6 -13 519.619 60.5536 15
 2 6 -12 1902.47 79.0292 28
 2 6 -12 1778.43 74.5402 9
 2 6 -11 3444.82 130.871 28
 2 6 -11 3375.75 127.666 9
 2 6 -11 3617.95 162.034 15
 2 6 -10 5451.61 192.098 28
 2 6 -10 5177.65 189.29 9
 2 6 -10 5429.16 221.488 15
 2 6 -9 2241.8 94.7558 4
 2 6 -9 2382.19 105.669 12
 2 6 -9 2434.56 95.7483 28
 2 6 -9 2486.99 122.251 15
 2 6 -9 2479.88 93.6121 9
 2 6 -8 10076.8 277.33 28
 2 6 -8 9179.53 275.068 4
 2 6 -8 9596.21 288.292 12
 2 6 -8 9589.79 274.701 9
 2 6 -8 9960.09 308.927 15
 2 6 -7 5828.87 174.366 28
 2 6 -7 5591.26 173.397 4
 2 6 -7 5701.09 185.192 12
 2 6 -7 5940.46 173.236 9
 2 6 -7 5800.14 201.201 15
 2 6 -6 1629.7 67.8685 28
 2 6 -6 1631.37 77.0296 12
 2 6 -6 1566.85 66.9574 4
 2 6 -6 1710.86 67.5642 9
 2 6 -6 1578.53 65.1482 41
 2 6 -6 1660.69 87.669 15
 2 6 -5 1934.48 84.5588 4
 2 6 -5 2111.02 94.5036 12
 2 6 -5 2123.18 84.8493 41
 2 6 -5 2159.01 86.1817 9
 2 6 -5 2215.12 86.7199 28
 2 6 -5 2132.47 105.055 15
 2 6 -4 440.235 28.6985 28
 2 6 -4 431.691 34.8607 12
 2 6 -4 468.424 28.4474 9
 2 6 -4 431.572 24.8869 7
 2 6 -4 437.13 41.9608 15
 2 6 -4 434.887 26.8094 41
 2 6 -3 401.432 33.2182 12
 2 6 -3 450.864 28.0475 9
 2 6 -3 401.505 27.8873 28
 2 6 -3 419.265 26.4105 41
 2 6 -2 1678.15 60.6984 41
 2 6 -2 1539.36 66.7964 12
 2 6 -2 1667.55 61.1461 9
 2 6 -1 20.6512 53.7498 29
 2 6 -1 4.30162 16.4669 12
 2 6 -1 13.2141 11.7107 41
 2 6 -1 19.9576 13.0562 43
 2 6 0 611.043 31.2066 43
 2 6 0 639.512 34.0232 41
 2 6 0 553.061 36.244 12
 2 6 1 98.0819 16.1593 43
 2 6 1 101.775 12.4176 25
 2 6 1 89.1208 18.971 12
 2 6 1 110.02 16.8567 41
 2 6 1 108.011 17.0457 9
 2 6 2 420.96 32.2369 12
 2 6 2 446.057 24.9159 25
 2 6 2 460.997 29.7316 9
 2 6 2 405.899 27.2959 43
 2 6 3 33.2502 15.0657 9
 2 6 3 34.9292 11.1925 25
 2 6 3 34.3235 17.122 12
 2 6 3 28.0102 14.0777 43
 2 6 4 1036.23 53.1674 12
 2 6 4 1076.41 47.183 25
 2 6 4 1126.92 50.8958 9
 2 6 4 944.692 47.6659 43
 2 6 5 15.7047 15.0274 27
 2 6 5 18.0162 11.8562 25
 2 6 5 18.9348 14.8957 43
 2 6 5 10.4252 15.0655 9
 2 6 5 10.5844 14.3192 4
 2 6 6 1909.72 81.527 27
 2 6 6 1900.37 80.17 4
 2 6 6 2202.06 83.9687 9
 2 6 6 1755.82 80.0514 43
 2 6 6 2102.83 80.8192 25
 2 6 7 803.696 41.8294 27
 2 6 7 844.765 40.9274 25
 2 6 7 804.473 41.0976 4
 2 6 7 919.467 44.2358 9
 2 6 8 10.004 14.1457 27
 2 6 8 6.99456 14.768 9
 2 6 8 -1.04255 12.7343 25
 2 6 8 4.65304 14.5402 43
 2 6 8 2.9455 14.2809 4
 2 6 9 43.8485 16.0561 27
 2 6 9 68.5712 15.0838 25
 2 6 9 68.9994 17.0298 43
 2 6 9 56.2926 16.6533 4
 -2 -6 -9 48.8168 20.8947 33
 -2 -6 -10 130.154 23.6301 33
 2 6 10 105.143 17.7189 27
 2 6 10 114.552 18.7914 43
 2 6 10 120.888 18.8384 4
 2 6 11 309.254 24.2322 27
 2 6 11 259.629 24.3711 43
 -2 -6 -11 280.595 28.7036 33
 2 6 12 374.777 26.7308 27
 -2 -6 -12 371.348 32.0322 33
 2 6 12 431.274 26.3965 8
 -2 -6 -13 -5.32929 16.3389 33
 2 6 13 2.57668 11.3442 8
 -2 -6 -14 135.407 20.6187 33
 2 6 15 104.668 17.8625 43
 -2 -6 -15 101.522 17.7997 33
 -2 -6 -16 167.604 18.9282 33
 2 6 16 156.484 18.7831 43
 2 6 16 165.673 17.6603 7
 2 6 17 40.5438 14.8798 43
 2 6 17 86.6064 13.4079 7
 -2 -6 -17 57.5406 13.4056 33
 2 6 18 105.986 13.3234 24
 2 6 18 105.928 15.1358 43
 2 6 18 98.8449 12.5873 7
 -2 -6 -18 97.2597 13.3284 33
 2 6 19 1.77272 8.11928 24
 2 6 19 -8.40114 10.9491 43
 -2 -6 -19 3.45337 8.13814 33
 2 7 -23 22.1646 13.7692 12
 2 7 -23 2.27027 8.08517 4
 2 7 -23 4.45537 24.0723 15
 2 7 -22 9.27309 54.8815 29
 2 7 -22 4.2275 15.4224 12
 2 7 -22 -4.2189 9.43358 4
 2 7 -22 11.0338 27.1877 15
 2 7 -21 9.36086 16.7 12
 2 7 -21 -5.0924 61.6797 29
 2 7 -21 2.30511 10.6424 4
 2 7 -21 33.733 30.447 15
 2 7 -20 -18.2751 66.5286 29
 2 7 -20 -13.5445 18.3801 12
 2 7 -20 5.37241 11.6112 4
 2 7 -19 177.539 18.879 4
 2 7 -19 186.949 27.4308 12
 2 7 -18 67.7349 22.7902 12
 2 7 -18 58.3803 15.2486 4
 2 7 -18 102.516 38.5653 15
 2 7 -17 135.807 18.6808 4
 2 7 -17 160.205 28.4132 12
 2 7 -17 160.355 42.0624 15
 2 7 -16 135.169 18.8549 4
 2 7 -16 131.196 15.5333 28
 2 7 -15 145.652 16.7644 28
 2 7 -15 167.567 20.1349 4
 2 7 -15 170.844 44.0007 15
 2 7 -14 261.135 23.5164 4
 2 7 -14 256.551 20.9927 28
 2 7 -14 313.249 49.0448 15
 2 7 -13 -4.8293 35.7186 15
 2 7 -13 -36.6606 84.2289 29
 2 7 -13 2.03294 12.574 28
 2 7 -13 -0.7075 23.5207 12
 2 7 -13 4.123 14.4727 4
 2 7 -12 260.822 22.1323 28
 2 7 -12 231.178 23.5474 4
 2 7 -12 263.213 33.0478 12
 2 7 -12 261.15 46.451 15
 2 7 -11 116.613 28.2206 12
 2 7 -11 123.635 20.2274 4
 2 7 -11 132.993 15.0518 9
 2 7 -11 162.413 19.0976 28
 2 7 -11 131.006 39.0077 15
 2 7 -10 2446.48 88.2596 28
 2 7 -10 2279.09 99.9893 12
 2 7 -10 2266.88 88.722 4
 2 7 -10 2406.51 86.0015 9
 2 7 -10 2428.89 116.325 15
 2 7 -9 18.1395 12.587 9
 2 7 -9 13.0549 14.7545 28
 2 7 -9 19.2982 24.7903 12
 2 7 -9 15.9897 17.0657 4
 2 7 -9 6.46621 31.7981 15
 2 7 -8 81.6344 18.0915 28
 2 7 -8 72.9296 25.1482 12
 2 7 -8 50.3268 18.1006 4
 2 7 -8 64.2225 14.8099 9
 2 7 -8 99.5853 34.2769 15
 2 7 -7 3227.07 120.343 12
 2 7 -7 3199.43 107.951 4
 2 7 -7 3544.47 109.291 9
 2 7 -7 3071.81 131.153 15
 2 7 -6 156.507 20.0607 4
 2 7 -6 184.605 28.4181 12
 2 7 -6 168.71 18.8916 9
 2 7 -6 157.114 33.6738 15
 2 7 -5 175.238 27.0529 12
 2 7 -5 177.42 19.3974 9
 2 7 -5 143.164 18.4993 4
 2 7 -4 161.934 19.369 4
 2 7 -4 177.815 26.3793 12
 2 7 -4 156.728 19.0706 9
 2 7 -3 2708.11 106.908 12
 2 7 -3 2618.31 97.2819 4
 2 7 -3 3076.5 101.617 9
 2 7 -3 3076.42 97.7799 7
 2 7 -2 667.262 35.0273 7
 2 7 -2 629.484 41.5283 12
 2 7 -2 622.217 34.8011 4
 2 7 -2 751.115 38.5413 9
 2 7 -1 112.544 21.6893 12
 2 7 -1 121.278 17.2771 4
 2 7 -1 142.696 19.4716 9
 2 7 -1 148.828 17.7611 7
 2 7 0 228.773 24.7539 12
 2 7 0 243.75 21.6815 4
 2 7 0 235.06 21.6626 43
 2 7 0 270.583 22.2922 7
 2 7 1 985.352 52.5028 12
 2 7 1 1003.49 48.072 4
 2 7 1 1019.24 48.8093 43
 2 7 1 1037.68 48.9023 7
 2 7 2 635.873 39.0774 12
 2 7 2 631.164 36.3012 7
 2 7 2 644.891 36.1796 4
 2 7 2 742.959 40.082 9
 2 7 2 601.334 35.7134 43
 2 7 3 229.027 22.3787 7
 2 7 3 226.383 23.9517 12
 2 7 3 235.736 25.0509 9
 2 7 3 204.541 22.0902 43
 2 7 4 608.118 36.2461 43
 2 7 4 636.895 38.9104 9
 2 7 5 165.293 21.9511 9
 2 7 5 154.505 20.4525 43
 2 7 5 156.195 19.8306 27
 2 7 6 14.8618 16.5033 43
 2 7 6 18.0036 14.3438 27
 -2 -7 -7 14.5601 17.079 33
 2 7 7 20.7801 14.7725 27
 2 7 7 2.23297 15.9144 43
 2 7 8 92.1241 16.7547 27
 2 7 8 90.8691 18.5448 43
 -2 -7 -8 95.6514 18.9112 33
 2 7 9 138.391 18.2468 27
 2 7 9 130.919 19.1629 43
 -2 -7 -9 126.492 19.9613 33
 2 7 10 -0.29398 12.0439 27
 2 7 10 13.3011 12.3569 8
 2 7 10 27.5029 15.7071 43
 -2 -7 -10 25.9141 15.3877 33
 2 7 10 9.64814 11.3266 24
 2 7 10 7.92304 14.731 7
 -2 -7 -11 15.4516 14.5192 33
 2 7 11 18.0348 11.2239 24
 2 7 11 27.6791 14.6795 7
 2 7 11 23.4504 11.8144 8
 2 7 11 11.1642 15.3128 43
 2 7 12 7.24196 10.792 24
 2 7 12 1.54279 10.4904 8
 -2 -7 -12 10.0429 13.1676 33
 2 7 12 0.64021 14.0045 43
 2 7 12 6.77097 12.5745 7
 2 7 13 -2.24213 9.16991 8
 2 7 13 9.46829 10.342 24
 2 7 13 13.4178 13.4364 43
 2 7 13 18.7271 12.7631 7
 2 7 14 178.284 16.7377 7
 2 7 14 159.917 15.1569 24
 2 7 14 141.982 17.4299 43
 2 7 15 4.52154 8.60578 24
 2 7 15 -0.44612 9.28004 7
 2 7 16 147.886 13.5742 24
 2 7 16 182.53 14.0228 7
 2 8 -21 -17.2354 44.7735 29
 2 8 -20 38.0492 21.6703 15
 2 8 -19 14.1511 8.06977 4
 2 8 -19 30.0697 23.6741 15
 2 8 -18 80.9488 18.1207 12
 2 8 -18 62.7012 10.8569 4
 2 8 -18 84.0535 27.9636 15
 2 8 -17 187.286 23.7052 12
 2 8 -17 167.444 15.291 4
 2 8 -17 194.087 34.2348 15
 2 8 -16 166.004 15.6638 4
 2 8 -16 179.454 24.093 12
 2 8 -16 202.14 35.6768 15
 2 8 -15 10.0632 17.3898 12
 2 8 -15 -3.53397 10.9423 4
 2 8 -15 -4.39967 27.4292 15
 2 8 -14 1.09749 17.7255 12
 2 8 -14 2.1303 11.3752 4
 2 8 -14 8.92776 27.7233 15
 2 8 -13 250.339 27.7544 12
 2 8 -13 216.789 18.6851 4
 2 8 -13 211.906 75.7989 29
 2 8 -13 233.532 37.6844 15
 2 8 -12 714.391 43.345 12
 2 8 -12 683.114 34.2222 4
 2 8 -12 751.086 55.0494 15
 2 8 -11 90.8747 21.727 12
 2 8 -11 78.7844 14.1226 4
 2 8 -11 69.9369 28.473 15
 2 8 -10 2.49063 24.1064 15
 2 8 -10 -3.90996 17.6536 12
 2 8 -10 -0.28743 12.0089 4
 2 8 -10 -8.80271 63.3694 29
 2 8 -9 64.9986 20.0981 12
 2 8 -9 51.8289 67.0321 29
 2 8 -9 64.6858 14.1971 4
 2 8 -9 86.4612 13.594 9
 2 8 -8 162.934 17.324 4
 2 8 -8 150.473 23.5691 12
 2 8 -7 70.4341 14.351 4
 2 8 -7 89.0326 20.9771 12
 2 8 -7 105.03 15.3172 9
 2 8 -6 82.499 19.8858 12
 2 8 -6 92.8094 14.4587 4
 2 8 -6 114.073 16.6798 9
 2 8 -5 182.863 22.7665 12
 2 8 -5 188.159 17.736 4
 2 8 -5 195.548 19.5588 9
 2 8 -4 11.9506 12.294 4
 2 8 -4 24.445 13.9111 9
 2 8 -4 33.2812 16.9814 12
 2 8 -3 81.7367 18.4116 12
 2 8 -3 100.235 17.0252 9
 2 8 -3 92.0542 15.3666 4
 2 8 -2 104.292 17.4436 9
 2 8 -2 92.6372 16.0964 27
 2 8 -2 98.8725 17.865 12
 2 8 -2 81.4576 13.8616 7
 2 8 -2 86.997 15.6415 4
 2 8 -1 1393.51 62.1135 27
 2 8 -1 1326.54 64.8229 12
 2 8 -1 1513.08 62.48 4
 2 8 -1 1415.5 60.9129 7
 2 8 0 50.3453 16.4973 9
 2 8 0 38.3833 14.1357 27
 2 8 0 37.1863 14.4808 12
 2 8 0 53.983 14.4802 4
 2 8 0 50.5372 13.784 7
 2 8 1 870.246 42.6012 27
 2 8 1 879.61 41.7226 4
 2 8 1 862.659 42.0728 7
 2 8 2 446.982 27.3124 27
 2 8 2 448.019 27.0306 4
 2 8 2 426.742 27.6214 43
 2 8 2 469.908 28.251 7
 2 8 3 417.49 26.2099 27
 2 8 3 398.697 25.6413 4
 2 8 3 424.646 27.0803 43
 2 8 3 457.346 27.7892 7
 2 8 4 20.5717 12.2113 4
 2 8 4 13.7806 14.0989 43
 2 8 4 18.9242 13.2759 7
 2 8 5 82.7063 16.1128 43
 2 8 5 87.7588 14.1812 4
 2 8 5 84.0147 15.8395 7
 2 8 6 119.096 17.0265 43
 2 8 6 117.295 15.0669 4
 2 8 6 146.708 17.6731 7
 2 8 7 69.5387 13.813 27
 2 8 7 69.015 15.3901 43
 2 8 7 77.6788 14.7086 7
 2 8 7 68.789 13.3198 8
 2 8 8 9.93532 13.0155 43
 2 8 8 3.358 10.3101 8
 2 8 8 8.65985 11.6157 7
 2 8 9 16.6888 12.7677 43
 2 8 9 29.7069 10.5371 8
 2 8 10 5.35715 8.85769 8
 2 8 10 -2.27856 11.4624 43
 2 8 11 10.8991 10.6122 43
 2 8 11 0.37002 7.60853 8
 2 8 11 -3.29231 9.32495 7
 2 8 12 48.9842 11.0428 43
 2 8 12 73.4669 10.4397 7
 2 9 -13 -1.05104 36.7754 29
 2 9 -13 20.898 11.1388 12
 2 9 -12 -2.24867 11.0094 12
 2 9 -12 -3.72305 7.15494 4
 2 9 -11 20.8151 11.8908 12
 2 9 -11 10.7243 8.09761 4
 2 9 -10 106.662 15.3979 12
 2 9 -10 121.277 12.1643 4
 2 9 -9 11.4689 9.09796 4
 2 9 -9 16.4087 11.8301 12
 2 9 -8 189.192 14.0759 27
 2 9 -8 206.322 15.1892 4
 2 9 -7 13.8313 8.57347 27
 2 9 -7 10.9194 11.173 12
 2 9 -7 5.61882 9.67194 4
 2 9 -6 5.70527 8.80448 27
 2 9 -6 16.1054 10.7418 12
 2 9 -6 10.0945 9.99481 4
 2 9 -5 8.33395 8.75256 27
 2 9 -5 8.22421 10.0188 4
 2 9 -4 335.313 20.2368 27
 2 9 -4 347.936 20.5393 4
 2 9 -3 72.7324 11.3097 27
 2 9 -3 73.4079 11.5764 4
 2 9 -2 561.328 28.0042 27
 2 9 -2 575.03 28.0976 4
 2 9 -1 4.32591 9.26458 27
 2 9 -1 -0.81688 9.48809 4
 2 9 0 234.052 16.8103 27
 2 9 0 250.699 17.1569 4
 2 9 1 3.35687 9.16755 27
 2 9 1 5.19427 9.90746 8
 2 9 1 4.98393 8.85601 4
 2 9 2 -1.4655 8.93889 4
 2 9 2 -1.42352 8.78063 27
 2 9 3 -1.16434 8.35666 27
 2 9 4 42.1106 10.5128 8
 2 9 5 10.7196 8.33722 8
 2 9 6 44.1976 8.59527 8
 -3 9 8 49.2454 12.4956 43
 -3 9 7 68.4275 13.69 18
 -3 9 7 76.2865 14.5262 43
 -3 9 6 69.8155 14.2399 18
 -3 9 6 53.917 14.92 19
 -3 9 6 74.4558 14.7895 43
 -3 9 5 162.722 20.197 19
 -3 9 5 197.917 19.305 18
 -3 9 5 165.089 19.0514 43
 -3 9 4 14.7302 16.0796 19
 -3 9 4 4.2361 14.4023 43
 -3 9 4 26.9963 14.1103 18
 -3 9 3 -3.54337 16.4158 19
 -3 9 3 -5.85543 13.9623 18
 -3 9 3 -2.75989 15.7788 43
 -3 9 2 84.2249 17.3104 18
 -3 9 2 93.709 19.8467 19
 -3 9 1 90.3078 20.0842 19
 -3 9 1 98.9133 17.9749 18
 -3 9 0 -5.20871 16.2757 18
 -3 9 0 15.391 22.0478 10
 -3 9 0 -10.8067 18.691 19
 -3 9 0 7.01333 16.3343 43
 -3 9 -1 53.2091 23.3651 10
 -3 9 -1 105.227 21.7984 19
 -3 9 -1 86.3198 18.7588 18
 -3 9 -1 79.5426 18.7437 43
 -3 9 -2 59.5235 23.9619 10
 -3 9 -2 9.32099 20.2804 19
 -3 9 -2 0.38916 16.4407 18
 -3 9 -3 11.3659 19.902 19
 -3 9 -3 10.5021 16.5667 18
 -3 9 -4 79.6896 23.0944 19
 -3 9 -4 61.075 19.323 18
 -3 9 -5 15.4791 18.4105 18
 -3 9 -5 54.4101 22.3292 19
 -3 9 -6 15.8905 21.7173 19
 -3 9 -6 11.7795 18.039 18
 -3 9 -7 313.568 30.572 19
 -3 9 -8 257.499 28.3648 19
 -3 9 -8 134.51 30.7256 44
 -3 9 -9 7.80001 24.8894 44
 -3 9 -9 -11.9434 21.3258 19
 -3 9 -10 63.3447 22.5611 19
 -3 9 -10 60.0977 27.0071 44
 -3 9 -11 181.616 25.2897 19
 -3 9 -11 97.9342 27.8376 44
 -3 9 -12 12.2937 20.8196 19
 -3 9 -12 16.2498 22.8552 44
 -3 9 -13 36.8868 20.7893 19
 -3 9 -13 24.7248 22.3747 44
 -3 9 -14 15.9835 19.1894 19
 -3 9 -14 4.28348 20.051 44
 -3 8 14 77.5035 13.7994 18
 -3 8 13 27.5202 14.1931 19
 -3 8 13 62.419 12.3553 43
 -3 8 13 61.7732 14.6832 18
 -3 8 12 -2.58488 14.6201 19
 -3 8 12 14.2443 12.4513 43
 -3 8 12 -4.20203 14.259 18
 -3 8 11 31.8898 17.4858 19
 -3 8 11 50.1103 14.9772 43
 -3 8 11 30.9778 16.6503 18
 -3 8 10 236.065 23.8029 18
 -3 8 10 201.902 21.2761 43
 -3 8 9 -2.52375 15.7364 43
 -3 8 9 42.5377 20.3928 10
 -3 8 9 5.19872 19.0539 19
 -3 8 9 12.808 18.1034 18
 -3 8 8 132.796 24.315 19
 -3 8 8 190.887 23.7618 18
 -3 8 8 187.57 22.1321 43
 -3 8 7 5.2542 18.4497 18
 -3 8 7 -13.0958 23.0195 10
 -3 8 7 31.61 21.6976 19
 -3 8 7 4.01748 17.6104 43
 -3 8 6 118.168 21.8995 43
 -3 8 6 38.9387 25.7065 10
 -3 8 6 92.472 24.5395 19
 -3 8 6 120.081 22.624 18
 -3 8 5 250.074 26.0601 43
 -3 8 5 252.598 30.5485 19
 -3 8 5 301.295 28.3782 18
 -3 8 4 202.949 29.0915 19
 -3 8 4 222.589 27.216 18
 -3 8 4 198.704 25.2631 43
 -3 8 3 99.5068 27.544 19
 -3 8 3 121.585 23.3662 43
 -3 8 3 134.379 25.136 18
 -3 8 2 208.253 19.8579 8
 -3 8 2 239.814 30.734 19
 -3 8 2 225.125 26.8244 43
 -3 8 2 234.278 28.3678 18
 -3 8 1 4.56095 21.2095 43
 -3 8 1 49.3008 36.759 10
 -3 8 1 10.7355 24.2937 19
 -3 8 1 21.3875 21.8779 18
 -3 8 0 135.137 20.0904 30
 -3 8 0 168.506 29.4039 19
 -3 8 0 169.579 25.8827 18
 -3 8 -1 83.7718 18.611 30
 -3 8 -1 143.903 30.1564 19
 -3 8 -1 113.079 24.862 18
 -3 8 -2 1449.12 60.5614 18
 -3 8 -2 1351.01 55.6894 30
 -3 8 -2 1458.54 60.5848 43
 -3 8 -3 127.882 23.8887 30
 -3 8 -3 180.746 35.8243 19
 -3 8 -3 108.283 26.8884 43
 -3 8 -3 186.389 28.9819 18
 -3 8 -4 5051.11 113.291 43
 -3 8 -4 5086.25 115.377 18
 -3 8 -5 145.852 35.428 19
 -3 8 -5 153.634 31.2489 18
 -3 8 -6 3147.1 95.9676 18
 -3 8 -6 4320.62 106.09 19
 -3 8 -7 67.7255 31.5533 19
 -3 8 -7 45.1585 25.8724 18
 -3 8 -8 249.942 34.1607 19
 -3 8 -8 148.824 29.1953 18
 -3 8 -9 8.65487 24.825 18
 -3 8 -9 17.9921 29.1002 19
 -3 8 -10 71.3832 27.3033 18
 -3 8 -10 126.656 31.8337 19
 -3 8 -11 96.2758 28.0431 18
 -3 8 -11 166.736 32.2934 19
 -3 8 -12 18.8835 29.3904 19
 -3 8 -12 24.3451 23.9184 18
 -3 8 -12 -1.75945 25.436 15
 -3 8 -13 84.2156 30.2662 19
 -3 8 -13 33.7051 23.7635 18
 -3 8 -13 103.711 30.6234 15
 -3 8 -14 -25.4909 28.4768 19
 -3 8 -14 -25.905 34.5215 44
 -3 8 -14 22.882 28.1928 15
 -3 8 -14 -9.35316 21.2771 18
 -3 8 -15 216.239 32.7823 19
 -3 8 -15 191.947 34.6718 15
 -3 8 -16 9.6059 26.8807 19
 -3 8 -16 9.93269 25.3403 15
 -3 8 -17 -26.7156 27.6256 44
 -3 8 -17 8.61303 23.3943 15
 -3 8 -18 23.2342 23.4956 44
 -3 8 -18 36.2278 23.3437 15
 -3 8 -19 13.7176 22.1841 44
 -3 7 17 133.751 19.1762 19
 -3 7 14 9.28477 16.3684 10
 -3 7 14 149.434 18.5063 43
 -3 7 13 20.7449 15.9119 43
 -3 7 13 -4.83732 17.6997 10
 -3 7 12 28.3306 20.5747 10
 -3 7 12 10.2702 15.9255 43
 -3 7 11 -4.79534 22.2798 10
 -3 7 11 -14.1954 17.5967 43
 -3 7 10 93.7856 20.3873 43
 -3 7 10 -1.7178 23.5459 10
 -3 7 9 -1.82299 23.8312 10
 -3 7 9 -17.0492 23.891 18
 -3 7 9 -3.09988 18.1194 43
 -3 7 8 183.917 27.8486 18
 -3 7 8 153.994 24.256 43
 -3 7 8 166.818 20.8823 8
 -3 7 7 -11.9449 26.8621 10
 -3 7 7 39.4894 27.6438 19
 -3 7 7 25.1128 20.5461 43
 -3 7 7 34.4766 23.2289 18
 -3 7 7 31.0956 16.5848 8
 -3 7 6 170.24 21.2967 8
 -3 7 6 247.232 36.2506 10
 -3 7 6 185.636 28.9154 18
 -3 7 6 209.209 34.0525 19
 -3 7 6 174.519 25.8126 43
 -3 7 5 12.4344 15.7091 8
 -3 7 5 3.77201 27.4485 19
 -3 7 5 -11.939 21.5558 43
 -3 7 5 -1.59117 23.2176 18
 -3 7 4 55.8532 20.5264 14
 -3 7 4 58.9833 16.6053 8
 -3 7 4 102.374 30.1297 19
 -3 7 4 53.2817 23.3906 43
 -3 7 4 96.4439 26.3453 18
 -3 7 3 1008.13 58.6203 19
 -3 7 3 1053.61 54.503 18
 -3 7 3 979.422 52.1184 43
 -3 7 3 864.155 44.5969 8
 -3 7 2 403.699 40.9861 19
 -3 7 2 426.927 36.0291 18
 -3 7 2 411.153 34.6239 43
 -3 7 2 411.999 27.4061 8
 -3 7 1 815.577 52.7138 19
 -3 7 1 824.732 48.5815 18
 -3 7 1 755.138 46.5729 43
 -3 7 1 706.497 38.7364 8
 -3 7 0 1852.46 86.7384 43
 -3 7 0 1893.94 80.404 8
 -3 7 0 2152.3 94.2834 19
 -3 7 0 2167.79 91.0474 18
 -3 7 -1 313.598 39.1376 19
 -3 7 -1 280.501 33.4019 18
 -3 7 -1 197.207 18.9689 8
 -3 7 -2 2309.26 94.4535 8
 -3 7 -2 2666.68 109.17 19
 -3 7 -2 2546.33 106.006 18
 -3 7 -3 1806.85 85.9564 19
 -3 7 -3 1744.19 82.8393 18
 -3 7 -4 393.038 31.5311 30
 -3 7 -4 401.745 35.9269 18
 -3 7 -4 400.934 34.2717 43
 -3 7 -5 1804.5 69.3012 30
 -3 7 -5 1811.17 71.1794 43
 -3 7 -5 1835.82 73.2958 18
 -3 7 -6 -8.10514 19.5638 30
 -3 7 -6 -9.6408 22.1503 43
 -3 7 -6 -3.32354 24.0433 18
 -3 7 -7 1635.37 69.5604 18
 -3 7 -7 1687.48 63.685 30
 -3 7 -8 207.931 27.0514 30
 -3 7 -8 248.656 33.8437 18
 -3 7 -8 232.767 38.7958 15
 -3 7 -9 686.574 42.7184 31
 -3 7 -9 499.997 36.9091 30
 -3 7 -9 666.981 63.5522 10
 -3 7 -9 483.273 43.4798 18
 -3 7 -9 474.974 51.6673 15
 -3 7 -10 324.501 31.7006 31
 -3 7 -10 211.709 26.5952 30
 -3 7 -10 246.467 35.9519 18
 -3 7 -10 281.186 43.8115 15
 -3 7 -11 283.537 32.08 31
 -3 7 -11 221.969 36.1003 18
 -3 7 -11 298.545 45.5021 15
 -3 7 -12 45.4174 23.6977 31
 -3 7 -12 10.9886 29.4988 18
 -3 7 -12 21.3246 35.8472 15
 -3 7 -13 1446.26 69.2493 31
 -3 7 -13 1367.8 90.0859 15
 -3 7 -13 1484.96 77.0092 19
 -3 7 -14 5.39512 22.5743 31
 -3 7 -14 2.65707 34.0557 19
 -3 7 -14 2.8773 28.0053 18
 -3 7 -14 27.7133 37.2729 15
 -3 7 -15 167.12 26.7648 31
 -3 7 -15 242.853 39.0906 19
 -3 7 -15 158.209 32.7228 18
 -3 7 -15 219.194 46.2323 15
 -3 7 -16 27.8254 32.2946 19
 -3 7 -16 -15.268 34.1528 15
 -3 7 -17 236.122 38.2482 19
 -3 7 -17 247.02 45.3421 44
 -3 7 -17 240.634 44.4873 15
 -3 7 -18 17.1069 33.8075 44
 -3 7 -18 18.7957 31.2852 19
 -3 7 -18 23.9275 33.2568 15
 -3 7 -19 188.485 38.6328 15
 -3 7 -19 149.357 33.4037 19
 -3 7 -19 177.82 36.0022 44
 -3 7 -20 68.825 31.5322 15
 -3 7 -20 88.5498 28.7567 19
 -3 7 -20 78.6172 29.3738 44
 -3 7 -21 33.3759 23.8134 44
 -3 7 -22 -2.14363 19.8163 44
 -3 6 21 249.096 19.347 18
 -3 6 20 45.6339 14.7772 18
 -3 6 19 239.072 23.042 18
 -3 6 18 1071.8 49.0508 42
 -3 6 18 1428.53 43.098 32
 -3 6 18 1354.06 43.2534 18
 -3 6 18 902.61 43.3735 16
 -3 6 17 1463.06 45.3773 32
 -3 6 17 1370.15 45.418 18
 -3 6 17 1066.59 47.4996 16
 -3 6 17 1094.85 51.5975 42
 -3 6 16 1473.78 49.5378 32
 -3 6 16 1421.76 49.7941 18
 -3 6 16 1085.31 56.4157 42
 -3 6 16 934.245 51.1885 16
 -3 6 15 293.98 37.8446 42
 -3 6 15 398.36 30.8669 18
 -3 6 15 268.991 34.8894 16
 -3 6 15 407.999 29.432 32
 -3 6 14 730.826 38.5508 32
 -3 6 14 665.222 38.4648 18
 -3 6 14 620.404 33.5747 43
 -3 6 14 552.089 44.7321 16
 -3 6 14 524.605 46.7947 42
 -3 6 13 374.634 29.6148 32
 -3 6 13 270.782 36.1193 16
 -3 6 13 375.157 31.8418 18
 -3 6 13 304.69 26.1397 43
 -3 6 13 263.274 38.78 42
 -3 6 12 -3.63459 18.711 32
 -3 6 12 0.76603 29.5465 42
 -3 6 12 14.5241 17.6348 43
 -3 6 12 20.0048 22.4912 18
 -3 6 12 5.12065 26.7734 16
 -3 6 11 141.092 22.6929 32
 -3 6 11 91.9218 33.8714 42
 -3 6 11 39.2425 27.3279 10
 -3 6 11 131.574 22.0686 43
 -3 6 11 138.245 26.5898 18
 -3 6 11 124.406 31.9213 16
 -3 6 10 517.167 35.5273 32
 -3 6 10 486.949 33.7391 8
 -3 6 10 500.365 34.2158 43
 -3 6 10 501.302 37.9545 18
 -3 6 10 484.056 47.0044 42
 -3 6 10 514.076 46.3211 16
 -3 6 9 -1.38418 28.6487 10
 -3 6 9 19.6256 29.0252 16
 -3 6 9 11.4258 19.0004 43
 -3 6 9 2.35696 31.2533 42
 -3 6 9 -6.30576 22.9076 18
 -3 6 8 677.795 36.0985 43
 -3 6 8 756.897 48.9062 16
 -3 6 7 58.5518 18.3105 8
 -3 6 7 7.09998 29.1533 10
 -3 6 7 67.3799 20.873 43
 -3 6 7 71.8235 30.4196 16
 -3 6 6 708.504 33.0945 8
 -3 6 6 828.255 50.9011 10
 -3 6 6 797.274 37.8523 43
 -3 6 5 122.331 33.4219 10
 -3 6 5 170.175 20.4194 8
 -3 6 5 147.717 23.6328 43
 -3 6 4 -3.18738 14.2295 8
 -3 6 4 15.1732 18.1589 43
 -3 6 3 -5.43999 12.8023 8
 -3 6 3 -0.86629 18.3674 43
 -3 6 2 264.299 25.6021 43
 -3 6 2 237.426 20.0712 8
 -3 6 1 164.316 23.7945 14
 -3 6 1 161.237 36.1013 10
 -3 6 1 224.843 27.1753 18
 -3 6 1 184.11 17.9959 8
 -3 6 1 216.278 24.9208 43
 -3 6 0 130.238 22.7556 14
 -3 6 0 174.995 16.9873 8
 -3 6 0 213.024 26.6064 18
 -3 6 0 171.199 23.0385 43
 -3 6 -1 61.1114 19.9913 14
 -3 6 -1 81.9597 20.2697 43
 -3 6 -1 99.6656 13.5249 8
 -3 6 -2 -11.4365 17.9661 14
 -3 6 -2 16.8236 36.2233 10
 -3 6 -2 -7.86525 18.5941 43
 -3 6 -2 -0.96943 20.8593 18
 -3 6 -2 1.05343 9.47962 8
 -3 6 -3 169.724 24.118 14
 -3 6 -3 224.404 33.3498 19
 -3 6 -3 250.916 28.566 18
 -3 6 -4 61.1183 19.3739 14
 -3 6 -4 35.3405 25.769 19
 -3 6 -4 60.6317 23.2525 18
 -3 6 -5 422.724 33.6155 14
 -3 6 -5 475.428 34.6544 43
 -3 6 -5 549.239 41.9796 19
 -3 6 -5 496.837 37.4151 18
 -3 6 -5 502.696 33.5619 30
 -3 6 -5 458.795 46.4255 15
 -3 6 -6 7.11758 18.5833 14
 -3 6 -6 18.4901 19.1659 30
 -3 6 -6 24.099 27.5073 19
 -3 6 -6 16.8449 21.9869 18
 -3 6 -6 10.1642 19.3637 43
 -3 6 -6 17.0162 29.2808 15
 -3 6 -7 409.62 35.0916 18
 -3 6 -7 416.463 31.8966 30
 -3 6 -7 305.362 30.8417 14
 -3 6 -7 390.803 38.5309 19
 -3 6 -7 354.055 31.3328 43
 -3 6 -7 352.427 45.0442 15
 -3 6 -8 286.557 30.1192 14
 -3 6 -8 297.259 29.7068 30
 -3 6 -8 367.694 38.4639 19
 -3 6 -8 286.554 32.7669 18
 -3 6 -8 296.073 46.119 15
 -3 6 -9 289.736 30.4322 14
 -3 6 -9 259.754 28.8228 30
 -3 6 -9 298.064 35.7174 18
 -3 6 -9 349.287 39.3373 19
 -3 6 -9 347.993 49.8446 15
 -3 6 -10 211.689 28.4754 30
 -3 6 -10 312.638 37.9991 19
 -3 6 -10 258.933 35.4027 18
 -3 6 -10 230.404 47.1897 15
 -3 6 -11 61.9258 26.3496 31
 -3 6 -11 38.797 20.8539 30
 -3 6 -11 49.8043 31.2788 18
 -3 6 -11 64.4506 34.0045 19
 -3 6 -11 87.9163 40.0636 15
 -3 6 -12 87.335 27.5941 31
 -3 6 -12 110.942 33.0237 18
 -3 6 -12 93.2086 34.075 19
 -3 6 -12 80.3005 41.7301 15
 -3 6 -13 235.755 39.512 18
 -3 6 -13 319.412 53.663 15
 -3 6 -13 305.39 42.5411 19
 -3 6 -13 374.079 36.3746 31
 -3 6 -14 95.1855 27.9327 31
 -3 6 -14 75.55 32.9961 18
 -3 6 -14 134.713 36.7016 19
 -3 6 -14 89.7776 44.5324 15
 -3 6 -15 612.294 45.2621 31
 -3 6 -15 655.468 52.3008 19
 -3 6 -15 466.768 48.4203 18
 -3 6 -15 504.713 61.4753 15
 -3 6 -16 -2.47714 24.4997 31
 -3 6 -16 -0.71079 37.3205 19
 -3 6 -16 4.70949 31.0031 18
 -3 6 -16 1.36429 40.8722 15
 -3 6 -17 264.57 33.3118 31
 -3 6 -17 290.664 42.0918 19
 -3 6 -18 247.61 47.6017 44
 -3 6 -18 233.93 41.8331 19
 -3 6 -19 11.0611 33.6809 19
 -3 6 -19 -3.85471 33.8834 44
 -3 6 -19 3.76632 39.5802 15
 -3 6 -20 0.64809 31.8367 19
 -3 6 -20 -14.8902 31.5272 44
 -3 6 -20 10.6712 36.344 15
 -3 6 -21 50.4501 30.2689 19
 -3 6 -21 55.8096 30.1592 44
 -3 6 -21 53.921 35.2552 15
 -3 6 -22 8.10301 25.0372 44
 -3 6 -22 2.99748 31.3833 15
 -3 6 -23 10.8459 21.0149 44
 -3 6 -23 7.91126 27.5769 15
 3 -6 24 14.8248 19.7061 42
 -3 6 -24 -13.4396 24.0321 15
 -3 5 23 55.8078 13.3253 32
 -3 5 23 30.8179 12.4599 18
 -3 5 22 23.2307 14.8063 32
 -3 5 22 16.3782 13.7247 18
 -3 5 22 12.2258 18.1857 16
 -3 5 22 2.28939 20.2048 42
 -3 5 21 84.6242 25.8806 42
 -3 5 21 74.693 24.8499 16
 -3 5 21 71.1997 17.6254 18
 -3 5 21 88.6027 18.7849 32
 -3 5 20 700.6 38.7813 18
 -3 5 20 767.105 40.7172 32
 -3 5 19 8.75462 27.5563 42
 -3 5 19 12.2088 17.9042 10
 -3 5 19 17.484 19.1313 18
 -3 5 19 34.7895 20.2437 32
 -3 5 19 -18.8019 28.0791 16
 -3 5 18 439.448 33.3183 32
 -3 5 18 426.334 32.2262 18
 -3 5 18 342.24 41.6654 42
 -3 5 17 216.097 27.0143 32
 -3 5 17 194.205 26.5745 18
 -3 5 17 186.87 36.5569 42
 -3 5 17 165.09 35.8984 16
 -3 5 16 207.648 27.1169 32
 -3 5 16 196.379 27.3662 18
 -3 5 16 168.589 39.1278 42
 -3 5 16 174.014 37.7561 16
 -3 5 15 41.3559 22.2508 32
 -3 5 15 39.7786 22.5688 18
 -3 5 15 79.5152 34.662 42
 -3 5 15 54.7485 33.4242 16
 -3 5 14 6.76275 34.3298 42
 -3 5 14 4.48632 20.724 32
 -3 5 14 2.75745 21.6922 18
 -3 5 14 14.0363 32.5616 16
 -3 5 13 107.12 25.6646 32
 -3 5 13 94.0535 18.519 43
 -3 5 13 92.364 24.7945 18
 -3 5 13 82.798 37.8383 42
 -3 5 13 101.511 36.1388 16
 -3 5 12 1020.03 53.5361 32
 -3 5 12 938.122 65.656 42
 -3 5 12 1024.63 53.0338 18
 -3 5 12 919.736 48.5526 43
 -3 5 12 952.681 65.9816 16
 -3 5 11 45.4112 22.4153 32
 -3 5 11 16.8072 34.0279 42
 -3 5 11 37.505 17.7123 43
 -3 5 11 44.2326 23.0744 18
 -3 5 11 38.3862 19.1174 8
 -3 5 11 34.6071 33.9122 16
 -3 5 10 575.988 37.7914 32
 -3 5 10 488.523 49.6637 42
 -3 5 10 447.641 33.276 8
 -3 5 10 461.012 49.692 16
 -3 5 10 494.819 33.9013 43
 -3 5 9 1214.2 65.0272 42
 -3 5 9 1380.4 51.398 32
 -3 5 9 1473.61 51.4866 18
 -3 5 9 1281.81 47.0812 8
 -3 5 9 1206.55 46.0922 43
 -3 5 9 1315.29 65.5167 16
 -3 5 8 674.623 48.1964 16
 -3 5 8 640.437 33.5512 43
 -3 5 8 754.326 37.3842 32
 -3 5 8 716.177 37.3439 18
 -3 5 8 616.751 48.8557 42
 -3 5 7 276.83 25.9218 32
 -3 5 7 365.395 38.1843 10
 -3 5 7 259.915 26.567 18
 -3 5 7 250.182 23.7595 43
 -3 5 7 255.748 36.8729 42
 -3 5 7 260.834 36.4054 16
 -3 5 6 35.7818 17.2825 32
 -3 5 6 27.0023 18.8614 18
 -3 5 6 24.5565 28.1009 42
 -3 5 6 13.5262 15.573 43
 -3 5 6 24.2786 13.5219 8
 -3 5 6 18.8098 27.4912 16
 -3 5 6 0.60856 20.7025 37
 -3 5 5 796.925 48.8935 16
 -3 5 5 713.444 32.56 8
 -3 5 5 846.262 38.4857 18
 -3 5 5 820.134 36.041 43
 -3 5 5 776.128 48.9963 42
 -3 5 4 920.104 37.9362 18
 -3 5 4 817.305 34.6369 43
 -3 5 4 54.8073 30.0064 10
 -3 5 4 867.666 49.1142 42
 -3 5 4 853.823 48.8774 16
 -3 5 4 -2.39108 25.2745 37
 -3 5 4 809.641 31.9397 8
 -3 5 3 1361.54 42.5615 43
 -3 5 3 1332.12 37.8434 8
 -3 5 3 0.62561 30.5019 10
 -3 5 3 1416.55 44.7242 18
 -3 5 3 1391.09 57.7168 16
 -3 5 3 -9.62493 28.6178 37
 -3 5 2 9.58338 10.5108 8
 -3 5 2 -7.38463 15.0538 43
 -3 5 2 16.1058 17.1717 18
 -3 5 2 4.13971 20.4034 37
 -3 5 1 26.3611 24.5798 10
 -3 5 1 19.1921 14.5537 43
 -3 5 1 -7.75532 20.5127 37
 -3 5 1 -1.18793 16.8853 18
 -3 5 1 15.5643 10.4072 8
 -3 5 0 -1.71528 8.88265 8
 -3 5 0 -6.27522 12.9574 43
 -3 5 -1 38.8853 18.1576 14
 -3 5 -1 38.9664 9.7843 8
 -3 5 -1 44.1184 21.8774 19
 -3 5 -1 44.5828 15.9124 43
 -3 5 -2 -4.09051 16.5006 14
 -3 5 -2 6.33171 8.10514 8
 -3 5 -2 1.96046 25.2335 10
 -3 5 -2 10.9864 20.816 19
 -3 5 -2 15.5733 14.7444 43
 -3 5 -2 1.80144 21.1563 37
 -3 5 -3 8.60749 15.8029 14
 -3 5 -3 5.18763 19.6194 19
 -3 5 -3 20.2825 14.6521 43
 -3 5 -3 5.71408 22.7686 15
 -3 5 -4 79.1999 18.8042 14
 -3 5 -4 91.6805 22.6226 19
 -3 5 -4 87.6528 27.8008 15
 -3 5 -5 44.7561 17.5481 14
 -3 5 -5 102.913 36.7685 10
 -3 5 -5 62.4429 22.1363 19
 -3 5 -5 69.2836 28.5832 15
 -3 5 -6 62.7205 17.8367 30
 -3 5 -6 78.3458 18.6232 14
 -3 5 -6 77.0322 22.3287 19
 -3 5 -6 31.9472 18.7642 18
 -3 5 -6 62.7473 30.0208 15
 -3 5 -7 230.38 25.608 14
 -3 5 -7 273.728 25.2947 30
 -3 5 -7 306.211 30.1708 19
 -3 5 -7 227.606 48.8218 10
 -3 5 -7 193.256 25.1009 18
 -3 5 -7 229.137 38.9239 15
 -3 5 -8 504.591 37.022 14
 -3 5 -8 521.362 35.7384 30
 -3 5 -8 550.874 39.669 19
 -3 5 -8 447.524 36.4878 18
 -3 5 -8 494.623 53.2875 15
 -3 5 -9 590.262 40.7246 14
 -3 5 -9 628.298 58.8064 15
 -3 5 -9 616.122 39.2563 30
 -3 5 -9 657.183 43.2439 19
 -3 5 -9 559.718 41.2714 18
 -3 5 -10 3014.35 124.524 14
 -3 5 -10 3043.31 121.451 30
 -3 5 -10 3464.51 126.399 19
 -3 5 -10 3005.87 125.757 18
 -3 5 -10 3203.54 148.934 15
 -3 5 -11 112.818 22.813 30
 -3 5 -11 124.053 25.7004 14
 -3 5 -11 104.235 29.3489 18
 -3 5 -11 138.588 30.388 19
 -3 5 -11 151.18 42.0476 15
 -3 5 -12 2232.82 102.807 30
 -3 5 -12 2357.21 111.266 18
 -3 5 -12 2609.06 109.437 19
 -3 5 -12 2702.1 108.908 31
 -3 5 -12 2485.14 132.387 15
 -3 5 -12 2415.84 107.532 14
 -3 5 -13 39.5273 25.468 31
 -3 5 -13 21.5843 21.9085 14
 -3 5 -13 30.1896 30.9583 18
 -3 5 -13 37.6048 30.4825 19
 -3 5 -13 -2.75925 42.0734 15
 -3 5 -13 16.8666 17.8721 34
 -3 5 -14 5.70737 24.8913 31
 -3 5 -14 -7.78219 23.2115 14
 -3 5 -14 19.814 30.8574 18
 -3 5 -14 -3.22591 30.6391 19
 -3 5 -14 27.0607 18.8797 34
 -3 5 -15 47.2557 26.6846 31
 -3 5 -15 38.2002 33.042 18
 -3 5 -15 37.6246 33.8284 19
 -3 5 -15 47.2546 19.7994 34
 -3 5 -16 205.945 32.721 31
 -3 5 -16 192.169 39.3175 19
 -3 5 -16 164.846 37.5672 18
 -3 5 -16 203.735 54.602 15
 -3 5 -16 165.65 24.5067 34
 -3 5 -17 694.399 55.7555 19
 -3 5 -17 618.675 70.2252 15
 -3 5 -17 633.954 42.1483 34
 -3 5 -17 683.97 50.0751 31
 -3 5 -18 517.933 63.7167 15
 -3 5 -18 524.208 49.7627 19
 -3 5 -18 382.725 32.9945 34
 -3 5 -19 9.07845 17.9374 34
 -3 5 -19 26.4752 35.7951 19
 -3 5 -19 15.0537 34.6843 44
 -3 5 -19 17.8137 42.115 15
 -3 5 -20 48.0555 36.1718 19
 -3 5 -20 21.3625 33.4105 44
 -3 5 -20 24.9878 40.0548 15
 -3 5 -20 19.6586 18.1729 34
 -3 5 -21 16.0952 37.6524 15
 -3 5 -21 2.65462 33.348 19
 -3 5 -21 -18.2825 30.2848 44
 -3 5 -21 29.5565 17.6021 34
 3 -5 22 37.3466 20.4222 11
 -3 5 -22 48.3926 27.9956 44
 -3 5 -22 46.8197 37.3068 15
 -3 5 -22 43.2319 17.863 34
 3 -5 23 6.36187 16.5151 11
 -3 5 -23 75.2948 34.6603 15
 -3 5 -23 66.6026 17.032 34
 3 -5 24 119.879 31.2677 42
 -3 5 -24 136.992 34.4866 15
 -3 5 -24 133.118 18.4624 34
 -3 5 -25 179.502 31.4572 15
 -3 4 25 2.08863 11.8699 32
 -3 4 25 0.80669 16.5752 42
 -3 4 24 -6.60367 20.9216 42
 -3 4 24 7.58342 14.7068 32
 -3 4 24 7.27419 12.4527 18
 -3 4 24 13.4271 21.3873 16
 -3 4 23 42.3755 15.7274 18
 -3 4 23 32.9209 17.6727 32
 -3 4 23 26.2618 25.6872 42
 -3 4 23 19.079 25.9222 16
 -3 4 22 58.0323 19.5819 32
 -3 4 22 49.8174 30.3351 42
 -3 4 22 31.933 16.7482 18
 -3 4 21 124.285 34.3253 42
 -3 4 21 107.634 23.2109 32
 -3 4 21 87.1278 19.8322 18
 -3 4 20 83.3895 22.9727 32
 -3 4 20 59.8579 34.6661 42
 -3 4 20 51.2281 19.7516 18
 -3 4 19 45.8914 20.578 18
 -3 4 19 40.4126 35.7104 42
 -3 4 19 59.7901 22.8516 32
 -3 4 18 16.6632 36.9999 42
 -3 4 18 3.39198 20.2158 18
 -3 4 18 22.7747 22.4426 32
 -3 4 17 63.4942 25.0305 32
 -3 4 17 47.8777 40.4239 42
 -3 4 17 59.3017 22.2074 18
 -3 4 16 142.538 26.9278 32
 -3 4 16 144.252 43.9415 42
 -3 4 16 112.909 23.887 18
 -3 4 15 303.411 29.6735 18
 -3 4 15 303.967 48.6862 42
 -3 4 14 60.0575 21.3754 18
 -3 4 14 60.975 41.4223 42
 -3 4 13 988.412 72.103 42
 -3 4 13 1073 53.5609 18
 -3 4 12 214.998 24.9898 18
 -3 4 12 187.34 46.0101 42
 -3 4 11 384.467 27.8192 18
 -3 4 11 341.315 23.1203 43
 -3 4 10 128.434 16.6187 43
 -3 4 10 99.7726 19.3058 18
 -3 4 10 109.108 17.1923 8
 -3 4 9 678.519 32.1025 8
 -3 4 9 671.66 34.2467 18
 -3 4 9 607.92 30.6436 43
 -3 4 8 148.309 17.5658 8
 -3 4 8 150.716 18.0315 43
 -3 4 8 139.337 19.5832 18
 -3 4 8 160.676 21.0336 32
 -3 4 8 149.023 32.1277 16
 -3 4 7 1525.52 49.2151 32
 -3 4 7 1611.73 64.9433 16
 -3 4 7 1604.8 48.5709 18
 -3 4 7 1434.94 45.2213 43
 -3 4 6 56.6927 16.1414 32
 -3 4 6 27.6286 13.1022 43
 -3 4 6 68.9789 15.9224 18
 -3 4 6 40.6175 12.5964 8
 -3 4 6 44.8081 25.8307 16
 -3 4 6 7.0165 21.9535 37
 -3 4 5 152.522 18.5798 32
 -3 4 5 184.249 18.9142 18
 -3 4 5 141.318 16.3596 43
 -3 4 5 164.776 27.8403 16
 -3 4 5 143.296 15.1178 8
 -3 4 4 418.797 25.9278 32
 -3 4 4 333.465 21.8545 8
 -3 4 4 412.241 25.6429 18
 -3 4 4 357.77 23.8276 43
 -3 4 4 363.232 34.6569 16
 -3 4 3 297.634 20.6397 8
 -3 4 3 347.131 24.4913 18
 -3 4 3 279.046 22.3754 43
 -3 4 3 292.306 32.6353 16
 -3 4 2 73.1411 15.3821 18
 -3 4 2 66.5443 11.006 8
 -3 4 2 67.6316 13.6924 43
 -3 4 2 84.4635 23.8304 16
 -3 4 1 223.612 28.4926 16
 -3 4 1 184.334 14.6742 8
 -3 4 1 226.102 19.7711 18
 -3 4 1 209.867 18.2526 43
 -3 4 0 384.794 22.8985 43
 -3 4 0 407.871 25.1072 18
 -3 4 0 402.995 19.5592 8
 -3 4 -1 24.9995 12.6023 43
 -3 4 -1 28.4655 14.8401 18
 -3 4 -2 307.247 17.6372 8
 -3 4 -2 311.415 26.7743 19
 -3 4 -2 291.453 23.3226 18
 -3 4 -2 287.991 21.6356 43
 -3 4 -2 298 25.1093 14
 -3 4 -3 1316.7 54.7911 14
 -3 4 -3 1355.96 51.1124 43
 -3 4 -3 1462.16 56.6894 19
 -3 4 -3 1467 54.2229 18
 -3 4 -4 1731.22 49.3983 14
 -3 4 -4 1844.51 44.7561 43
 -3 4 -4 43.3415 31.8529 10
 -3 4 -4 1894.67 50.6591 19
 -3 4 -4 1782.77 47.227 18
 -3 4 -4 0.52321 29.4595 37
 -3 4 -5 5564.61 81.9346 14
 -3 4 -5 6096.45 82.7148 19
 -3 4 -5 5743.59 79.2214 18
 -3 4 -5 5772.21 74.2656 43
 -3 4 -6 15403.8 307.917 30
 -3 4 -6 14903.4 310.331 19
 -3 4 -6 14826.9 309.919 18
 -3 4 -6 15236.3 313.163 14
 -3 4 -7 3599.3 126.433 30
 -3 4 -7 3645.42 128.237 19
 -3 4 -7 3397.47 127.096 18
 -3 4 -7 3551.77 128.971 14
 -3 4 -8 3387.06 85.6611 30
 -3 4 -8 3276.28 89.8169 14
 -3 4 -9 2065.87 68.9051 14
 -3 4 -9 2028.68 64.4068 30
 -3 4 -9 2088.69 65.8886 19
 -3 4 -10 217.561 27.688 14
 -3 4 -10 238.522 28.1884 19
 -3 4 -10 208.365 25.3046 30
 -3 4 -11 17.0489 18.7353 30
 -3 4 -11 14.9746 20.2386 14
 -3 4 -11 19.1677 22.5652 19
 -3 4 -12 308.45 29.9103 30
 -3 4 -12 394.568 35.5948 19
 -3 4 -12 379.922 35.1161 14
 -3 4 -13 2487.98 110.419 14
 -3 4 -13 2507.94 108.396 19
 -3 4 -13 2522.05 133.41 15
 -3 4 -14 14.5836 23.7587 14
 -3 4 -14 34.0326 39.4771 15
 -3 4 -14 13.6426 28.6516 19
 -3 4 -14 29.8729 21.0028 34
 -3 4 -15 3024.03 131.667 19
 -3 4 -15 2956.23 137.923 18
 -3 4 -15 3265.49 160.284 15
 -3 4 -15 3291.19 132.764 34
 -3 4 -16 3.24356 34.2376 18
 -3 4 -16 -7.3941 32.6297 19
 -3 4 -16 35.5845 46.3034 15
 -3 4 -16 4.6717 22.336 34
 -3 4 -17 7764.42 325.056 15
 -3 4 -17 8088.02 299.798 19
 -3 4 -17 7769.93 296.548 34
 -3 4 -18 460.18 49.0003 19
 -3 4 -18 464.96 62.3451 15
 -3 4 -18 396.621 38.191 34
 -3 4 -19 1121.27 63.2264 34
 -3 4 -19 1179.71 72.6684 19
 -3 4 -19 1128.68 73.2679 44
 -3 4 -19 1131.82 87.1342 15
 -3 4 -20 2117.38 101.085 19
 -3 4 -20 2174.26 119.975 15
 -3 4 -20 1998.72 94.4838 34
 -3 4 -21 25.5681 38.9798 15
 -3 4 -21 2.43044 20.7366 34
 3 -4 22 11.6125 23.8733 11
 -3 4 -22 65.5036 37.4648 15
 -3 4 -22 24.4042 20.7734 34
 -3 4 -23 32.4663 33.5348 15
 -3 4 -23 19.0259 19.5735 34
 3 -4 24 147.49 21.5342 11
 3 -4 24 91.8226 14.8618 20
 3 -4 24 716.094 47.4619 42
 -3 4 -24 875.1 39.1462 34
 -3 4 -24 869.574 56.5149 15
 3 -4 25 22.4805 12.6366 11
 3 -4 25 69.8005 27.3366 42
 -3 4 -25 66.861 26.518 15
 -3 4 -25 56.746 17.6093 34
 3 -4 26 96.7463 25.2832 42
 -3 4 -26 112.746 17.9997 34
 3 -4 27 72.975 20.4634 42
 -3 3 26 44.4896 14.0271 32
 -3 3 26 42.1499 22.7261 42
 -3 3 25 243.958 22.1791 32
 -3 3 25 166.926 17.8737 18
 -3 3 25 186.95 32.4224 42
 -3 3 24 109.86 20.5686 32
 -3 3 24 91.457 17.156 18
 3 -3 -24 90.4372 14.3818 35
 -3 3 23 33.2055 19.465 32
 -3 3 23 21.1095 15.7733 18
 3 -3 -23 11.7534 12.0976 35
 3 -3 -23 2.89223 14.4237 6
 -3 3 22 15.2042 20.3883 32
 3 -3 -22 2.17691 12.8712 35
 -3 3 22 -12.9925 16.4671 18
 3 -3 -22 -5.12341 15.7751 6
 -3 3 21 4.93277 17.7997 18
 -3 3 21 -7.27877 21.6219 32
 3 -3 -21 -7.37722 16.5041 6
 3 -3 -21 0.76455 12.9898 35
 -3 3 20 -4.34145 17.7388 18
 -3 3 20 11.6333 22.0406 32
 3 -3 -20 -9.39386 18.4344 6
 3 -3 -20 9.02349 13.4027 35
 -3 3 19 103.403 24.8585 32
 3 -3 -19 141.195 21.8426 6
 3 -3 -19 115.132 17.8521 35
 -3 3 18 293.802 31.8446 32
 3 -3 -18 308.983 27.7951 6
 3 -3 -18 235.218 22.1914 35
 -3 3 17 128.652 25.3876 32
 -3 3 17 93.7686 21.3549 18
 3 -3 -17 145.274 23.3005 6
 3 -3 -17 128.961 17.356 35
 -3 3 16 147.296 25.8685 32
 -3 3 16 128.667 21.8916 18
 3 -3 -16 141.738 22.4979 6
 -3 3 15 1125.22 55.3262 18
 -3 3 15 1128.37 58.8902 32
 -3 3 15 1069.49 77.2152 42
 -3 3 14 1349.87 63.8915 32
 -3 3 14 1226.27 59.5755 18
 -3 3 14 1301.48 81.1551 42
 -3 3 13 22.5337 18.4497 32
 -3 3 13 41.497 16.8866 18
 3 -3 -13 52.5796 16.5324 6
 -3 3 13 -0.83239 34.0541 42
 -3 3 12 3451.43 131.196 32
 3 -3 -12 3522.69 129.865 6
 -3 3 12 3154.38 127.256 18
 -3 3 12 3264.97 145.655 42
 -3 3 11 1392.42 62.0967 32
 -3 3 11 1345.59 59.4549 18
 -3 3 11 1400.27 76.4941 42
 -3 3 10 153.851 19.6826 32
 -3 3 10 117.98 17.1291 18
 -3 3 10 145.558 33.3122 42
 -3 3 9 278.107 22.7291 32
 -3 3 9 264.676 21.1957 18
 -3 3 9 229.434 34.3286 42
 -3 3 8 466.67 28.0458 32
 -3 3 8 410.885 25.6605 18
 -3 3 8 462.267 39.7268 42
 -3 3 8 409.965 24.7376 8
 -3 3 7 123.724 16.8399 32
 -3 3 7 127.445 11.4415 3
 -3 3 7 113.19 27.5612 42
 -3 3 7 107.917 15.1909 18
 -3 3 7 106.465 13.3353 43
 -3 3 6 -1.70208 12.4819 32
 -3 3 6 -0.48038 7.08605 3
 -3 3 6 -4.15433 10.6637 43
 -3 3 6 2.432 11.7059 18
 -3 3 6 -13.171 23.219 42
 -3 3 5 614.856 38.8942 42
 -3 3 5 520.897 25.7769 8
 -3 3 5 552.463 27.2174 18
 -3 3 5 533.852 25.9395 43
 -3 3 4 -0.93169 19.6006 42
 -3 3 4 2.39889 6.5809 3
 -3 3 4 6.18131 9.89186 43
 -3 3 4 0.23208 10.7826 18
 -3 3 4 2.67773 8.36528 8
 -3 3 3 66.2559 10.1479 8
 -3 3 3 89.7841 8.57383 3
 -3 3 3 72.6387 11.944 43
 -3 3 3 67.2336 13.0845 18
 -3 3 3 90.6379 22.0607 42
 -3 3 2 718.973 43.9236 42
 3 -3 -2 749.847 43.0044 1
 -3 3 2 827.527 32.3717 3
 -3 3 2 719.608 36.1147 18
 -3 3 2 696.5 35.1976 43
 -3 3 2 678.819 33.9525 8
 3 -3 -2 732.826 42.0066 2
 -3 3 1 193.451 16.7861 18
 -3 3 1 175.049 15.8777 43
 -3 3 1 200.286 11.4093 3
 -3 3 1 161.313 24.8484 16
 -3 3 1 191.486 23.5438 42
 -3 3 0 7838.2 104.628 3
 -3 3 0 5580.92 120.36 10
 -3 3 0 6252.35 113.738 18
 -3 3 0 5955.54 110.577 43
 -3 3 0 7319.61 129.723 42
 -3 3 0 6272.14 127.852 16
 -3 3 0 6150.43 107.409 3
 3 -3 1 2038.56 59.1414 2
 -3 3 -1 2117.08 37.1335 3
 -3 3 -1 24.6272 32.92 10
 -3 3 -1 1743.08 45.587 18
 -3 3 -1 1575.63 42.3895 43
 -3 3 -1 4.46479 34.1947 37
 -3 3 -1 1872.96 41.2674 3
 3 -3 2 1345.66 52.9239 2
 -3 3 -2 1150.2 42.6447 43
 -3 3 -2 1137.34 49.7774 10
 -3 3 -2 1081.07 45.4773 19
 -3 3 -2 1155.72 44.1207 18
 -3 3 -2 1392.88 37.503 3
 -3 3 -2 1214.51 40.0911 3
 -3 3 -2 1056.45 45.4536 14
 -3 3 -3 12756.7 130.236 14
 -3 3 -3 14160.4 125.072 18
 -3 3 -3 13422.9 127.924 19
 -3 3 -3 13932 120.104 43
 -3 3 -3 18438.6 101.532 3
 -3 3 -3 14830.8 112.001 3
 -3 3 -4 1521.28 55.1026 14
 -3 3 -4 1583.64 51.7311 43
 -3 3 -4 1533.36 53.804 19
 -3 3 -4 1531.6 52.7772 18
 -3 3 -4 2131.57 45.7015 3
 -3 3 -4 1949.21 50.0852 3
 -3 3 -5 238.684 16.1514 3
 -3 3 -5 159.635 19.2832 14
 -3 3 -5 150.543 18.9382 19
 -3 3 -5 164.732 18.3521 18
 -3 3 -5 262.154 12.4985 3
 -3 3 -6 367.814 14.439 3
 -3 3 -6 255.022 21.6611 19
 -3 3 -6 74.3623 29.3868 10
 -3 3 -6 246.855 21.1518 18
 -3 3 -6 225.254 22.2902 14
 -3 3 -6 338.474 17.964 3
 -3 3 -6 0.44788 19.381 37
 -3 3 -7 1050.52 51.002 14
 -3 3 -7 985.146 48.2704 19
 -3 3 -7 984.662 48.5408 18
 -3 3 -7 1133.37 49.3843 6
 -3 3 -8 1869.49 71.4392 14
 -3 3 -8 1849.5 68.2784 19
 -3 3 -8 1903.36 71.0077 18
 -3 3 -9 2643.25 106.094 14
 -3 3 -9 2661.17 105.342 18
 -3 3 -9 2580.19 101.596 19
 -3 3 -10 88.4371 21.7066 14
 -3 3 -10 82.4368 23.7153 18
 -3 3 -10 99.7113 17.0478 6
 -3 3 -10 15.1672 28.8266 10
 -3 3 -10 85.2267 20.5498 19
 -3 3 -11 1681.77 80.1342 14
 -3 3 -11 1724.42 76.7666 19
 -3 3 -11 1645.94 80.8548 18
 -3 3 -11 1837.53 75.9488 6
 -3 3 -12 650.718 45.3799 14
 -3 3 -12 706.716 43.6767 31
 -3 3 -12 636.012 42.0177 19
 -3 3 -12 685.801 48.0178 18
 -3 3 -12 753.887 40.7301 6
 -3 3 -13 316.349 32.9566 31
 -3 3 -13 301.309 32.1801 19
 -3 3 -13 300.995 38.035 18
 -3 3 -13 310.105 33.6002 14
 -3 3 -13 357.029 28.3191 6
 -3 3 -14 275.35 34.1365 14
 -3 3 -14 301.082 33.2817 31
 -3 3 -14 315.004 34.4441 19
 -3 3 -14 324.245 38.9833 18
 -3 3 -14 334.021 27.9874 6
 -3 3 -15 11562 426.103 31
 -3 3 -15 11400.3 425.431 19
 -3 3 -15 10935.6 429.858 18
 -3 3 -15 11546.7 450.542 15
 -3 3 -15 11645.8 421.004 38
 -3 3 -15 12736 422.875 6
 -3 3 -16 274.361 34.4207 31
 -3 3 -16 241.333 36.8889 19
 -3 3 -16 266.306 25.9051 38
 -3 3 -16 276.485 52.0758 15
 -3 3 -16 261.053 34.0734 34
 -3 3 -16 272.759 27.9331 6
 -3 3 -17 141.944 31.9541 31
 -3 3 -17 172.677 24.7463 6
 -3 3 -17 150.524 37.5502 19
 -3 3 -17 179.475 22.7146 38
 -3 3 -17 152.185 47.2194 15
 -3 3 -17 142.239 30.9672 34
 -3 3 -18 326.935 42.9198 19
 -3 3 -18 409.552 31.2242 38
 -3 3 -18 410.125 33.1055 6
 -3 3 -18 360.189 56.3343 15
 -3 3 -18 370.091 39.4224 34
 -3 3 -19 2.01299 18.7932 6
 -3 3 -19 15.032 32.8878 19
 -3 3 -19 7.41128 16.3526 38
 -3 3 -19 -30.9849 40.9116 15
 -3 3 -19 7.99708 25.9175 34
 -3 3 -20 -2.98553 18.9734 6
 -3 3 -20 12.6147 15.3542 38
 -3 3 -20 -20.7752 39.5905 15
 -3 3 -20 11.4302 24.5341 34
 3 -3 21 65.3804 30.3835 11
 -3 3 -21 26.5588 17.9261 6
 -3 3 -21 28.3742 35.3676 15
 -3 3 -21 39.9607 25.2785 34
 -3 3 -22 1.35418 16.2154 6
 -3 3 -22 -2.30335 34.079 15
 -3 3 -22 1.93898 22.0434 34
 -3 3 -23 446.011 28.2133 6
 3 -3 23 51.9688 23.1683 11
 3 -3 23 29.9639 14.8665 20
 3 -3 23 393.095 41.8987 42
 -3 3 -23 397.731 46.4202 15
 -3 3 -23 415.518 33.7031 34
 -3 3 -24 38.2482 16.251 6
 3 -3 24 41.0046 30.5303 42
 -3 3 -24 51.8643 21.9119 34
 3 -3 25 -7.0622 14.8934 11
 3 -3 25 0.98851 8.62197 20
 -3 3 -25 59.2878 15.1691 6
 3 -3 25 92.6091 29.2607 42
 -3 3 -25 67.7495 21.0748 34
 3 -3 26 156.868 28.356 42
 -3 3 -26 171.778 16.3684 6
 -3 3 -26 179.276 21.9453 34
 3 -3 27 14.0031 20.4359 42
 -3 3 -27 14.7731 14.2405 34
 -3 2 27 190.146 18.1159 32
 3 -2 -27 169.502 16.2962 6
 -3 2 26 64.8645 16.1331 32
 3 -2 -26 52.7003 14.5978 6
 -3 2 26 30.5333 29.006 42
 3 -2 -26 54.3981 12.9666 35
 -3 2 25 27.497 15.9394 32
 3 -2 -25 -1.13469 15.2931 6
 -3 2 25 6.21327 31.8938 42
 3 -2 -25 2.6309 12.3272 35
 -3 2 24 14.9157 17.8781 32
 3 -2 -24 4.77757 16.2914 6
 -3 2 24 9.44794 35.8854 42
 3 -2 -24 -1.4633 13.1559 35
 -3 2 23 16.2658 19.176 32
 -3 2 23 40.9098 38.739 42
 -3 2 23 -1.32422 15.1316 18
 3 -2 -23 27.8206 20.3984 6
 3 -2 -23 18.5618 14.5062 35
 -3 2 22 22.8063 20.5592 32
 3 -2 -22 6.57661 14.6725 35
 3 -2 -22 13.5559 21.6238 6
 -3 2 22 9.73039 15.5279 18
 -3 2 22 4.87311 39.3729 42
 -3 2 21 13.2432 20.0971 32
 -3 2 21 -20.0853 41.5403 42
 3 -2 -21 -13.8661 22.7591 6
 -3 2 21 9.5693 15.9001 18
 3 -2 -21 -0.83811 14.0092 35
 -3 2 20 93.8889 25.0353 32
 -3 2 20 48.5052 45.6777 42
 3 -2 -20 123.975 28.0345 6
 -3 2 20 64.0836 18.9082 18
 3 -2 -20 88.0203 17.8999 35
 -3 2 19 442.739 32.8123 18
 -3 2 19 517.373 60.4141 42
 3 -2 -19 518.539 33.5096 35
 -3 2 18 330.854 50.6952 42
 -3 2 18 290.127 26.0255 18
 3 -2 -18 343.824 26.4066 35
 -3 2 17 196.569 45.266 42
 -3 2 17 202.676 21.915 18
 3 -2 -17 187.639 20.5669 35
 -3 2 16 7927.01 313.906 18
 3 -2 -16 8421.37 315.676 35
 3 -2 -15 290.693 28.8469 6
 -3 2 15 248.263 43.1726 42
 -3 2 15 208.267 20.7235 18
 3 -2 -15 208.756 19.8359 35
 -3 2 14 4176.77 166.99 18
 3 -2 -14 4125.65 167.2 35
 -3 2 13 33.0379 31.1536 42
 3 -2 -13 74.1302 20.6091 6
 -3 2 13 61.5006 14.422 18
 -3 2 12 2012.61 87.1964 18
 -3 2 12 2331.28 105.779 42
 -3 2 11 406.097 27.4437 32
 -3 2 11 370.386 24.3778 18
 -3 2 11 440.194 41.2101 42
 -3 2 10 598.083 32.1315 32
 -3 2 10 494.632 28.615 18
 -3 2 10 583.222 44.1705 42
 -3 2 9 295.629 21.4451 32
 3 -2 -9 326.545 21.6016 6
 -3 2 9 259.009 16.7163 3
 3 -2 -9 250.611 22.8708 1
 -3 2 9 261.904 18.8547 18
 -3 2 9 327.938 33.9724 42
 -3 2 8 5153.27 187.303 32
 3 -2 -8 5616.3 187.665 6
 -3 2 8 5100.52 183.778 3
 -3 2 8 4832.07 184.667 18
 3 -2 -8 5008.11 192.322 1
 -3 2 8 5342.63 198.302 42
 -3 2 7 1856.19 70.2654 32
 3 -2 -7 1832.92 69.268 6
 -3 2 7 1710.64 66.3038 3
 -3 2 7 1628.74 67.4504 18
 -3 2 7 1806.99 79.7988 42
 3 -2 -7 1754.04 74.4512 1
 -3 2 6 3512.96 125.203 32
 3 -2 -6 3569.31 131.035 1
 -3 2 6 3824.94 135.425 42
 -3 2 6 3366.1 121.24 3
 -3 2 5 1013.07 43.0571 32
 3 -2 -5 951.209 47.375 1
 3 -2 -5 970.885 38.7259 3
 -3 2 5 915.556 50.8064 42
 -3 2 5 1027.73 39.4394 3
 -3 2 4 652.95 31.5493 32
 3 -2 -4 670.225 27.4368 3
 3 -2 -4 628.567 36.1484 1
 -3 2 4 681.768 27.9252 3
 3 -2 -4 679.399 36.188 2
 3 -2 -3 5293.47 223.132 1
 3 -2 -3 5768.83 224.03 2
 -3 2 3 5989.61 215.245 3
 -3 2 2 12165.7 443.793 3
 3 -2 -2 11919.7 452.711 2
 -3 2 1 3094.58 116.367 3
 3 -2 -1 3067.27 125.38 2
 3 -2 0 198.393 18.7492 2
 -3 2 0 203.837 11.1744 3
 3 -2 1 843.597 43.5541 2
 -3 2 -1 836.476 37.7403 3
 -3 2 -1 947.547 34.8416 3
 -3 2 -2 23711.7 887.347 3
 -3 2 -2 26737.5 885.271 3
 -3 2 -3 5669.78 175.838 3
 -3 2 -3 4131.55 176.763 3
 -3 2 -4 1677.81 79.8986 14
 -3 2 -4 1743.58 76.5912 3
 -3 2 -5 41.9719 14.157 14
 -3 2 -5 44.7237 12.1663 30
 -3 2 -5 54.0997 11.1018 3
 -3 2 -5 47.6285 7.64232 3
 -3 2 -5 37.9585 12.7354 18
 -3 2 -6 152.962 14.3121 3
 -3 2 -6 119.808 17.8147 14
 -3 2 -6 125.226 16.0868 30
 -3 2 -6 112.132 16.3473 18
 -3 2 -6 97.1991 27.1614 10
 -3 2 -7 37.8129 14.2776 30
 -3 2 -7 38.4153 14.9064 18
 -3 2 -7 52.9575 8.33214 3
 -3 2 -7 33.2303 14.6141 6
 -3 2 -7 84.739 24.7991 10
 -3 2 -7 48.8164 14.05 19
 -3 2 -7 -2.94546 14.601 37
 -3 2 -8 12.3166 14.3469 30
 -3 2 -8 22.9397 14.4913 13
 -3 2 -8 15.2004 17.3175 18
 -3 2 -8 -2.5341 13.7272 6
 -3 2 -8 14.7544 14.1571 19
 -3 2 -8 5.4723 7.47264 3
 -3 2 -8 7.56821 15.3382 37
 -3 2 -9 4.85047 7.90277 3
 -3 2 -9 10.6643 16.1393 30
 -3 2 -9 6.55297 14.7621 6
 -3 2 -9 8.04506 15.2159 13
 -3 2 -9 17.0225 16.0942 19
 -3 2 -9 3.5834 19.3802 18
 -3 2 -10 186.834 21.8244 30
 -3 2 -10 202.398 23.8013 13
 -3 2 -10 203.014 15.206 3
 -3 2 -10 184.883 26.5118 18
 -3 2 -10 181.075 22.0235 19
 -3 2 -10 217.628 22.8193 6
 -3 2 -11 89.389 20.5744 31
 -3 2 -11 63.5397 18.8527 13
 -3 2 -11 75.3199 24.5186 18
 -3 2 -11 48.04 18.1005 6
 -3 2 -11 38.3066 19.5787 19
 -3 2 -12 1142.46 56.1836 31
 -3 2 -12 1233.32 61.3704 13
 -3 2 -12 1034.58 54.5282 19
 -3 2 -12 976.131 58.9855 18
 -3 2 -12 1181.2 56.1741 6
 -3 2 -13 717.81 44.7918 31
 -3 2 -13 785.245 49.1225 13
 -3 2 -13 761.913 39.355 23
 -3 2 -13 685.841 44.2516 19
 -3 2 -13 717.556 49.6179 18
 -3 2 -13 821.81 44.9369 6
 -3 2 -14 269.645 30.4932 31
 -3 2 -14 342.536 33.2879 13
 -3 2 -14 314.46 24.093 23
 -3 2 -14 279.966 31.6538 19
 -3 2 -14 330.847 29.2897 6
 -3 2 -15 117.26 25.0046 31
 -3 2 -15 138.968 27.6753 13
 -3 2 -15 123.75 17.4952 23
 -3 2 -15 147.823 23.9828 6
 -3 2 -15 146.118 29.9144 19
 -3 2 -15 151.097 15.0127 33
 -3 2 -16 178.533 29.6702 31
 -3 2 -16 170.503 30.3701 13
 -3 2 -16 194.815 21.2693 23
 -3 2 -16 159.15 26.2557 6
 -3 2 -16 169.626 31.9131 19
 -3 2 -16 199.584 25.1394 38
 -3 2 -16 180.086 42.6382 15
 -3 2 -16 192.384 17.7663 33
 -3 2 -17 2792.46 148.57 15
 -3 2 -17 3311.47 127.323 23
 -3 2 -17 2875.58 131.45 19
 -3 2 -17 2858.9 128.921 38
 -3 2 -17 3405.92 122.097 33
 -3 2 -17 3354.57 131.028 6
 -3 2 -18 261.999 21.2853 33
 -3 2 -18 298.817 32.0325 6
 -3 2 -18 252.282 29.0023 38
 -3 2 -18 231.899 45.2141 15
 -3 2 -19 2700.7 116.303 38
 -3 2 -19 2589.09 122.283 34
 -3 2 -19 2873.08 108.22 33
 -3 2 -19 2931.36 117.196 6
 -3 2 -20 162.064 26.8259 6
 -3 2 -20 144.358 24.1583 38
 -3 2 -20 101.507 37.446 15
 -3 2 -20 127.341 31.4044 34
 -3 2 -20 141.626 17.4727 33
 -3 2 -21 100.851 15.6701 33
 -3 2 -21 90.3065 24.1552 6
 -3 2 -21 98.9242 22.2093 38
 -3 2 -21 62.0863 33.9273 15
 -3 2 -21 89.6382 28.9425 34
 -3 2 -22 17.1816 20.1697 6
 3 -2 22 36.1813 31.1073 42
 -3 2 -22 -10.249 17.7543 38
 -3 2 -22 1.35665 24.3936 34
 3 -2 23 23.7411 13.7862 20
 -3 2 -23 42.0029 19.5618 6
 3 -2 23 34.2617 31.8525 42
 -3 2 -23 35.8099 24.8369 34
 3 -2 24 87.0188 31.1036 42
 3 -2 24 16.2428 10.9595 20
 -3 2 -24 95.1865 20.8235 6
 -3 2 -24 79.7724 24.2748 34
 -3 2 -25 -11.1989 16.9279 6
 3 -2 25 -9.54838 27.0504 42
 -3 2 -25 -0.54149 18.9365 34
 -3 2 -26 58.9337 15.6427 6
 3 -2 26 7.25576 24.7005 42
 -3 2 -26 48.4065 19.3782 34
 -3 2 -27 22.3585 12.2327 6
 3 -2 27 31.8615 20.669 42
 -3 2 -27 23.2745 15.7071 34
 -3 2 -28 10.1363 12.3623 34
 -3 1 29 15.9584 18.2914 42
 3 -1 -28 5.62124 11.5753 6
 -3 1 28 -18.5931 24.5838 42
 3 -1 -27 12.9256 14.062 6
 -3 1 27 -5.36016 27.4548 42
 -3 1 26 10.7972 32.0635 42
 3 -1 -26 13.2371 17.3955 6
 -3 1 26 6.52771 13.9363 32
 -3 1 25 24.901 16.2617 32
 -3 1 25 4.28663 36.0782 42
 3 -1 -25 29.1486 20.9819 6
 3 -1 -25 12.7345 14.4295 35
 -3 1 24 49.3352 18.14 32
 3 -1 -24 81.1126 24.7614 6
 -3 1 24 55.4382 40.9559 42
 3 -1 -24 46.1099 16.7386 35
 -3 1 23 7.45504 17.5809 32
 -3 1 23 -32.0229 41.7598 42
 3 -1 -23 7.40511 24.5462 6
 3 -1 -23 6.82456 15.5717 35
 -3 1 22 6.80763 18.7186 32
 -3 1 22 1.00003 40.3364 42
 3 -1 -22 -0.87801 14.9338 35
 3 -1 -22 9.84116 27.2554 6
 3 -1 -21 409.012 39.7245 6
 -3 1 21 318.891 52.8794 42
 3 -1 -21 302.892 27.3459 35
 3 -1 -20 57.2956 26.1526 6
 -3 1 20 -15.025 29.0729 37
 -3 1 20 29.8593 41.1577 42
 3 -1 -20 43.7636 15.9249 35
 -3 1 19 638.133 58.6999 42
 3 -1 -19 640.724 34.1302 35
 -3 1 18 2185.42 113.16 42
 3 -1 -18 2033.42 91.5593 35
 3 -1 -17 262.572 29.0251 6
 -3 1 17 178.871 40.9467 42
 3 -1 -17 173.035 19.5788 35
 -3 1 16 631.543 54.152 42
 3 -1 -16 581.74 34.2914 35
 3 -1 -15 421.407 30.7729 6
 -3 1 15 355.24 41.9351 42
 3 -1 -15 302.614 22.9205 35
 3 -1 -14 2.20109 17.0542 6
 -3 1 14 21.0799 29.073 42
 3 -1 -14 -1.46322 10.1861 35
 3 -1 -13 76.4892 18.1267 6
 -3 1 13 96.4022 29.3916 42
 3 -1 -13 60.7898 11.7256 35
 3 -1 -12 484.368 28.4911 6
 -3 1 12 437.069 38.5711 42
 3 -1 -11 1248.11 40.5704 6
 -3 1 11 901.838 46.2422 42
 -3 1 10 6455.87 234.921 32
 -3 1 10 5783.39 231.588 3
 -3 1 10 6430.81 244.805 42
 -3 1 9 3992.37 150.923 32
 3 -1 -9 3771.2 152.732 1
 -3 1 9 3986.55 160.2 42
 -3 1 8 8650.95 326.497 32
 -3 1 8 8936.5 335.181 42
 3 -1 -8 8921.22 329.665 1
 3 -1 -7 35404.8 1181.76 6
 3 -1 -7 32371.7 1183.31 1
 3 -1 -7 33911.4 1183.9 2
 3 -1 -6 1057.35 41.1949 3
 3 -1 -6 1034.84 47.1509 1
 3 -1 -6 1103.05 47.1972 2
 3 -1 -5 1.52729 5.44549 3
 3 -1 -5 17.3204 10.1036 2
 3 -1 -5 0.58619 10.47 1
 3 -1 -4 6036.22 211.987 3
 3 -1 -4 6009.74 218.395 2
 3 -1 -3 1095.72 50.3022 2
 3 -1 -3 1209.2 45.1178 3
 3 -1 -2 18583.1 699.496 2
 3 -1 -2 20591.6 694.012 3
 3 -1 -1 10660.7 378.992 2
 -3 1 0 8277.71 289.19 3
 -3 1 -1 165.033 10.128 3
 -3 1 -1 146.971 13.4864 3
 -3 1 -2 1625.86 57.5789 3
 -3 1 -2 1423.42 59.7917 3
 -3 1 -3 2269.41 81.0115 3
 -3 1 -3 2151.15 83.1771 3
 -3 1 -4 73.6285 8.44816 3
 -3 1 -4 60.9889 15.2021 2
 -3 1 -4 54.8981 11.5396 3
 -3 1 -5 426.153 19.3286 3
 -3 1 -5 335.479 21.3936 3
 -3 1 -5 379.389 28.1091 2
 -3 1 -6 179.063 19.9455 14
 -3 1 -6 218.26 14.0797 3
 -3 1 -6 233.257 22.6529 2
 -3 1 -7 208.07 19.4514 30
 -3 1 -7 262.399 14.7976 3
 -3 1 -7 184.387 22.0538 18
 -3 1 -7 223.701 21.8678 14
 -3 1 -7 185.478 19.5994 6
 -3 1 -7 283.574 24.4533 2
 -3 1 -8 7245.35 248.502 14
 -3 1 -8 6509.74 243.514 30
 -3 1 -8 6838.23 238.941 3
 -3 1 -8 6362.46 247.006 18
 -3 1 -8 6731.71 246.454 6
 -3 1 -9 62.5886 20.4189 14
 -3 1 -9 68.92 20.7896 18
 -3 1 -9 81.4559 15.9005 23
 -3 1 -9 81.5762 18.5426 6
 -3 1 -10 12980.7 451.284 14
 -3 1 -10 12007.3 445.792 31
 -3 1 -10 13326.4 448.06 23
 -3 1 -10 12332 452.807 13
 -3 1 -10 11260.6 449.051 18
 -3 1 -10 12401.1 448.498 6
 -3 1 -10 13139.6 442.742 33
 -3 1 -11 225.997 23.7472 31
 -3 1 -11 224.836 26.3921 13
 -3 1 -11 219.542 21.9644 23
 -3 1 -11 233.091 27.554 14
 -3 1 -11 205.582 27.9378 18
 3 -1 11 231.054 17.8388 39
 -3 1 -11 229.364 24.5842 6
 -3 1 -11 235.478 18.4091 33
 -3 1 -12 303.105 31.3579 14
 -3 1 -12 237.284 25.2031 31
 -3 1 -12 277.519 30.2338 13
 -3 1 -12 251.219 23.3184 23
 3 -1 12 238.647 18.7665 39
 -3 1 -12 267.902 26.8842 6
 -3 1 -12 256.083 19.7517 33
 -3 1 -13 43.7141 19.6438 31
 -3 1 -13 36.4593 15.6343 23
 -3 1 -13 49.6553 20.0232 6
 -3 1 -13 51.6494 12.5892 33
 3 -1 13 36.3141 11.2819 39
 3 -1 13 24.5309 10.1295 5
 -3 1 -14 923.446 50.7886 31
 -3 1 -14 1016.97 50.4219 23
 3 -1 14 1003.4 44.0432 39
 -3 1 -14 950.131 51.7123 6
 -3 1 -14 1012.44 45.5921 33
 -3 1 -15 540.226 38.1076 31
 -3 1 -15 576.558 36.3261 23
 3 -1 15 543.598 29.5795 39
 3 -1 15 458.158 26.6411 5
 -3 1 -15 585.35 32.0311 33
 -3 1 -15 529.17 38.7546 6
 3 -1 16 8.60554 11.0194 39
 -3 1 -16 5.22281 19.0126 38
 -3 1 -16 4.75805 23.4302 13
 -3 1 -16 12.0768 15.669 23
 -3 1 -16 15.0267 21.9156 6
 -3 1 -16 11.2937 12.2794 33
 -3 1 -17 510.044 53.3694 15
 -3 1 -17 617.393 40.2116 23
 -3 1 -17 629.372 46.6729 34
 -3 1 -17 632.466 35.6868 33
 -3 1 -17 628.742 42.9455 38
 -3 1 -17 620.743 48.5941 13
 -3 1 -17 642.292 44.0208 6
 -3 1 -18 190.965 28.2001 38
 -3 1 -18 202.666 33.4625 13
 -3 1 -18 176.915 23.8885 23
 -3 1 -18 178.593 29.2204 6
 -3 1 -18 164.786 32.7725 34
 -3 1 -18 175.109 19.5426 33
 -3 1 -19 40.4637 27.3267 13
 -3 1 -19 14.3309 16.8658 23
 -3 1 -19 24.9075 25.0894 6
 -3 1 -19 53.4025 15.1704 33
 -3 1 -19 31.1001 26.4965 34
 -3 1 -19 21.088 21.2326 38
 -3 1 -20 35.1356 15.2266 33
 -3 1 -20 44.6822 18.6679 23
 -3 1 -20 33.5875 25.324 6
 3 -1 20 52.1428 30.858 42
 -3 1 -20 45.8497 22.974 38
 -3 1 -20 56.2867 26.7799 34
 -3 1 -21 1.23329 20.6261 38
 -3 1 -21 13.2199 13.1605 33
 -3 1 -21 3.45083 24.1005 6
 3 -1 21 1.56056 30.3479 42
 -3 1 -21 -9.80999 24.8457 34
 -3 1 -22 250.648 32.0939 6
 3 -1 22 194.217 36.8594 42
 -3 1 -22 245.238 30.1118 38
 -3 1 -22 265.389 33.839 34
 -3 1 -22 249.111 22.6347 33
 -3 1 -23 83.0018 15.6005 33
 3 -1 23 18.0453 21.1543 11
 3 -1 23 15.1397 11.0376 20
 -3 1 -23 65.4112 22.9026 6
 3 -1 23 64.6259 30.5859 42
 -3 1 -23 79.5913 25.3592 34
 -3 1 -24 103.634 16.0698 33
 -3 1 -24 70.8732 24.0312 34
 -3 1 -24 95.3244 22.3149 6
 3 -1 24 74.8667 29.0379 42
 -3 1 -25 260.394 25.6112 6
 3 -1 25 205.938 31.4306 42
 -3 1 -25 252.457 28.2072 34
 -3 1 -26 3.30564 14.3341 6
 3 -1 26 -9.61877 20.6135 42
 -3 1 -26 -0.46571 16.3745 34
 -3 1 -27 30.1782 13.1365 6
 -3 1 -27 17.3836 14.8038 34
 -3 1 -28 70.4486 12.0383 6
 -3 1 -28 85.9028 14.7343 34
 -3 0 29 -10.8712 21.5111 42
 3 0 -29 22.4838 11.0113 6
 -3 0 28 31.6614 26.4186 42
 3 0 -28 14.3051 14.4728 6
 3 0 -27 139.727 21.139 6
 -3 0 27 112.467 34.4377 42
 3 0 -26 223.048 27.3909 6
 -3 0 26 165.773 39.0456 42
 3 0 -25 161.979 27.343 6
 -3 0 25 99.9907 40.0131 42
 3 0 -24 284.025 31.8081 6
 -3 0 24 209.022 46.1905 42
 -3 0 23 4.60635 30.919 37
 3 0 -23 27.7353 28.0951 6
 -3 0 23 72.5662 41.9558 42
 3 0 -23 34.3067 17.8136 35
 -3 0 22 16.7181 42.0477 42
 3 0 -22 29.3649 29.1736 6
 3 0 -22 29.481 17.4592 35
 3 0 -21 92.2172 28.9631 6
 -3 0 21 52.8172 40.3932 42
 3 0 -21 71.7908 18.6358 35
 3 0 -20 12.768 24.7716 6
 -3 0 20 -0.98269 30.6379 37
 -3 0 20 -7.67857 37.6448 42
 3 0 -20 27.7454 15.2691 35
 3 0 -19 152.164 28.7966 6
 -3 0 19 75.8318 37.9384 42
 3 0 -19 123.603 19.08 35
 3 0 -18 44.0124 23.3402 6
 -3 0 18 12.3456 33.5587 42
 -3 0 18 6.71205 30.0652 37
 3 0 -18 34.0019 13.2832 36
 3 0 -18 42.8274 14.7252 35
 3 0 -17 242.489 26.4229 6
 -3 0 17 176.14 37.9556 42
 3 0 -17 164.695 17.2183 36
 3 0 -17 149.731 18.0853 35
 3 0 -16 100.394 21.4285 6
 -3 0 16 62.8893 31.8364 42
 3 0 -16 68.2598 13.1995 36
 3 0 -16 68.2385 13.9997 35
 3 0 -15 36.0373 11.7938 36
 3 0 -15 42.8532 18.0697 6
 -3 0 15 33.8743 28.2411 42
 -3 0 15 25.1015 28.0866 37
 3 0 -15 26.0868 11.625 35
 3 0 -14 1.28264 16.5089 6
 -3 0 14 7.32004 25.9917 42
 -3 0 14 0.79057 25.8377 37
 3 0 -14 5.54948 10.4433 35
 3 0 -14 1.62729 9.79998 36
 -3 0 13 191.478 30.6758 42
 3 0 -13 191.152 16.2904 35
 3 0 -13 206.629 16.3282 36
 -3 0 12 509.938 40.7211 42
 3 0 -12 564.488 28.6653 36
 3 0 -12 536.587 28.6043 35
 -3 0 11 6320.72 248.784 42
 -3 0 11 6330.28 237.273 3
 3 0 -11 6721.21 238.798 36
 3 0 -11 6279.97 238.371 35
 -3 0 10 3163.43 81.8446 32
 -3 0 10 2910.57 79.4088 3
 -3 0 10 3079.77 94.8969 42
 3 0 -10 3021.16 81.3165 35
 3 0 -9 13935.2 121.783 2
 -3 0 9 14951.3 119.398 3
 3 0 -8 2202.03 55.6671 2
 -3 0 8 2061.24 53.2826 3
 3 0 -8 2010.5 55.0504 1
 3 0 -7 3805.81 144.617 1
 3 0 -7 4020.28 144.861 2
 -3 0 7 4099.62 142.642 3
 -3 0 6 1782.33 62.1733 3
 3 0 -6 1489.32 64.3382 1
 -3 0 5 22641.5 785.481 3
 -3 0 4 210.997 11.8065 3
 3 0 -3 3108.2 110.18 3
 -3 0 3 3027.67 109.314 3
 3 0 -2 1331.89 52.8754 3
 -3 0 2 1503.16 52.7245 3
 -3 0 1 1603.73 58.9626 3
 -3 0 0 1608.18 67.3853 2
 -3 0 0 1546.51 60.413 3
 -3 0 -1 7381.61 245.759 3
 -3 0 -1 6686.61 252.447 2
 -3 0 -1 6640.49 247.257 3
 -3 0 -2 6474.15 245.627 3
 -3 0 -2 7027.61 254.8 2
 -3 0 -3 3770.51 142.728 2
 -3 0 -3 3556.14 133.167 3
 -3 0 -4 6115.42 236.613 2
 -3 0 -4 6400 226.858 3
 -3 0 -4 6629.96 229.692 3
 -3 0 -5 4934.97 187.631 2
 -3 0 -5 5112.71 177.232 3
 -3 0 -5 4805.1 179.471 3
 -3 0 -6 10000.1 330.778 2
 -3 0 -6 9802 317.774 3
 3 0 7 65993.1 2294.59 21
 -3 0 -7 63593.1 2300.32 14
 -3 0 -7 63234.9 2299.97 6
 -3 0 -8 7129.96 263.494 14
 3 0 8 7401.49 256.961 21
 -3 0 -8 6920.5 262.3 6
 -3 0 -9 3442.58 136.772 14
 -3 0 -9 3309.43 130.718 31
 3 0 9 3591.47 129.059 21
 -3 0 -9 3545.21 135.724 6
 -3 0 -9 3463.91 131.682 33
 -3 0 -10 1789.84 80.6631 14
 -3 0 -10 1805.91 75.2467 31
 3 0 10 1790.83 71.4554 5
 -3 0 -10 1914.93 80.3462 6
 -3 0 -10 1867.58 75.8666 33
 -3 0 -11 721.982 39.8988 31
 3 0 11 752.039 35.5148 5
 -3 0 -11 840.872 44.9572 23
 3 0 11 822.818 38.1367 39
 -3 0 -11 780.629 45.0445 6
 -3 0 -11 770.009 39.8632 33
 -3 0 -12 121.3 19.9409 31
 3 0 12 129.381 13.65 5
 -3 0 -12 125.663 17.6268 33
 -3 0 -12 158.697 21.2185 23
 -3 0 -12 143.79 23.2642 6
 3 0 12 122.256 15.4536 39
 -3 0 -13 61.3872 23.4555 13
 -3 0 -13 34.7175 16.7372 23
 -3 0 -13 46.073 21.1096 6
 3 0 13 49.2742 12.9134 39
 -3 0 -13 44.2955 15.0012 33
 3 0 13 41.7761 11.0342 5
 3 0 14 37.7947 10.4185 5
 3 0 14 46.2435 13.2042 39
 -3 0 -14 52.9203 23.4877 13
 -3 0 -14 55.0466 18.5657 23
 -3 0 -14 27.5284 21.1864 6
 -3 0 -14 47.597 15.736 33
 3 0 15 19.8936 10.2529 5
 -3 0 -15 10.1769 21.3689 13
 -3 0 -15 18.0993 17.142 23
 -3 0 -15 39.6108 15.3377 33
 -3 0 -15 24.1007 22.273 6
 3 0 15 46.1752 25.9746 11
 3 0 15 11.3703 12.0766 39
 3 0 16 65.165 12.2058 5
 -3 0 -16 55.5647 26.3548 13
 -3 0 -16 75.0493 20.4867 23
 3 0 16 132.808 28.7507 11
 -3 0 -16 63.9978 24.3362 6
 3 0 16 66.4265 14.6859 39
 -3 0 -16 80.3658 25.4606 34
 -3 0 -16 76.6872 17.3479 33
 -3 0 -17 151.404 30.5843 13
 -3 0 -17 146.272 23.1369 23
 3 0 17 8.50516 25.8516 11
 -3 0 -17 133.801 27.4863 6
 3 0 17 4.91648 13.0923 20
 3 0 17 97.6362 26.9752 42
 -3 0 -17 138.259 19.5291 33
 -3 0 -17 105.999 27.0741 34
 -3 0 -18 6.06824 23.1738 13
 -3 0 -18 -4.36304 18.2841 23
 -3 0 -18 -18.134 24.9315 6
 3 0 18 24.0191 12.7902 20
 3 0 18 48.9819 26.8584 11
 3 0 18 2.76341 23.6764 42
 -3 0 -18 -0.97451 10.7768 35
 -3 0 -18 11.9 24.5392 34
 -3 0 -18 -3.2025 15.5639 33
 -3 0 -19 1163.37 58.492 13
 -3 0 -19 1104.04 47.862 23
 3 0 19 33.5129 28.2258 11
 3 0 19 21.0015 16.1681 20
 3 0 19 920.555 49.7704 42
 -3 0 -19 1046.12 50.8088 34
 -3 0 -19 1240.19 43.2238 33
 -3 0 -19 1183.41 50.998 6
 -3 0 -20 223.271 28.3025 23
 -3 0 -20 272.635 34.8794 13
 3 0 20 181.193 31.8387 42
 -3 0 -20 229.179 31.5598 34
 -3 0 -20 250.216 24.0542 33
 -3 0 -20 233.253 32.4358 6
 -3 0 -21 1056.65 53.3713 6
 -3 0 -21 1027.91 51.1603 23
 -3 0 -21 915.139 43.9234 33
 3 0 21 768.649 52.0538 42
 -3 0 -21 1013.13 53.4917 38
 -3 0 -21 1039.28 60.5994 13
 -3 0 -21 753.254 48.9586 34
 -3 0 -22 557.083 39.2668 6
 3 0 22 451.169 39.8832 42
 -3 0 -22 549.136 39.4931 38
 -3 0 -22 450.987 37.2777 34
 -3 0 -22 541.422 31.174 33
 -3 0 -23 16.4272 13.6249 33
 -3 0 -23 13.0677 20.6255 6
 -3 0 -23 6.34369 20.4861 34
 -3 0 -24 68.2359 14.5646 33
 -3 0 -24 68.6219 20.9484 6
 -3 0 -24 84.8823 21.0228 34
 -3 0 -25 27.1773 16.9439 6
 -3 0 -25 30.1724 11.781 33
 -3 0 -25 34.4932 17.4561 34
 -3 0 -26 176.102 20.6551 6
 -3 0 -26 157.09 20.2574 34
 -3 0 -27 6.01695 11.3976 6
 -3 0 -27 -5.5534 11.4744 34
 3 1 -29 235.216 17.5638 6
 -3 -1 29 185.266 27.2583 42
 3 1 -28 33.799 12.1016 28
 3 1 -28 33.0286 14.5799 6
 -3 -1 28 29.1919 26.9146 42
 3 1 -27 291.479 24.2012 28
 3 1 -27 357.81 28.2031 6
 -3 -1 27 273.393 39.8753 42
 3 1 -26 4.8926 20.5948 6
 -3 -1 26 16.3418 33.3546 42
 -3 -1 26 6.01398 25.6005 37
 3 1 -25 621.083 41.7098 6
 -3 -1 25 513.254 52.6944 42
 3 1 -25 506.427 32.5399 36
 -3 -1 24 310.717 47.094 42
 3 1 -24 327.532 25.2939 36
 -3 -1 23 729.813 59.7307 42
 3 1 -23 840.802 39.5717 36
 -3 -1 22 275.592 47.2012 42
 3 1 -22 303.059 25.2063 36
 -3 -1 21 -2.11983 33.8391 37
 3 1 -21 78.4793 18.9641 36
 -3 -1 21 43.891 37.6148 42
 -3 -1 20 95.3921 39.595 42
 -3 -1 20 21.1489 34.8842 37
 3 1 -20 112.941 20.3301 36
 -3 -1 19 323.616 43.8703 42
 3 1 -19 410.714 26.1197 36
 3 1 -19 324.365 25.7141 35
 3 1 -18 500.375 37.6691 6
 -3 -1 18 460.676 26.1497 20
 -3 -1 18 329.234 43.6321 42
 3 1 -18 341.258 26.4809 36
 3 1 -18 313.228 27.1058 35
 3 1 -17 154.506 20.0185 35
 -3 -1 17 101.542 34.0718 42
 3 1 -17 155.838 20.036 36
 -3 -1 16 131.26 31.5514 42
 3 1 -16 153.128 23.2004 6
 3 1 -16 125.741 17.0328 36
 3 1 -16 118.102 16.3361 35
 3 1 -15 362.951 28.4422 6
 -3 -1 15 193.149 17.3892 20
 -3 -1 15 264.456 34.9283 42
 3 1 -15 297.574 21.5136 36
 3 1 -15 254.577 20.8339 35
 3 1 -14 488.054 30.7832 6
 -3 -1 14 359.496 35.9777 42
 3 1 -14 406.758 24.0573 36
 3 1 -14 409.487 39.8908 15
 3 1 -14 372.47 23.2174 35
 3 1 -13 2.48396 16.8351 6
 -3 -1 13 26.2254 23.4996 42
 3 1 -13 0.27595 10.8421 35
 3 1 -13 4.28251 11.6771 36
 3 1 -13 0.81013 26.4435 15
 3 1 -12 36.2038 17.9749 6
 -3 -1 12 44.0737 21.8917 42
 3 1 -12 33.1553 12.558 36
 3 1 -12 26.3205 25.2995 15
 -3 -1 11 24967 914.737 3
 3 1 -11 26167.5 917.704 36
 3 1 -11 24856.7 934.256 15
 3 1 -10 18770.7 645.731 6
 -3 -1 10 18832.9 641.405 3
 3 1 -10 18023.2 643.622 36
 3 1 -10 16963.3 659.057 15
 3 1 -9 6616.47 224.978 6
 -3 -1 9 5973.35 219.987 3
 3 1 -9 5806.23 237.442 15
 3 1 -9 6417.66 223.171 36
 3 1 -8 4193.46 153.958 36
 3 1 -8 4229.24 169.644 15
 -3 -1 8 4342.62 151.334 3
 3 1 -8 4095.5 154.506 6
 3 1 -7 941.85 39.3045 6
 3 1 -7 993.615 36.0203 3
 -3 -1 7 1119.91 37.1983 3
 3 1 -7 1028.16 55.9707 15
 3 1 -6 793.97 32.3665 3
 3 1 -6 742.681 32.0798 1
 3 1 -5 3513.01 125.453 3
 -3 -1 5 3494.29 125.077 3
 -3 -1 4 1061.31 37.7878 3
 3 1 -4 883.559 37.8821 3
 -3 -1 3 3816.02 135.348 3
 -3 -1 2 658.112 32.5918 2
 -3 -1 2 688.759 28.3443 3
 -3 -1 1 2301.31 91.449 2
 -3 -1 1 2301.02 85.915 3
 -3 -1 0 3114.32 120.082 2
 -3 -1 0 3021.73 113.105 3
 -3 -1 -1 409.802 18.5715 3
 -3 -1 -1 390.373 24.8827 2
 -3 -1 -1 393.095 21.3322 3
 -3 -1 -2 3.50015 10.7711 2
 -3 -1 -2 3.49582 9.75125 3
 -3 -1 -2 0.35114 6.5281 3
 -3 -1 -3 1239.72 48.9465 3
 -3 -1 -3 1247.6 57.3414 2
 -3 -1 -3 1320.77 52.0865 3
 -3 -1 -4 2973.05 108.155 3
 -3 -1 -5 2081.49 80.963 3
 3 1 5 2228.65 83.474 21
 3 1 5 2246.09 82.6404 5
 -3 -1 -5 2207.06 87.691 6
 -3 -1 -6 5127.88 182.467 6
 3 1 6 5232.69 177.596 21
 3 1 6 5343 176.638 5
 -3 -1 -7 21380.5 784.401 14
 3 1 7 22551.2 779.754 21
 3 1 7 22908.9 778.605 41
 3 1 7 22019.5 778.436 5
 -3 -1 -7 22508.4 785.104 6
 3 1 8 4295.71 149.514 41
 3 1 8 4334.8 151.033 21
 -3 -1 -8 4011.75 155.883 6
 3 1 9 3216.28 119.556 21
 3 1 9 3010.06 117.134 5
 3 1 9 3299.8 117.88 41
 -3 -1 -9 3111.72 124.915 6
 3 1 10 290.854 18.0981 5
 3 1 10 308.798 21.1234 39
 -3 -1 -10 281.948 26.1404 6
 -3 -1 -10 274.703 24.055 33
 3 1 11 1522.92 44.4325 39
 3 1 11 1417.89 38.8335 5
 -3 -1 -11 1516.41 53.1599 6
 -3 -1 -11 1403.79 48.0237 33
 3 1 12 -3.47553 9.69656 5
 -3 -1 -12 6.94553 16.9825 23
 -3 -1 -12 -10.1928 18.4531 6
 -3 -1 -12 -7.4512 15.2924 33
 3 1 12 -2.70636 12.1483 39
 -3 -1 -13 234.937 29.2587 23
 3 1 13 291.327 23.5951 39
 3 1 13 272.85 19.823 5
 -3 -1 -13 258.038 25.3275 33
 -3 -1 -13 258.463 29.5723 6
 3 1 14 7.93361 10.466 5
 3 1 14 8.75782 10.4141 25
 -3 -1 -14 4.31213 18.1314 23
 -3 -1 -14 19.0652 21.1804 6
 3 1 14 6.22824 13.1503 39
 -3 -1 -14 10.3383 15.0102 33
 3 1 15 104.416 14.5483 5
 -3 -1 -15 86.1085 25.5596 13
 3 1 15 98.7088 13.9398 25
 -3 -1 -15 99.586 23.9013 23
 -3 -1 -15 122.601 26.0105 6
 3 1 15 97.3577 17.0363 39
 -3 -1 -15 93.0044 22.8761 38
 -3 -1 -15 87.9357 23.1933 34
 -3 -1 -15 102.343 20.5513 33
 3 1 16 149.944 15.3422 25
 3 1 16 91.2836 15.288 5
 -3 -1 -16 112.629 29.0413 13
 -3 -1 -16 142.29 26.298 23
 -3 -1 -16 140.985 27.6824 6
 3 1 16 138.59 19.1049 39
 -3 -1 -16 138.833 27.5678 38
 -3 -1 -16 117.645 25.1223 34
 -3 -1 -16 109.594 20.895 33
 -3 -1 -17 659.745 50.4275 13
 3 1 17 741.758 31.4271 25
 -3 -1 -17 671.245 44.6646 23
 -3 -1 -17 694.3 44.6716 38
 3 1 17 656.214 31.2663 5
 -3 -1 -17 616.826 43.1959 34
 -3 -1 -17 744.854 41.1815 33
 -3 -1 -17 700.216 44.7088 6
 -3 -1 -18 28.7933 24.8865 13
 -3 -1 -18 40.9038 21.283 23
 -3 -1 -18 59.4728 25.3595 6
 -3 -1 -18 22.7446 23.974 38
 -3 -1 -18 37.9081 23.0548 34
 -3 -1 -18 26.135 17.8494 33
 -3 -1 -19 28.5376 25.1264 13
 -3 -1 -19 13.8173 21.2474 23
 3 1 19 0.98832 20.8983 11
 -3 -1 -19 34.131 24.828 6
 -3 -1 -19 36.3327 18.8368 33
 -3 -1 -19 43.3503 24.833 38
 -3 -1 -19 32.1904 21.5221 34
 -3 -1 -20 357.491 33.5273 6
 -3 -1 -20 338.664 37.2554 13
 -3 -1 -20 333.221 31.8818 23
 -3 -1 -20 334.077 34.0668 38
 -3 -1 -20 268.542 29.415 34
 -3 -1 -20 347.483 27.8686 33
 -3 -1 -21 52.3694 17.5763 33
 -3 -1 -21 48.6644 23.1871 38
 -3 -1 -21 35.7859 25.4347 13
 -3 -1 -21 31.118 19.9272 23
 -3 -1 -21 54.148 23.3406 6
 -3 -1 -21 49.0038 13.6827 35
 -3 -1 -21 45.2685 20.2545 34
 -3 -1 -22 104.556 18.8327 33
 -3 -1 -22 99.2623 25.3256 13
 -3 -1 -22 95.1579 21.2319 23
 -3 -1 -22 130.96 23.5237 6
 -3 -1 -22 107.42 23.5328 38
 -3 -1 -22 105.577 15.1067 35
 -3 -1 -22 89.0456 20.4922 34
 -3 -1 -23 44.1986 14.6056 33
 -3 -1 -23 40.1635 18.7601 6
 -3 -1 -23 35.6788 11.3229 35
 -3 -1 -23 33.1153 17.4775 34
 -3 -1 -24 6.60355 11.9637 33
 -3 -1 -24 -6.94149 16.4572 6
 -3 -1 -24 -0.4304 14.9505 34
 -3 -1 -25 93.6607 14.0446 33
 -3 -1 -25 99.5537 17.4601 6
 -3 -1 -26 69.794 11.8364 33
 -3 -1 -26 77.5302 14.2161 6
 3 2 -29 137.751 13.0143 6
 3 2 -29 5.54423 18.2663 40
 3 2 -28 180.495 17.5977 6
 3 2 -28 107.87 13.5247 28
 3 2 -28 189.613 16.8249 36
 -3 -2 28 89.2283 23.8715 37
 -3 -2 28 148.854 27.0727 42
 3 2 -27 16.6105 12.2838 28
 -3 -2 27 9.89893 26.8762 42
 3 2 -27 15.5421 14.6349 6
 3 2 -27 10.731 12.979 36
 3 2 -26 39.1321 15.5196 36
 3 2 -26 38.8425 18.4051 6
 -3 -2 26 35.0656 29.9169 42
 3 2 -26 20.3526 14.6895 28
 3 2 -25 690.132 40.2979 28
 3 2 -25 917.158 45.8539 6
 3 2 -25 852.764 42.106 36
 -3 -2 25 661.141 55.1948 42
 3 2 -24 65.3775 18.661 28
 3 2 -24 71.701 18.5283 36
 -3 -2 24 90.8233 17.6023 20
 3 2 -24 58.24 21.131 6
 -3 -2 24 25.4949 33.3101 42
 3 2 -23 90.8066 20.2767 28
 -3 -2 23 126.614 18.9538 20
 3 2 -23 127.641 25.1231 6
 -3 -2 23 81.2628 34.9988 42
 3 2 -23 141.522 21.5039 36
 -3 -2 22 371.603 49.5118 42
 3 2 -22 452.828 36.1056 36
 3 2 -21 17.0034 23.0609 6
 -3 -2 21 3.44995 33.1034 42
 3 2 -21 12.7477 17.0773 36
 3 2 -20 429.789 40.4032 6
 -3 -2 20 324.857 50.0928 42
 3 2 -20 368.016 35.228 36
 3 2 -19 556.774 35.8786 6
 -3 -2 19 389.6 44.0218 42
 3 2 -19 472.416 31.1024 36
 3 2 -19 439.897 50.12 15
 3 2 -18 865.936 40.8803 6
 3 2 -18 732.622 35.2819 36
 3 2 -18 788.889 59.3673 15
 3 2 -17 116.874 22.4804 6
 -3 -2 17 70.0659 30.7715 42
 3 2 -17 107.167 19.7675 36
 3 2 -17 85.5191 35.8372 15
 3 2 -16 741.447 40.5823 6
 -3 -2 16 579.224 31.1352 20
 3 2 -16 634.369 55.738 15
 3 2 -16 656.12 36.9494 36
 3 2 -15 7179.64 247.461 6
 3 2 -15 6378.12 266.588 15
 3 2 -15 6394.35 243.566 36
 3 2 -14 23582.2 897.771 15
 3 2 -14 23843 875.682 36
 3 2 -13 23.3664 14.9477 6
 3 2 -13 13.1355 14.1641 36
 3 2 -13 18.8824 30.4306 15
 3 2 -12 4303.03 156.944 6
 3 2 -12 4069.73 155.67 36
 3 2 -12 4208.53 177.423 15
 3 2 -11 35.7749 14.0762 12
 3 2 -11 50.8805 13.5136 6
 3 2 -11 48.7678 12.7211 36
 3 2 -11 38.6132 28.4088 15
 3 2 -10 -4.15727 10.7709 6
 3 2 -10 3.43102 11.8382 12
 -3 -2 10 1.52033 7.24536 3
 3 2 -10 5.88935 10.8712 36
 3 2 -10 -1.63694 25.8359 15
 3 2 -9 379.265 22.2885 6
 3 2 -9 337.665 25.5918 12
 3 2 -9 410.694 40.271 15
 -3 -2 9 388.516 19.2989 3
 3 2 -9 403.353 23.6503 36
 3 2 -8 113.898 21.0191 40
 3 2 -8 103.414 11.7987 6
 3 2 -8 83.9526 13.4536 28
 3 2 -8 95.5227 15.0668 12
 3 2 -8 106.769 13.4594 36
 -3 -2 8 116.155 9.84497 3
 3 2 -8 92.7635 28.2545 15
 3 2 -7 80.2357 12.5755 28
 3 2 -7 90.6869 10.7751 6
 3 2 -7 86.6947 15.4354 12
 3 2 -7 95.6727 12.4315 36
 3 2 -7 72.9996 8.18512 3
 3 2 -7 76.1644 19.2491 40
 -3 -2 7 99.3688 8.80742 3
 3 2 -7 99.0433 27.5887 15
 3 2 -6 98.017 12.723 28
 3 2 -6 113.471 15.354 12
 3 2 -6 68.1583 8.69419 3
 3 2 -6 106.209 13.1931 36
 -3 -2 6 127.086 9.01428 3
 3 2 -6 125.367 27.5444 15
 3 2 -5 342.244 21.4191 28
 3 2 -5 396.262 25.0432 12
 3 2 -5 303.226 15.1145 1
 -3 -2 5 493.338 18.204 3
 3 2 -5 420.802 36.6013 15
 3 2 -4 -5.32597 48.6126 29
 3 2 -4 736.753 33.227 28
 3 2 -4 252.312 34.8829 22
 -3 -2 4 919.626 29.3625 3
 -3 -2 4 830.942 31.9934 3
 3 2 -3 14.4756 8.99067 28
 3 2 -3 3.64964 17.6574 22
 -3 -2 3 29.3999 9.30319 3
 -3 -2 3 20.7369 5.73229 3
 -3 -2 2 1484.31 49.2004 3
 -3 -2 2 1604.3 46.2259 3
 3 2 -1 2.13532 42.0905 29
 3 2 -1 26.3728 11.8326 12
 3 2 -1 14.5656 22.6754 22
 -3 -2 1 44.2664 9.81187 3
 -3 -2 1 42.0818 6.55326 3
 3 2 -1 19.0643 20.9723 15
 -3 -2 0 4752.18 102.077 3
 3 2 0 4.33334 104.781 29
 3 2 0 3619.85 109.803 12
 3 2 0 712.406 103.639 22
 -3 -2 0 5060.6 107.834 3
 -3 -2 -1 132.98 9.90075 3
 -3 -2 -1 163.267 14.3976 3
 -3 -2 -2 526.377 23.0872 3
 3 2 2 500.428 29.1453 12
 3 2 2 476.824 26.0989 21
 3 2 2 493.202 24.515 5
 -3 -2 -3 2441.98 97.2008 3
 3 2 3 2928.19 105.041 12
 -3 -2 -3 2558.95 103.073 6
 3 2 3 2755.87 101.296 21
 3 2 3 2840.09 100.167 9
 3 2 3 2729.78 99.1244 5
 3 2 4 26345.3 852.497 28
 3 2 4 26895.4 858.856 12
 3 2 4 24915.3 850.557 4
 3 2 4 26968.2 854.73 21
 3 2 4 26311.8 852.896 9
 3 2 4 26850.4 852.71 5
 -3 -2 -4 24803.3 857.586 6
 3 2 5 1013.08 44.9815 12
 3 2 5 995.785 37.8158 4
 3 2 5 980.127 41.0617 21
 3 2 5 1017.37 39.4994 9
 -3 -2 -5 953.112 44.9665 6
 3 2 6 2426.36 83.4578 4
 3 2 6 2332.47 86.0132 21
 3 2 6 2357.01 85.8781 41
 3 2 6 2386.36 84.4224 5
 -3 -2 -6 2225.66 90.2348 6
 3 2 7 52.701 11.2975 5
 3 2 7 54.1169 9.40503 4
 -3 -2 -7 55.5313 16.7041 6
 3 2 7 69.217 11.961 21
 3 2 7 59.0009 10.5875 41
 3 2 8 30.9809 10.9814 5
 -3 -2 -8 35.6396 16.729 6
 3 2 8 43.9903 11.4293 21
 3 2 8 30.6364 9.6135 4
 3 2 8 30.1625 10.0862 41
 -3 -2 -9 105.044 20.4886 6
 3 2 9 117.342 15.3913 21
 3 2 9 106.813 12.5269 4
 3 2 9 116.208 13.9331 41
 3 2 9 111.221 14.4414 5
 3 2 10 1520.2 39.0531 4
 3 2 10 1642.43 43.6895 41
 3 2 10 1591.92 42.1027 5
 -3 -2 -10 1464.09 52.4941 6
 -3 -2 -11 75.2943 21.2332 6
 -3 -2 -11 101.049 21.3243 33
 -3 -2 -12 2920.14 86.9295 23
 3 2 12 2967.71 71.757 39
 -3 -2 -12 2803.91 78.6932 33
 3 2 13 101.833 16.0495 5
 3 2 13 135.598 17.0884 25
 -3 -2 -13 107.126 25.462 23
 -3 -2 -13 102.888 23.2825 6
 3 2 13 125.036 18.6316 39
 -3 -2 -13 116.581 21.9505 33
 3 2 14 631.748 30.8189 25
 -3 -2 -14 494.619 40.9133 23
 -3 -2 -14 528.582 39.7969 38
 3 2 14 614.714 34.0357 39
 3 2 14 557.426 30.0221 5
 -3 -2 -14 542.702 37.3751 33
 -3 -2 -14 505.046 37.9524 6
 -3 -2 -15 141.316 26.3407 38
 3 2 15 153.426 17.0983 25
 -3 -2 -15 149.986 27.1134 23
 -3 -2 -15 134.698 25.7165 6
 -3 -2 -15 134.748 24.0844 33
 3 2 15 151.012 19.8084 39
 3 2 15 137.355 17.3493 5
 -3 -2 -16 511.694 47.5378 13
 3 2 16 644.998 33.3595 25
 -3 -2 -16 551.976 44.276 23
 3 2 16 549.311 38.9771 11
 -3 -2 -16 623.132 44.282 38
 3 2 16 624.661 33.2617 5
 -3 -2 -16 581.502 40.8763 33
 -3 -2 -16 651.745 42.2514 6
 -3 -2 -17 868.099 60.4386 13
 3 2 17 1011.2 44.7708 25
 -3 -2 -17 910.509 57.2688 23
 -3 -2 -17 889.864 52.7987 6
 -3 -2 -17 915.086 55.6052 38
 3 2 17 873.116 43.7124 5
 -3 -2 -17 880.582 51.0859 33
 -3 -2 -18 145.38 28.1084 38
 -3 -2 -18 142.614 30.3497 13
 3 2 18 164.175 17.9509 25
 -3 -2 -18 156.386 28.1277 23
 -3 -2 -18 132.363 25.6872 6
 -3 -2 -18 139.505 24.6467 33
 -3 -2 -19 269.602 29.2687 6
 -3 -2 -19 263.376 33.9334 13
 3 2 19 315.967 21.6767 25
 -3 -2 -19 267.117 31.3448 23
 -3 -2 -19 279.381 31.7498 38
 -3 -2 -19 242.693 27.1377 33
 -3 -2 -20 177.622 29.723 13
 -3 -2 -20 198.605 27.0061 23
 -3 -2 -20 192.625 25.8398 6
 -3 -2 -20 215.335 28.1479 38
 -3 -2 -20 173.869 23.749 33
 -3 -2 -21 176.708 28.6055 13
 -3 -2 -21 238.089 26.6325 23
 -3 -2 -21 223.741 25.1492 6
 -3 -2 -21 212.813 23.3112 33
 -3 -2 -22 58.6579 20.7302 13
 -3 -2 -22 57.2417 19.1085 23
 -3 -2 -22 40.0954 16.7448 6
 -3 -2 -22 57.964 16.339 33
 -3 -2 -22 53.7716 13.0931 35
 -3 -2 -23 15.3853 13.0117 33
 -3 -2 -23 9.35985 14.2499 6
 -3 -2 -23 20.8409 10.8567 35
 -3 -2 -24 14.7185 11.3728 33
 -3 -2 -24 9.35872 12.6624 6
 -3 -2 -24 11.8558 8.90043 35
 -3 -2 -25 27.2067 10.0059 33
 -3 -2 -25 37.5581 11.6444 6
 -3 -2 -26 56.4361 9.44299 33
 3 3 -29 1.27911 16.1462 40
 3 3 -28 4.11395 19.5591 40
 3 3 -28 8.01022 10.6491 36
 3 3 -27 21.446 24.7459 40
 3 3 -27 161.84 15.5759 6
 3 3 -27 216.887 19.4923 36
 -3 -3 27 67.2507 27.8771 37
 3 3 -27 124.193 13.8773 28
 3 3 -26 37.5779 12.7132 28
 3 3 -26 -8.70666 26.0353 40
 -3 -3 26 11.2494 26.5879 37
 3 3 -26 42.4396 13.7732 6
 3 3 -26 38.5204 15.1482 36
 3 3 -25 72.2522 15.6523 28
 -3 -3 25 14.2929 13.8225 20
 3 3 -25 101.395 16.4426 6
 -3 -3 25 9.11878 31.8468 37
 3 3 -25 113.135 19.4023 36
 -3 -3 24 24.2832 14.4013 20
 -3 -3 24 11.9499 33.0496 37
 3 3 -24 29.4774 15.6021 6
 3 3 -24 35.4681 17.4913 36
 3 3 -24 42.3369 14.9281 28
 3 3 -23 21.3033 16.1083 28
 -3 -3 23 5.46801 14.0743 20
 3 3 -23 35.4228 17.4769 6
 3 3 -23 34.5651 17.6765 36
 3 3 -22 8.57487 16.1126 6
 -3 -3 22 7.02697 13.6432 20
 3 3 -22 13.6766 17.027 28
 3 3 -22 10.6758 17.9253 36
 3 3 -22 2.28495 31.5802 15
 3 3 -21 33.1725 17.7331 28
 3 3 -21 27.2584 17.2918 6
 3 3 -21 28.6364 18.1804 36
 3 3 -21 67.0718 39.1579 15
 3 3 -20 11.9489 17.1234 28
 3 3 -20 1.25942 18.0164 12
 3 3 -20 2.67781 17.6024 6
 3 3 -20 21.9759 19.6337 36
 3 3 -20 -11.2527 37.4581 15
 3 3 -19 944.281 53.1518 28
 3 3 -19 1058.38 53.5042 6
 3 3 -19 1130.02 55.0562 36
 3 3 -19 1127.52 83.0438 15
 3 3 -18 32.2041 18.8473 36
 3 3 -18 11.3125 17.0149 28
 3 3 -18 18.5942 17.165 6
 3 3 -18 45.2914 37.0701 15
 3 3 -17 116.437 20.512 28
 3 3 -17 127.313 21.7685 36
 3 3 -17 146.643 20.4151 6
 3 3 -17 176.768 45.0006 15
 3 3 -16 60.1937 17.2085 28
 3 3 -16 80.6993 18.35 36
 3 3 -16 74.574 16.2791 6
 3 3 -16 62.907 37.2109 15
 3 3 -15 538.593 35.888 28
 3 3 -15 606.429 34.2603 6
 3 3 -15 636.187 36.5548 36
 3 3 -15 691.334 61.0039 15
 3 3 -14 258.68 21.3101 6
 3 3 -14 230.087 26.0913 12
 3 3 -14 196.106 22.5984 28
 3 3 -14 239.347 22.6589 36
 3 3 -14 229.041 43.2533 15
 3 3 -13 5318.17 196.188 6
 3 3 -13 5766.03 199.597 36
 3 3 -13 5775.19 226.66 15
 3 3 -12 748.324 36.9132 6
 3 3 -12 703.515 44.2169 12
 3 3 -12 829.883 40.3222 36
 3 3 -11 591.226 30.4999 6
 3 3 -11 553.235 37.6534 12
 3 3 -11 692.567 55.8441 15
 3 3 -11 660.031 33.898 36
 3 3 -10 10.6047 12.5259 28
 3 3 -10 12.103 14.8104 12
 3 3 -10 21.2985 12.3261 36
 3 3 -10 3.15861 18.4228 40
 3 3 -10 14.687 9.16037 6
 3 3 -10 7.49831 27.9675 15
 3 3 -9 425.472 28.8337 28
 3 3 -9 447.681 24.0754 6
 3 3 -9 456.132 33.1289 12
 3 3 -9 558.573 28.9999 36
 3 3 -9 543.295 49.4213 15
 3 3 -8 1.79098 10.6001 28
 3 3 -8 -15.2519 13.7558 12
 3 3 -8 -2.93377 7.48018 6
 3 3 -8 9.17445 18.6757 40
 3 3 -8 -0.28554 11.5002 36
 3 3 -8 -4.25659 25.888 15
 3 3 -7 45.2885 13.16 28
 3 3 -7 74.1589 16.4927 12
 3 3 -7 59.3475 8.91026 6
 3 3 -6 69.5192 13.1049 28
 3 3 -6 78.8785 9.28993 6
 3 3 -6 91.5875 17.4247 12
 3 3 -6 86.5707 23.5482 22
 3 3 -6 108.53 20.5204 40
 3 3 -5 707.003 38.4122 28
 3 3 -5 1009.62 49.1976 40
 3 3 -5 793.521 43.0559 12
 3 3 -5 1028.07 51.4839 22
 3 3 -5 874.684 54.8116 15
 3 3 -4 1089.86 53.4426 28
 3 3 -4 1196.3 58.9952 12
 3 3 -4 1250.51 69.8269 15
 3 3 -3 225.039 17.8681 28
 3 3 -3 254.968 22.6217 12
 3 3 -3 258.975 32.7388 15
 3 3 -2 1771.2 72.2071 28
 3 3 -2 1713.32 70.8128 4
 3 3 -2 1736.22 77.2327 12
 3 3 -2 1923.47 88.0598 15
 3 3 -2 1792.9 69.4728 5
 3 3 -1 52.4988 9.68213 5
 3 3 -1 3.78232 45.1039 29
 3 3 -1 44.484 10.9862 28
 3 3 -1 47.6388 14.4772 12
 3 3 -1 57.5273 24.1391 22
 3 3 -1 35.7324 9.98393 4
 3 3 -1 58.4223 23.6835 15
 3 3 0 7862.11 210.36 4
 3 3 0 7888.18 219.096 12
 3 3 0 8272.74 213.322 9
 3 3 0 8694.27 210.569 5
 3 3 0 8372.25 212.946 28
 3 3 1 42.5327 9.95194 5
 3 3 1 49.4647 10.8599 28
 3 3 1 50.763 14.274 12
 3 3 1 42.1748 10.22 21
 3 3 1 44.204 9.4437 4
 3 3 1 41.3459 9.97057 9
 3 3 1 54.4372 13.6108 1
 3 3 2 6113.48 217.75 28
 3 3 2 6046.42 223.198 12
 3 3 2 5666.44 215.466 4
 3 3 2 5425.56 217.935 21
 3 3 2 6240.13 218.535 9
 3 3 2 7129.39 228.712 1
 3 3 2 6468.37 217.446 5
 3 3 3 22.9322 9.61527 5
 3 3 3 23.932 9.25324 28
 3 3 3 17.525 13.0749 12
 3 3 3 38.5984 10.4314 21
 3 3 3 27.7875 9.28601 9
 3 3 3 27.0561 8.60704 4
 3 3 4 2110.16 80.7946 28
 3 3 4 1973.17 86.6656 12
 3 3 4 2168.71 82.9072 41
 3 3 4 1952.1 78.4649 4
 3 3 4 1969.19 81.4731 21
 3 3 4 2187.98 81.3372 9
 3 3 4 2181.13 80.9323 5
 3 3 5 67.3856 12.1654 21
 3 3 5 70.646 11.2093 9
 3 3 5 65.8951 10.6651 4
 3 3 5 76.7599 12.5748 41
 3 3 6 30.4075 11.1698 41
 3 3 6 36.2274 11.9482 21
 3 3 6 30.6202 10.4421 4
 3 3 6 38.0282 9.70789 9
 3 3 7 112.95 14.6488 5
 3 3 7 108.22 13.4231 4
 3 3 7 93.7701 14.6964 21
 3 3 7 117.137 12.4208 9
 3 3 7 121.401 14.8336 41
 3 3 7 94.5015 14.3017 39
 3 3 8 962.234 44.2137 41
 3 3 8 882.786 43.6264 21
 3 3 8 862.351 41.023 4
 3 3 8 906.969 40.5135 9
 3 3 8 925.076 43.7507 39
 3 3 8 970.797 43.2189 5
 3 3 9 605.627 30.7391 27
 3 3 9 694.664 35.074 41
 3 3 9 586.35 31.017 4
 3 3 9 640.245 34.5759 39
 3 3 9 671.839 33.5224 5
 -3 -3 -9 565.726 37.0726 6
 3 3 10 1850.9 75.6658 39
 3 3 10 1745.41 71.1508 27
 3 3 10 1797.29 71.8658 4
 3 3 10 2003.24 74.94 5
 -3 -3 -10 1567.64 77.6128 6
 3 3 11 1880.59 78.8942 27
 3 3 11 2406.23 84.9238 25
 -3 -3 -11 1945.85 93.6528 23
 3 3 11 2105.31 80.56 4
 3 3 11 1959.06 83.4975 39
 3 3 11 2218.1 83.521 5
 -3 -3 -11 1703.85 85.3874 6
 3 3 12 8011.3 260.214 25
 -3 -3 -12 7199.99 271.264 23
 3 3 12 7054.91 259.241 39
 -3 -3 -12 6249.31 264.257 38
 3 3 12 7513.93 259.495 5
 -3 -3 -12 6420.5 261.983 6
 -3 -3 -13 71.3961 22.1007 38
 3 3 13 92.9827 17.8904 5
 3 3 13 72.6716 17.3976 39
 3 3 13 104.863 17.3939 25
 -3 -3 -13 95.4902 25.9968 23
 -3 -3 -13 87.3553 21.3126 6
 -3 -3 -14 6143.38 247.063 23
 3 3 14 6258.79 236.441 39
 -3 -3 -14 5960.97 242.647 38
 -3 -3 -14 5597.92 238.74 6
 3 3 15 10.2414 14.1784 25
 -3 -3 -15 26.0435 24.0556 23
 -3 -3 -15 35.4031 20.871 6
 -3 -3 -15 21.3183 22.0356 33
 -3 -3 -15 20.0781 21.1239 38
 -3 -3 -16 1412.47 84.0522 13
 -3 -3 -16 1593.85 81.7051 23
 -3 -3 -16 1608.78 79.4016 38
 -3 -3 -16 1571.32 78.1321 33
 -3 -3 -16 1551.3 74.6165 6
 -3 -3 -17 71.3375 26.1091 13
 3 3 17 65.675 15.2758 25
 -3 -3 -17 45.0629 22.054 23
 -3 -3 -17 43.383 21.5334 33
 -3 -3 -17 35.4626 17.737 6
 -3 -3 -17 63.9585 22.2117 38
 -3 -3 -18 142.315 28.0149 13
 3 3 18 136.111 16.8327 25
 -3 -3 -18 113.172 24.6616 23
 -3 -3 -18 128.802 21.1609 6
 -3 -3 -18 143.339 24.458 38
 -3 -3 -18 140.533 23.7053 33
 -3 -3 -19 104.73 24.4215 13
 -3 -3 -19 92.1509 23.0269 23
 -3 -3 -19 94.203 19.0077 6
 -3 -3 -19 100.106 21.0397 38
 -3 -3 -19 108.267 21.2424 33
 -3 -3 -20 11.2491 18.3596 13
 -3 -3 -20 32.2569 18.9286 23
 -3 -3 -20 16.3585 14.4415 6
 -3 -3 -20 14.7821 17.0182 33
 -3 -3 -21 -0.58673 15.9809 13
 3 3 21 2.64896 9.99842 24
 -3 -3 -21 10.3515 15.8241 23
 -3 -3 -21 12.8764 13.0431 6
 -3 -3 -21 3.18588 14.2806 33
 3 3 22 14.9648 9.55538 24
 -3 -3 -22 8.07948 10.3377 35
 -3 -3 -23 120.639 13.1288 35
 3 4 -28 15.3209 16.7915 40
 -3 -4 27 4.29054 22.03 37
 3 4 -27 32.875 20.9462 40
 3 4 -26 5.78506 23.471 40
 -3 -4 26 27.2591 26.7201 37
 3 4 -25 13.7707 10.6212 28
 3 4 -25 -0.64461 24.4546 40
 3 4 -25 2.96572 14.5878 36
 3 4 -24 86.1675 14.8836 28
 3 4 -24 131.637 34.7738 15
 3 4 -24 129.855 19.8931 36
 3 4 -23 12.4907 13.843 28
 3 4 -23 21.6489 18.4483 12
 3 4 -23 -12.6953 28.3542 40
 3 4 -23 -5.61065 17.211 36
 3 4 -23 30.5333 33.1173 15
 3 4 -22 63.8708 65.1186 29
 3 4 -22 468.818 30.8295 28
 3 4 -22 516.512 38.8447 12
 3 4 -22 131.572 40.6041 40
 3 4 -22 637.732 36.887 36
 3 4 -22 631.509 60.172 15
 3 4 -21 -6.83012 14.6459 28
 3 4 -21 10.4099 19.3578 12
 3 4 -21 -22.3374 29.2584 40
 3 4 -21 -8.35391 19.1565 36
 3 4 -21 -11.4966 37.1462 15
 3 4 -20 22.5212 16.1113 28
 3 4 -20 14.8771 21.2287 12
 3 4 -20 27.7319 18.9329 36
 3 4 -20 43.5835 40.7032 15
 3 4 -19 140.212 20.9679 28
 3 4 -19 166.14 27.4689 12
 3 4 -19 162.559 25.0133 36
 3 4 -19 217.75 50.1715 15
 3 4 -18 817.626 46.9057 28
 3 4 -18 889.545 54.9383 12
 3 4 -18 973.495 50.7147 36
 3 4 -17 223.194 24.2288 28
 3 4 -17 297.479 31.8064 12
 3 4 -17 277.116 27.6832 36
 3 4 -16 874.821 49.1887 28
 3 4 -16 996.828 58.044 12
 3 4 -16 1042.78 61.6095 40
 3 4 -16 1054.47 52.2849 36
 3 4 -16 1060.83 82.2081 15
 3 4 -15 66.9468 17.908 28
 3 4 -15 70.9072 22.3204 12
 3 4 -15 50.2795 12.2183 9
 3 4 -15 92.3626 27.4121 40
 3 4 -15 108.585 43.5547 15
 3 4 -14 5.89033 14.4039 28
 3 4 -14 13.4318 19.811 12
 3 4 -14 1.60489 9.90371 9
 3 4 -14 -1.38285 24.7686 40
 3 4 -14 -16.2706 34.5946 15
 3 4 -13 667.761 39.3548 28
 3 4 -13 685.521 46.0217 12
 3 4 -13 807.427 67.5324 15
 3 4 -12 1252.18 63.6174 28
 3 4 -12 1431.02 71.5971 12
 3 4 -12 1859.26 78.3046 40
 3 4 -12 1696.95 94.2043 15
 3 4 -11 1297.53 66.0187 28
 3 4 -11 1431.24 73.7901 12
 3 4 -11 2113.54 81.7342 40
 3 4 -11 1856.76 97.0419 15
 3 4 -10 1972.03 81.5698 40
 3 4 -10 1341.12 74.6143 12
 3 4 -10 2184.83 87.9484 22
 3 4 -10 1485.44 68.9447 36
 3 4 -9 24.6857 22.0948 40
 3 4 -9 5.44764 16.7223 12
 3 4 -9 10.7059 23.9246 22
 3 4 -8 167.779 25.5833 40
 3 4 -8 108.036 21.0233 12
 3 4 -8 162.396 29.8994 22
 3 4 -8 106.281 14.9732 9
 3 4 -8 107.476 32.3782 15
 3 4 -7 1448.59 63.8352 28
 3 4 -7 1652.33 72.236 12
 3 4 -7 1394.72 62.456 9
 3 4 -7 1685.21 86.2366 15
 3 4 -6 1392.93 67.0351 28
 3 4 -6 1488.29 72.9713 12
 3 4 -6 1335.35 65.7716 9
 3 4 -5 5.94425 11.8985 28
 3 4 -5 7.47163 15.8012 12
 3 4 -5 -4.59857 18.5835 40
 3 4 -5 5.0473 26.2979 22
 3 4 -5 -1.22409 10.9414 9
 3 4 -5 -7.61883 25.7425 15
 3 4 -4 39.4663 12.6174 28
 3 4 -4 42.6632 16.657 12
 3 4 -4 62.7376 27.9732 22
 3 4 -4 63.7033 12.2262 4
 3 4 -4 88.5749 29.8314 15
 3 4 -3 497.277 28.7242 28
 3 4 -3 487.306 27.1033 4
 3 4 -3 500.461 34.3399 12
 3 4 -3 468.133 27.8937 9
 3 4 -3 542.829 44.1674 15
 3 4 -2 1319.19 54.251 28
 3 4 -2 1339.17 60.3896 12
 3 4 -2 1268.98 51.8918 4
 3 4 -2 1387.32 54.3267 9
 3 4 -2 1400.85 71.0103 15
 3 4 -1 4274.89 124.076 28
 3 4 -1 4048.63 130.436 12
 3 4 -1 4124.45 121.581 4
 3 4 -1 3817.9 122.596 21
 3 4 -1 4426.26 124.926 9
 3 4 -1 4379.61 144.46 15
 3 4 0 450.458 25.6565 28
 3 4 0 390.039 29.7789 12
 3 4 0 423.157 23.5419 4
 3 4 0 400.986 24.8223 21
 3 4 0 450.681 26.0526 9
 3 4 0 481.206 24.4401 5
 3 4 1 1197.55 52.3373 28
 3 4 1 1092.86 49.9657 4
 3 4 1 1119.94 51.9799 21
 3 4 1 1270.87 53.3407 9
 3 4 2 19.8586 10.8201 9
 3 4 2 8.24393 10.8588 28
 3 4 2 13.8341 10.4348 21
 3 4 2 16.4217 9.85797 4
 3 4 2 10.2377 10.6949 5
 3 4 3 4362.24 158.167 41
 3 4 3 3775.1 152.938 4
 3 4 3 3916.18 155.962 21
 3 4 3 4449.47 156.908 9
 3 4 3 4744.59 156.442 5
 3 4 4 537.86 29.257 39
 3 4 4 469.36 33.8753 12
 3 4 4 494.412 27.2855 4
 3 4 4 513.045 29.801 21
 3 4 4 560.718 30.1839 9
 3 4 4 554.26 31.2902 41
 3 4 4 596.793 30.0416 5
 3 4 5 70.1955 13.7885 5
 3 4 5 67.9379 17.8393 12
 3 4 5 59.3626 13.8966 21
 3 4 5 84.226 13.3898 9
 3 4 5 72.0211 12.6297 4
 3 4 5 68.6366 14.3858 41
 3 4 5 75.7468 12.7967 39
 3 4 6 658.373 32.3044 4
 3 4 6 540.425 32.8467 21
 3 4 6 638.304 32.6146 9
 3 4 6 657.073 35.6984 41
 3 4 6 611.879 32.8606 39
 3 4 7 1136.56 52.1992 39
 3 4 7 1137.81 50.3348 4
 3 4 7 1099.74 52.9802 21
 3 4 7 1188.14 51.2569 9
 3 4 7 1254.25 55.8737 41
 3 4 8 11.8315 15.7875 5
 3 4 8 1.13786 11.87 27
 3 4 8 5.93256 14.354 21
 3 4 8 1.47888 10.9883 9
 3 4 8 6.6851 12.7487 4
 3 4 8 5.60963 15.3571 41
 3 4 8 15.1113 13.0409 39
 3 4 9 42673.4 1497.11 27
 3 4 9 42498.2 1496.92 4
 3 4 9 45651.9 1497.94 9
 3 4 9 41387.8 1498.99 39
 3 4 10 49.999 14.5962 27
 3 4 10 71.1953 18.5753 25
 -3 -4 -10 31.8617 25.2157 23
 3 4 10 60.5132 14.1513 9
 3 4 10 51.9771 16.3941 4
 3 4 10 53.259 16.6055 39
 3 4 11 5896.14 219.511 27
 -3 -4 -11 5995.21 235.253 23
 3 4 11 5985.26 219.761 4
 3 4 11 5857.83 221.877 39
 -3 -4 -11 5656.34 231.059 33
 3 4 12 204.542 18.9771 27
 3 4 12 272.085 22.7103 25
 -3 -4 -12 214.795 31.0872 23
 -3 -4 -12 228.624 31.4215 33
 3 4 13 5847.18 225.137 27
 -3 -4 -13 5883.74 239.709 23
 -3 -4 -13 5994.75 236.779 33
 -3 -4 -14 4.18775 16.9492 38
 3 4 14 -3.23101 14.6229 25
 -3 -4 -14 17.7279 21.4966 23
 -3 -4 -14 1.16604 21.4019 33
 3 4 15 391.681 26.3118 25
 -3 -4 -15 299.141 32.5316 23
 -3 -4 -15 290.458 27.7534 38
 -3 -4 -15 304.875 32.1248 33
 -3 -4 -16 65.9394 22.4968 13
 3 4 16 70.0761 15.6718 25
 -3 -4 -16 97.7366 23.5159 23
 -3 -4 -16 67.4099 17.7905 38
 -3 -4 -16 65.475 22.0161 33
 -3 -4 -17 50.5549 21.0999 13
 -3 -4 -17 62.6405 19.548 23
 -3 -4 -17 58.318 19.3524 33
 -3 -4 -18 39.5121 19.5604 13
 -3 -4 -18 44.6136 18.4066 23
 -3 -4 -18 39.4967 17.6726 33
 -3 -4 -19 47.6324 17.0056 23
 3 4 19 35.53 11.9134 18
 -3 -4 -19 74.9698 18.2163 33
 3 4 20 90.8412 13.4234 24
 -3 -4 -20 69.7099 16.5649 23
 -3 -4 -20 86.4263 16.2582 33
 3 4 21 117.128 12.7513 24
 -3 -4 -21 104.175 15.5653 33
 -3 -4 -22 4.38758 9.66371 33
 3 4 22 0.56098 7.40967 24
 3 4 22 0.53914 8.65946 43
 -3 -4 -22 2.48579 8.279 35
 -3 -4 -23 398.214 21.6421 33
 3 5 -26 1.73852 16.7125 40
 3 5 -25 38.5991 20.2183 22
 3 5 -25 28.4183 20.467 40
 -3 -5 25 35.555 24.1168 37
 3 5 -25 21.899 25.1281 15
 3 5 -24 -9.35724 15.292 12
 3 5 -24 -1.7213 21.0631 22
 3 5 -24 8.07405 28.6683 15
 3 5 -24 2.28175 22.0998 40
 -3 -5 24 -22.1144 27.964 37
 3 5 -23 37.2127 11.9903 28
 3 5 -23 38.9486 18.8611 12
 3 5 -23 33.2236 24.4995 22
 3 5 -23 30.656 24.9216 40
 3 5 -23 62.4193 33.5839 15
 3 5 -22 232.129 20.7163 28
 3 5 -22 308.621 30.4004 12
 3 5 -22 265.243 36.161 22
 3 5 -22 261.705 35.0529 40
 3 5 -22 319.137 46.6 15
 3 5 -21 -12.0433 69.7226 29
 3 5 -21 -1.41601 12.2093 28
 3 5 -21 -5.69909 20.1622 12
 3 5 -21 -5.21769 26.2085 22
 3 5 -21 1.40227 25.8559 40
 3 5 -21 -43.6667 38.8078 15
 3 5 -20 -52.7198 71.5043 29
 3 5 -20 12.902 13.2253 28
 3 5 -20 13.9991 21.2787 12
 3 5 -20 -0.77805 27.522 22
 3 5 -20 0.72623 25.2797 40
 3 5 -20 19.4509 41.788 15
 3 5 -19 -9.1836 14.2215 28
 3 5 -19 18.0751 22.5363 12
 3 5 -19 -20.069 27.569 22
 3 5 -19 21.8502 17.4314 36
 3 5 -19 34.8541 28.0105 40
 3 5 -19 10.7157 41.2192 15
 3 5 -18 846.744 54.5331 40
 3 5 -18 628.587 38.3705 28
 3 5 -18 716.318 49.1854 12
 3 5 -18 707.115 57.4935 22
 3 5 -18 689.822 41.6259 36
 3 5 -18 823.168 74.3484 15
 3 5 -17 43.8505 16.4686 28
 3 5 -17 41.6664 23.0968 12
 3 5 -17 57.0536 30.3407 22
 3 5 -17 55.2566 27.9317 40
 3 5 -17 46.4517 18.8591 36
 3 5 -17 53.898 47.934 15
 3 5 -16 466.404 33.2969 28
 3 5 -16 582.965 45.2018 12
 3 5 -16 665.184 48.3686 40
 3 5 -16 623.484 53.5048 22
 3 5 -16 573.197 37.2012 36
 3 5 -16 683.651 68.852 15
 3 5 -15 -3.41368 14.8833 28
 3 5 -15 5.01162 21.9744 12
 3 5 -15 9.83101 26.4948 22
 3 5 -15 -10.781 16.9233 36
 3 5 -15 -5.92212 9.90055 9
 3 5 -15 2.92974 25.5461 40
 3 5 -15 5.43022 41.8849 15
 3 5 -14 1347.64 67.2085 40
 3 5 -14 1004.97 51.614 28
 3 5 -14 1040.17 61.1928 12
 3 5 -14 1395.13 73.1915 22
 3 5 -14 893.099 47.1666 9
 3 5 -14 1262.77 86.372 15
 3 5 -13 44.9715 13.0389 9
 3 5 -13 63.4758 16.8865 28
 3 5 -13 57.5838 23.3094 12
 3 5 -13 86.8102 29.9265 22
 3 5 -13 94.4919 27.3046 40
 3 5 -12 1048.49 55.7402 40
 3 5 -12 624.003 38.7856 28
 3 5 -12 786.075 50.2293 12
 3 5 -12 1171.83 62.8588 22
 3 5 -12 636.816 36.5447 9
 3 5 -11 7.36684 14.7187 28
 3 5 -11 18.6437 21.5948 12
 3 5 -11 18.7777 28.2507 22
 3 5 -11 28.5262 12.7419 9
 3 5 -11 15.2185 23.6894 40
 3 5 -11 6.096 36.582 15
 3 5 -10 2134.36 89.5758 28
 3 5 -10 2307.34 100.837 12
 3 5 -10 2370.19 118.408 15
 3 5 -9 291.734 96.8465 29
 3 5 -9 1058.93 54.7231 28
 3 5 -9 1061.26 61.8761 12
 3 5 -9 2088.14 82.5397 22
 3 5 -9 1062.04 53.2835 9
 3 5 -9 1563.79 67.999 40
 3 5 -9 1243.72 80.457 15
 3 5 -8 1907.58 96.9281 12
 3 5 -8 1840.77 88.9794 9
 3 5 -8 2126.16 112.936 15
 3 5 -7 199.116 20.1769 4
 3 5 -7 203.781 26.5791 12
 3 5 -7 204.35 20.3729 9
 3 5 -7 208.046 38.1704 15
 3 5 -6 339.463 25.4394 4
 3 5 -6 373.506 33.5824 12
 3 5 -6 343.502 26.1207 9
 3 5 -6 346.932 42.1723 15
 3 5 -5 138.867 17.7445 28
 3 5 -5 164.793 24.5645 12
 3 5 -5 135.839 16.9224 4
 3 5 -5 133.217 16.9581 9
 3 5 -5 139.515 32.9172 15
 3 5 -4 250.532 22.276 28
 3 5 -4 237.913 20.3682 4
 3 5 -4 255.107 27.4639 12
 3 5 -4 298.608 37.2361 15
 3 5 -3 517.727 30.4935 28
 3 5 -3 533.187 28.9358 4
 3 5 -3 473.732 28.4274 21
 3 5 -3 603.09 48.0831 15
 3 5 -3 498.887 30.2624 41
 3 5 -2 17.2508 55.9213 29
 3 5 -2 10.7449 12.9361 28
 3 5 -2 7.70508 10.2737 21
 3 5 -2 6.04644 11.8317 4
 3 5 -2 7.84429 12.7892 9
 3 5 -2 12.3727 12.1022 41
 3 5 -2 21.5252 24.2169 15
 3 5 -1 464.377 27.7724 28
 3 5 -1 429.042 25.8497 4
 3 5 -1 388.114 25.8112 21
 3 5 -1 503.28 28.8547 9
 3 5 -1 453.85 28.3664 41
 3 5 0 2045.93 80.9978 28
 3 5 0 1994.37 86.4569 12
 3 5 0 1827.76 77.5052 4
 3 5 0 2049.87 81.9971 41
 3 5 0 1847.47 79.2036 21
 3 5 0 2083.38 81.8417 9
 3 5 1 44.3295 17.5242 12
 3 5 1 41.0513 13.8391 41
 3 5 1 42.8423 12.4861 21
 3 5 1 41.6814 12.4426 4
 3 5 1 49.7963 14.003 9
 3 5 2 311.177 27.8284 12
 3 5 2 252.408 20.1418 4
 3 5 2 280.091 21.7088 21
 3 5 2 328.412 23.8992 9
 3 5 2 313.136 24.5331 41
 3 5 3 11.5337 11.2766 25
 3 5 3 14.3736 17.3012 12
 3 5 3 23.245 12.3308 21
 3 5 3 19.199 12.6482 9
 3 5 3 7.86846 11.8103 4
 3 5 4 56.1123 14.2269 25
 3 5 4 78.212 20.0333 12
 3 5 4 60.3045 13.6261 21
 3 5 4 56.8506 13.9682 9
 3 5 4 47.0129 14.397 4
 3 5 5 214.382 19.3275 25
 3 5 5 159.8 23.23 12
 3 5 5 188.962 19.0091 4
 3 5 5 172.619 18.5372 21
 3 5 5 209.231 19.2551 9
 3 5 5 171.188 16.3842 39
 3 5 6 286.573 22.04 25
 3 5 6 259.373 21.5373 4
 3 5 6 221.314 21.0976 21
 3 5 6 268.09 21.6254 9
 3 5 6 306.665 25.9931 41
 3 5 6 220.924 18.9343 39
 3 5 7 545.151 31.3811 27
 3 5 7 555.872 32.0837 25
 3 5 7 546.313 31.1086 4
 3 5 7 540.202 31.4634 9
 3 5 7 492.367 29.3361 39
 3 5 8 8188.12 310.587 27
 3 5 8 9257.29 312.442 25
 3 5 8 8526 310.231 4
 3 5 8 8749.8 311.959 9
 3 5 9 4244.38 163.718 27
 3 5 9 4508.51 165.62 25
 -3 -5 -9 4016.7 175.216 23
 3 5 9 4391.54 163.634 4
 3 5 9 4692.9 165.49 9
 3 5 10 6018.6 229.944 27
 3 5 10 6856.2 232.889 25
 -3 -5 -10 5777.87 241.309 23
 3 5 10 6281.42 230.467 4
 3 5 10 6618.37 232.345 9
 3 5 11 422.115 26.8747 27
 -3 -5 -11 418.869 35.6338 23
 -3 -5 -11 406.462 36.4109 33
 3 5 12 183.707 18.4748 27
 -3 -5 -12 187.698 26.5753 23
 -3 -5 -12 198.906 27.4298 33
 -3 -5 -13 74.2861 21.1971 23
 -3 -5 -13 96.1811 22.41 33
 3 5 14 70.1054 15.411 25
 -3 -5 -14 71.6969 20.4642 23
 -3 -5 -14 79.6584 22.0149 33
 -3 -5 -15 9.29038 17.5664 33
 -3 -5 -15 5.16971 18.8188 13
 -3 -5 -15 -8.61387 16.7178 23
 -3 -5 -16 153.311 21.6931 23
 -3 -5 -16 163.781 22.5197 33
 -3 -5 -17 154.148 19.8371 23
 -3 -5 -17 163.665 20.4374 33
 3 5 18 51.153 13.3576 43
 3 5 18 62.6068 12.4028 24
 -3 -5 -18 66.0361 15.0396 23
 -3 -5 -18 59.6576 14.8426 33
 3 5 19 -6.49267 9.59203 24
 3 5 19 6.49533 10.2933 43
 -3 -5 -19 -8.15733 11.7336 33
 3 5 20 21.4051 8.63432 24
 3 5 20 19.2991 9.65928 43
 -3 -5 -20 23.191 9.91009 33
 3 6 -24 -1.26132 45.7152 29
 3 6 -24 40.7441 13.9753 12
 -3 -6 24 17.2852 20.5482 37
 3 6 -24 30.6406 23.74 15
 3 6 -23 54.4866 51.0608 29
 3 6 -23 183.486 21.8974 40
 3 6 -23 201.227 33.8093 15
 3 6 -23 146.887 20.426 12
 -3 -6 23 -5.89666 23.5253 37
 3 6 -22 -11.0167 16.7976 12
 3 6 -22 -3.24359 17.3359 40
 3 6 -22 -4.72968 30.1554 15
 3 6 -21 13.6476 10.6 28
 3 6 -21 37.2511 19.2895 12
 3 6 -21 30.9201 19.4303 40
 3 6 -21 56.4204 34.3925 15
 3 6 -20 91.435 14.4901 28
 3 6 -20 130.259 23.8188 12
 3 6 -20 167.226 26.1022 40
 3 6 -20 147.988 40.9694 15
 3 6 -19 42.9738 13.9278 28
 3 6 -19 60.5373 22.873 12
 3 6 -19 96.3919 24.1498 40
 3 6 -19 119.105 41.5907 15
 3 6 -18 44.0761 23.2776 40
 3 6 -18 -10.729 74.0105 29
 3 6 -18 31.916 13.757 28
 3 6 -18 50.6885 22.9887 12
 3 6 -18 37.119 41.0156 15
 3 6 -17 -2.20371 82.147 29
 3 6 -17 6.82797 13.9652 28
 3 6 -17 -3.44876 21.6115 12
 3 6 -17 15.7318 22.1489 40
 3 6 -17 24.1062 42.321 15
 3 6 -16 76.1721 87.2817 29
 3 6 -16 142.443 19.7925 28
 3 6 -16 160.301 28.5889 12
 3 6 -16 269.21 36.605 22
 3 6 -16 205.074 29.6949 40
 3 6 -15 677.832 41.3402 28
 3 6 -15 792.947 53.2062 12
 3 6 -14 653.989 39.6925 28
 3 6 -14 704.869 50.8504 12
 3 6 -14 819.634 50.3312 40
 3 6 -14 544.697 33.9607 9
 3 6 -14 806.165 73.3757 15
 3 6 -13 6316.82 478.417 29
 3 6 -13 11399.5 434.824 28
 3 6 -13 12045.4 447.58 12
 3 6 -13 19964.6 469.667 22
 3 6 -13 10767.3 430.863 9
 3 6 -13 15006.1 448.377 40
 3 6 -13 13551.1 472.156 15
 3 6 -12 11880.2 447.162 28
 3 6 -12 11970.5 447.052 4
 3 6 -12 12463.4 459.779 12
 3 6 -12 11178.6 443.533 9
 3 6 -11 5845.36 226.972 28
 3 6 -11 5688.93 225.91 4
 3 6 -11 6214.03 238.914 12
 3 6 -11 5646.56 223.974 9
 3 6 -10 2886.33 113.268 28
 3 6 -10 2688.87 111.347 4
 3 6 -10 2941.66 124.156 12
 3 6 -10 2693.76 110.398 9
 3 6 -10 3082.03 142.585 15
 3 6 -9 3020.32 110.241 28
 3 6 -9 2787.49 107.882 4
 3 6 -9 2968.32 120.675 12
 3 6 -9 2797.79 107.668 9
 3 6 -9 2942.19 136.863 15
 3 6 -8 34.4955 17.5658 28
 3 6 -8 27.5176 25.3813 12
 3 6 -8 19.3836 16.8058 4
 3 6 -8 8.10186 13.8033 9
 3 6 -8 25.2536 11.9442 41
 3 6 -8 15.4214 32.228 15
 3 6 -7 522.533 32.8489 28
 3 6 -7 504.311 32.2237 4
 3 6 -7 466.695 29.2036 41
 3 6 -7 570.446 32.5456 9
 3 6 -7 532.706 52.5787 15
 3 6 -6 182.389 21.1845 4
 3 6 -6 173.86 17.6433 21
 3 6 -6 207.018 21.1806 9
 3 6 -6 181.89 18.7378 41
 3 6 -6 267.297 80.3301 29
 3 6 -6 202.11 37.7668 15
 3 6 -5 475.464 29.3934 4
 3 6 -5 403.139 26.6963 21
 3 6 -5 497.601 47.2666 15
 3 6 -5 490.335 30.5747 9
 3 6 -5 487.166 29.4395 41
 3 6 -4 137.307 76.459 29
 3 6 -4 173.135 18.5002 41
 3 6 -4 161.915 18.991 4
 3 6 -4 168.255 26.3941 12
 3 6 -4 128.755 15.8762 21
 3 6 -4 178.745 20.137 9
 3 6 -4 157.406 32.7866 15
 3 6 -3 1189.32 51.7653 28
 3 6 -3 1110.66 57.6434 12
 3 6 -3 1034.63 47.7512 4
 3 6 -3 999.157 46.9598 21
 3 6 -3 1171.83 50.9016 41
 3 6 -2 1.15933 19.7727 12
 3 6 -2 22.4431 11.525 21
 3 6 -2 15.7006 13.5749 4
 3 6 -2 31.6406 13.3631 41
 3 6 -1 41.8202 20.3568 12
 3 6 -1 32.7126 11.8879 21
 3 6 -1 29.492 14.0114 4
 3 6 -1 36.1416 15.4179 9
 3 6 -1 34.6261 14.6816 41
 3 6 0 614.104 40.8775 12
 3 6 0 654.35 31.387 25
 3 6 0 547.515 32.574 4
 3 6 0 589.232 33.0102 21
 3 6 0 681.539 37.5127 9
 3 6 0 681.618 37.2337 41
 3 6 1 251.161 27.9577 12
 3 6 1 266.576 19.3372 25
 3 6 1 240.358 21.134 4
 3 6 1 231.126 19.9874 21
 3 6 1 303.941 24.0515 9
 3 6 1 309.829 25.1836 41
 3 6 2 24.4436 10.7331 25
 3 6 2 32.9162 19.1234 12
 3 6 2 17.4405 11.4373 21
 3 6 2 21.6233 12.4423 43
 3 6 2 32.5625 15.3464 9
 3 6 2 24.4381 14.025 4
 3 6 2 25.8166 15.5909 41
 3 6 3 241.323 26.8232 12
 3 6 3 284.008 20.298 25
 3 6 3 268.307 22.7465 4
 3 6 3 252.536 21.0204 21
 3 6 3 309.629 24.2783 9
 3 6 3 244.366 20.9565 43
 3 6 4 207.87 18.0973 25
 3 6 4 206.094 21.1635 4
 3 6 4 197.271 18.7483 21
 3 6 4 221.069 21.4568 9
 3 6 4 191.169 18.8598 43
 3 6 5 143.782 19.1852 27
 3 6 5 166.289 17.0072 25
 3 6 5 145.781 19.1677 4
 3 6 5 164.076 19.5371 9
 3 6 5 161.004 18.4979 43
 3 6 6 1177.81 53.3921 27
 3 6 6 1288.06 53.3899 25
 3 6 6 1151.96 52.6553 4
 3 6 6 1223.24 55.298 9
 3 6 7 2.68019 13.8479 27
 3 6 7 8.24438 12.3584 25
 3 6 7 -6.8993 13.6509 9
 3 6 7 0.95375 14.6088 4
 3 6 7 1.21836 13.5381 43
 3 6 8 37.9787 13.5847 27
 3 6 8 41.7638 13.4217 25
 3 6 8 29.5099 14.5653 43
 3 6 8 34.5428 13.7201 9
 3 6 8 26.741 14.4372 4
 3 6 9 -0.62876 12.6323 27
 3 6 9 0.68004 11.7625 25
 3 6 9 -0.3072 13.9498 43
 3 6 9 2.72331 13.5915 4
 3 6 9 5.46316 13.2958 9
 -3 -6 -9 -7.54416 21.0273 33
 3 6 10 212.232 19.3789 27
 3 6 10 278.025 21.1563 25
 3 6 10 200.443 20.3132 43
 -3 -6 -10 227.169 26.6763 33
 3 6 11 35.0773 13.1927 27
 3 6 11 35.009 14.5592 43
 -3 -6 -11 38.131 18.9843 33
 3 6 12 285.186 22.5793 43
 -3 -6 -12 303.649 27.3713 33
 -3 -6 -13 70.0874 19.053 33
 3 6 13 55.756 14.8214 43
 3 6 14 47.8065 14.2486 43
 -3 -6 -14 42.1831 16.2552 33
 3 6 15 -0.25855 12.278 43
 -3 -6 -15 -7.3568 13.46 33
 3 6 16 137.465 14.2687 7
 -3 -6 -16 112.063 15.7645 33
 3 6 17 -2.93756 8.47661 24
 3 6 17 -2.92683 8.31846 7
 -3 -6 -17 -1.80594 9.85408 33
 3 6 18 83.7112 10.1242 24
 3 7 -22 31.9808 12.6453 12
 3 7 -22 8.02879 8.31998 4
 3 7 -22 1.33087 20.9053 15
 3 7 -21 -55.3954 50.0415 29
 3 7 -21 -5.66541 13.3786 12
 3 7 -21 -1.32061 9.01968 4
 3 7 -21 -8.31582 24.1874 15
 3 7 -20 6.29534 52.4977 29
 3 7 -20 12.0465 15.6112 12
 3 7 -20 9.20038 10.5898 4
 -3 -7 20 1.61927 18.3434 37
 3 7 -19 79.5599 19.6256 12
 3 7 -19 46.314 13.2276 4
 3 7 -18 38.3034 10.5269 28
 3 7 -18 79.5547 20.929 12
 3 7 -18 44.0353 13.2077 4
 3 7 -18 68.2429 31.904 15
 3 7 -17 256.941 19.7558 28
 3 7 -17 248.708 22.1266 4
 3 7 -16 23.6552 11.3563 28
 3 7 -16 15.7457 20.8493 12
 3 7 -16 7.87047 13.459 4
 3 7 -16 -8.44801 33.627 15
 3 7 -15 177.747 18.6099 28
 3 7 -15 179.163 20.344 4
 3 7 -15 236.938 29.5143 12
 3 7 -14 -1.98378 13.0595 28
 3 7 -14 6.46762 20.8667 12
 3 7 -14 10.9288 31.7801 15
 3 7 -13 1118.11 49.9783 28
 3 7 -13 1185.12 61.6972 12
 3 7 -13 1283.71 79.458 15
 3 7 -12 9.65497 14.4281 28
 3 7 -12 15.009 10.3812 9
 3 7 -12 -3.27199 32.7715 15
 3 7 -11 2282.33 87.6645 28
 3 7 -11 2239.74 84.8713 9
 3 7 -11 2459.82 114.892 15
 3 7 -10 483.615 31.6564 28
 3 7 -10 474.132 29.1166 9
 3 7 -10 529.139 52.5255 15
 3 7 -9 690.691 38.3651 28
 3 7 -9 676.774 36.7206 9
 3 7 -9 648.543 56.8504 15
 3 7 -8 650.256 36.1449 28
 3 7 -8 567.256 43.1402 12
 3 7 -8 652.376 34.5053 9
 3 7 -8 550.529 51.4154 15
 3 7 -7 120.737 71.9934 29
 3 7 -7 194.853 21.6389 28
 3 7 -7 169.462 27.2356 12
 3 7 -7 190.104 19.6291 9
 3 7 -7 159.076 34.4537 15
 3 7 -6 198.73 27.758 12
 3 7 -6 191.476 18.2658 41
 3 7 -6 208.019 21.3215 9
 3 7 -5 -3.76714 63.4535 29
 3 7 -5 -3.53002 19.9061 12
 3 7 -5 -2.95591 14.5247 4
 3 7 -5 -7.99552 14.0276 9
 3 7 -5 5.67147 11.9674 41
 3 7 -4 16.1125 14.4571 9
 3 7 -4 0.58443 19.5626 12
 3 7 -4 11.2219 14.3091 4
 3 7 -3 22.4002 14.7333 9
 3 7 -3 21.7983 19.6021 12
 3 7 -3 2.19894 13.6164 4
 3 7 -2 23.2399 18.9014 12
 3 7 -2 32.7516 14.156 4
 3 7 -2 19.1328 11.9099 7
 3 7 -1 1789.72 84.4853 12
 3 7 -1 1813.86 76.9086 4
 3 7 -1 2025.25 77.2664 7
 3 7 0 35.5461 18.8647 12
 3 7 0 43.3395 16.249 9
 3 7 0 45.1627 14.2794 7
 3 7 0 56.615 15.3628 4
 3 7 1 1235.77 63.4062 12
 3 7 1 1341.66 58.8923 4
 3 7 1 1370.39 60.5606 9
 3 7 2 722.085 39.0959 27
 3 7 2 771.682 38.9672 4
 3 7 2 757.539 40.7525 9
 3 7 3 47.3022 15.0779 27
 3 7 3 52.7612 16.0265 9
 3 7 3 52.3041 15.4248 4
 3 7 4 333.459 24.141 27
 3 7 4 328.983 23.9372 4
 3 7 4 347.406 26.2028 9
 3 7 4 292.386 23.0816 43
 3 7 5 57.9066 14.911 27
 3 7 5 50.4969 14.9814 43
 3 7 5 68.0113 15.9282 9
 3 7 5 60.8765 14.6848 4
 3 7 6 301.984 23.1207 27
 3 7 6 302.754 22.9226 4
 3 7 6 377.564 25.9711 9
 3 7 6 322.46 23.551 43
 3 7 7 10.2049 12.2428 27
 3 7 7 1.52054 13.0702 43
 3 7 7 9.60246 12.8273 4
 -3 -7 -7 -9.96779 17.0084 33
 3 7 8 15.5386 11.6635 27
 3 7 8 15.232 13.4021 43
 -3 -7 -8 23.3566 15.9508 33
 3 7 8 13.0605 12.5447 4
 3 7 9 10.6077 10.8337 27
 3 7 9 9.55625 12.8624 43
 -3 -7 -9 21.172 15.1376 33
 3 7 10 5.19302 10.1128 27
 3 7 10 7.75332 12.5837 43
 -3 -7 -10 7.05783 13.4533 33
 3 7 11 9.30163 9.78976 24
 3 7 11 10.2275 11.608 7
 3 7 11 12.2554 12.1447 43
 3 7 11 4.76256 8.5003 8
 -3 -7 -11 -1.05642 13.0233 33
 3 7 12 20.8653 9.28771 24
 3 7 12 9.4204 10.8356 7
 3 7 12 13.5143 11.7865 43
 -3 -7 -12 11.8311 11.5859 33
 3 7 13 3.6519 7.99555 24
 3 7 13 3.81182 10.4062 43
 3 7 13 0.22258 9.88145 7
 -3 -7 -13 7.38249 9.74135 33
 3 7 14 11.5006 9.44387 43
 3 7 14 13.8445 7.39048 24
 3 7 14 6.57374 8.2114 7
 3 8 -18 13.4811 11.8224 12
 3 8 -18 12.1886 7.73868 4
 3 8 -17 61.8605 15.5341 12
 3 8 -17 55.2133 9.83818 4
 3 8 -17 69.7567 22.8095 15
 3 8 -16 1.4215 48.1485 29
 3 8 -16 10.2666 8.86306 4
 3 8 -16 4.74729 21.0619 15
 3 8 -15 1.48769 50.2818 29
 3 8 -15 8.8827 9.53894 4
 3 8 -15 18.3728 22.2811 15
 3 8 -14 -1.53934 54.1841 29
 3 8 -14 26.0099 10.4217 4
 3 8 -14 16.6853 24.2656 15
 3 8 -13 7.45534 15.5811 12
 3 8 -13 8.77768 10.1057 4
 3 8 -13 0.73464 23.3073 15
 3 8 -12 167.743 21.9015 12
 3 8 -12 138.409 15.3316 4
 3 8 -11 70.0086 19.1646 12
 3 8 -11 42.1634 12.0769 4
 3 8 -10 617.813 39.4929 12
 3 8 -10 603.432 31.9847 4
 3 8 -9 58.24 18.588 12
 3 8 -9 55.4825 12.7793 4
 3 8 -9 83.8837 13.0992 9
 3 8 -8 283.731 26.9179 12
 3 8 -8 253.377 19.8948 4
 3 8 -7 240.5 25.2165 12
 3 8 -7 216.56 18.6778 4
 3 8 -7 280.121 20.5973 9
 3 8 -6 407.759 31.2825 12
 3 8 -6 447.437 27.0629 9
 3 8 -5 9.77904 15.2042 12
 3 8 -5 7.5401 12.0597 9
 3 8 -4 94.1511 18.4963 12
 3 8 -4 88.338 15.1068 9
 3 8 -3 0.43761 14.1364 12
 3 8 -3 7.73399 12.4011 9
 3 8 -2 8.1735 12.0425 27
 3 8 -2 6.43056 14.523 12
 3 8 -2 7.89583 13.0029 9
 3 8 -1 20.3471 14.2329 12
 3 8 1 68.3698 11.9364 7
 3 8 1 71.6946 15.2932 9
 3 8 2 5.59228 11.0401 27
 3 8 2 3.73479 10.2853 7
 3 8 3 0.76596 10.2041 27
 3 8 3 -3.25712 10.3637 7
 3 8 4 7.63603 10.5242 27
 3 8 4 0.22908 10.2351 4
 -3 -8 -4 12.8264 13.1594 33
 3 8 4 6.71618 10.4243 7
 3 8 5 5.85795 10.4818 27
 3 8 5 7.14892 10.3127 4
 3 8 5 15.5962 10.6345 7
 -3 -8 -5 23.0177 11.833 33
 3 8 6 67.898 11.9209 27
 3 8 6 59.8125 11.7736 7
 -3 -8 -6 66.0247 13.6128 33
 3 8 7 4.98854 8.89671 27
 3 8 7 -2.91507 9.7011 7
 3 8 7 -1.26422 8.65227 8
 3 8 8 9.98076 8.192 8
 3 8 8 10.0835 8.94985 7
 3 8 9 43.4502 9.20718 7
 3 9 -10 138.603 11.82 4
 3 9 -9 20.2959 8.22871 4
 3 9 -8 17.364 10.2193 12
 3 9 -8 28.9279 8.57353 4
 3 9 -7 29.8276 7.75109 27
 3 9 -7 31.0717 10.7471 12
 3 9 -7 29.2651 8.70705 4
 3 9 -6 0.52119 7.39133 27
 3 9 -6 4.31325 8.2441 4
 3 9 -5 86.7611 10.1066 27
 3 9 -5 85.0581 10.3722 4
 3 9 -4 4.27474 7.50503 27
 3 9 -4 0.17541 7.78206 4
 3 9 -3 17.7366 7.88064 27
 3 9 -3 16.2855 8.19376 4
 3 9 -2 69.8854 9.72377 27
 3 9 -2 80.0824 10.1876 4
 3 9 -1 65.0935 9.43971 27
 3 9 -1 76.8447 9.67707 4
 3 9 0 3.22356 7.07369 27
 3 9 0 13.3062 7.52302 4
 3 9 1 10.2297 7.14915 4
 3 9 1 22.3231 7.55117 27
 -4 9 5 -13.2752 13.435 19
 -4 9 4 43.3187 15.5747 19
 -4 9 4 69.6627 14.2803 18
 -4 9 3 63.6496 16.9478 19
 -4 9 3 70.0894 15.4021 18
 -4 9 2 98.7934 18.507 19
 -4 9 2 101.222 17.1056 18
 -4 9 1 15.1241 16.7658 19
 -4 9 1 16.5129 14.6571 18
 -4 9 0 5.724 15.3129 18
 -4 9 0 -4.33923 17.2087 19
 -4 9 -1 365.728 27.6997 19
 -4 9 -1 279.044 26.1206 18
 -4 9 -2 278.396 26.4486 19
 -4 9 -2 194.886 24.6308 18
 -4 9 -3 17.9599 18.9781 19
 -4 9 -3 10.2917 17.7535 18
 -4 9 -4 11.9925 18.6805 19
 -4 9 -4 5.34058 16.9707 18
 -4 9 -5 117.034 22.518 18
 -4 9 -5 221.328 25.0271 19
 -4 9 -6 76.6201 20.5344 18
 -4 9 -6 139.123 22.3861 19
 -4 9 -7 112.138 21.872 19
 -4 9 -7 81.4737 19.8902 18
 -4 9 -8 25.7692 17.0026 18
 -4 9 -8 37.359 19.1757 19
 -4 9 -9 15.6767 18.4314 19
 -4 9 -10 146.054 22.0139 19
 -4 9 -10 56.7858 23.7197 44
 -4 9 -11 -9.98943 17.9285 19
 -4 8 12 14.0269 13.2091 19
 -4 8 11 6.46469 14.5826 19
 -4 8 10 46.8996 17.2837 19
 -4 8 10 51.7594 13.8496 43
 -4 8 9 11.6223 17.3398 19
 -4 8 9 6.91943 13.4916 43
 -4 8 8 -13.6881 18.926 19
 -4 8 8 13.7867 14.517 43
 -4 8 7 -7.46457 19.4926 19
 -4 8 7 11.6214 15.4663 43
 -4 8 7 6.92934 17.8551 18
 -4 8 6 15.1923 20.7425 19
 -4 8 6 8.20193 16.3099 43
 -4 8 6 -7.68341 17.923 18
 -4 8 5 -5.42969 24.223 10
 -4 8 5 5.64891 20.258 19
 -4 8 5 1.95203 17.4285 43
 -4 8 5 6.62013 18.5178 18
 -4 8 4 103.044 25.1392 19
 -4 8 4 128.021 21.4058 43
 -4 8 4 140.288 23.3381 18
 -4 8 3 12.382 28.4967 10
 -4 8 3 0.49161 22.9208 19
 -4 8 3 15.8524 18.8669 43
 -4 8 3 8.83818 19.8866 18
 -4 8 2 185.335 25.0067 43
 -4 8 2 210.031 26.7215 18
 -4 8 1 777.166 38.5156 30
 -4 8 1 830.367 43.3472 43
 -4 8 0 224.014 25.2304 30
 -4 8 0 285.136 30.7441 18
 -4 8 0 206.899 28.6833 43
 -4 8 -1 1406.28 49.803 30
 -4 8 -1 1530.67 54.9843 18
 -4 8 -2 786.405 46.0934 30
 -4 8 -2 887.644 50.9598 18
 -4 8 -3 58.4937 21.6788 30
 -4 8 -3 93.9102 27.0006 18
 -4 8 -4 558.648 37.0228 30
 -4 8 -4 614.8 42.853 18
 -4 8 -5 286.233 27.6463 30
 -4 8 -5 341.158 34.9788 18
 -4 8 -6 286.191 28.0876 31
 -4 8 -6 346.322 35.9371 19
 -4 8 -6 215.223 25.1144 30
 -4 8 -6 283.305 32.7243 18
 -4 8 -7 3.94729 17.9589 31
 -4 8 -7 2.8306 16.5214 30
 -4 8 -7 -4.42743 27.6981 19
 -4 8 -7 33.4316 25.2596 18
 -4 8 -8 423.929 32.1216 31
 -4 8 -8 374.264 38.1434 18
 -4 8 -9 -14.7415 18.4016 31
 -4 8 -9 -1.08674 26.1398 19
 -4 8 -9 21.1606 24.4787 18
 -4 8 -10 -2.453 17.057 31
 -4 8 -10 -14.4763 24.1995 18
 -4 8 -10 32.0679 26.2281 19
 -4 8 -11 8.64745 16.4819 31
 -4 8 -11 -36.8716 26.8615 19
 -4 8 -11 -9.91446 22.7244 18
 -4 8 -12 24.2964 15.9312 31
 -4 8 -12 30.4277 25.2281 19
 -4 8 -12 11.111 22.6916 18
 -4 8 -13 32.1348 15.7285 31
 -4 8 -13 19.7851 21.8692 18
 -4 8 -13 35.5717 25.3649 19
 -4 8 -14 53.8309 25.2617 19
 -4 8 -14 55.6612 22.4942 15
 -4 8 -15 48.5528 23.5734 19
 -4 8 -15 22.796 27.3184 44
 -4 8 -15 40.9618 21.39 15
 -4 8 -16 74.0741 23.1749 19
 -4 8 -16 58.9695 25.1251 44
 -4 8 -17 100.255 21.948 19
 -4 8 -17 59.8959 22.9852 44
 -4 7 16 89.88 18.6467 19
 -4 7 16 185.474 18.3486 18
 -4 7 15 8.18291 16.3699 19
 -4 7 15 30.4016 15.2045 18
 -4 7 14 83.8702 20.6063 19
 -4 7 14 61.3439 18.3655 18
 -4 7 13 -11.8191 20.3055 19
 -4 7 13 10.9393 18.026 18
 -4 7 12 -0.97979 22.4504 19
 -4 7 12 -23.0524 20.115 18
 -4 7 11 143.133 22.0397 10
 -4 7 11 89.4394 17.2971 43
 -4 7 11 121.208 23.4467 18
 -4 7 10 -11.1507 20.0187 10
 -4 7 10 41.2721 15.9104 43
 -4 7 10 53.0363 21.8449 18
 -4 7 9 -3.19552 22.0152 10
 -4 7 9 5.35344 15.7846 43
 -4 7 9 20.7682 21.7486 18
 -4 7 8 163.053 25.7114 14
 -4 7 8 200.269 23.379 43
 -4 7 7 69.6794 22.9608 14
 -4 7 7 10.4487 24.7962 10
 -4 7 7 64.8709 20.0174 43
 -4 7 7 82.0832 25.3157 18
 -4 7 6 27.6491 21.7938 14
 -4 7 6 44.131 27.4727 10
 -4 7 6 37.1423 20.5421 43
 -4 7 6 55.2066 25.9456 18
 -4 7 5 976.589 44.7728 43
 -4 7 5 757.986 45.5366 14
 -4 7 4 15.5053 22.3388 14
 -4 7 4 23.2381 30.1436 10
 -4 7 4 -36.4433 32.4463 19
 -4 7 4 -10.4913 20.6514 43
 -4 7 3 62.7205 22.1492 14
 -4 7 3 7.55469 34.9479 10
 -4 7 3 28.6238 29.4501 19
 -4 7 3 35.1732 21.0726 43
 -4 7 2 1.12885 19.8307 14
 -4 7 2 -15.4922 36.1146 10
 -4 7 2 27.7498 29.3344 19
 -4 7 2 31.7133 21.9072 43
 -4 7 1 329.694 32.1008 14
 -4 7 1 452.986 40.9221 19
 -4 7 1 413.192 34.1396 43
 -4 7 0 76.5816 23.1188 14
 -4 7 0 122.003 31.6714 19
 -4 7 0 83.7295 24.7427 43
 -4 7 -1 681.521 47.0587 19
 -4 7 -1 595.785 41.4628 43
 -4 7 -2 45.2908 23.0954 14
 -4 7 -2 75.6679 22.5574 30
 -4 7 -2 38.9696 50.2419 10
 -4 7 -2 93.1393 31.5869 19
 -4 7 -2 67.9511 27.344 18
 -4 7 -2 18.3593 23.2241 43
 -4 7 -3 117.974 24.5659 14
 -4 7 -3 158.082 24.8961 30
 -4 7 -3 217.87 34.1566 19
 -4 7 -3 167.04 27.1626 43
 -4 7 -3 121.095 28.4913 18
 -4 7 -4 207.351 27.1177 30
 -4 7 -4 141.966 25.8036 14
 -4 7 -4 283.028 37.591 19
 -4 7 -4 348.131 57.1066 10
 -4 7 -4 203.075 30.245 18
 -4 7 -5 435.389 37.6336 14
 -4 7 -5 529.806 38.5528 30
 -4 7 -5 619.365 45.8559 19
 -4 7 -5 362.958 55.9118 10
 -4 7 -5 544.816 41.8452 18
 -4 7 -6 -2.07384 20.4234 30
 -4 7 -6 17.6909 20.3539 14
 -4 7 -6 6.59605 28.5906 19
 -4 7 -6 5.55232 25.08 18
 -4 7 -7 9.32446 20.8658 30
 -4 7 -7 -18.235 30.2261 19
 -4 7 -7 -10.9191 26.532 18
 -4 7 -8 222.17 27.9832 30
 -4 7 -8 278.597 36.8033 19
 -4 7 -8 205.113 34.311 18
 -4 7 -8 224.437 37.7338 15
 -4 7 -9 55.3971 25.3072 31
 -4 7 -9 53.6539 21.2919 30
 -4 7 -9 55.7866 29.3676 18
 -4 7 -9 79.0901 32.0193 19
 -4 7 -9 54.4196 30.9106 15
 -4 7 -10 11.5358 23.2826 31
 -4 7 -10 -13.1028 20.3117 30
 -4 7 -10 -6.22961 30.2714 19
 -4 7 -10 47.7956 31.6858 18
 -4 7 -10 2.11723 31.008 15
 -4 7 -11 64.7063 25.9773 31
 -4 7 -11 46.4159 32.907 15
 -4 7 -11 46.1912 31.8801 19
 -4 7 -11 19.8786 30.9966 18
 -4 7 -12 19.9408 22.808 31
 -4 7 -12 43.5943 31.3208 19
 -4 7 -12 21.747 30.1578 18
 -4 7 -12 66.4087 34.5117 15
 -4 7 -13 799.963 47.2485 31
 -4 7 -13 881.64 54.2113 19
 -4 7 -13 601.035 51.5054 18
 -4 7 -13 693.044 61.8253 15
 -4 7 -14 78.1676 23.7355 31
 -4 7 -14 50.9237 29.4802 18
 -4 7 -14 89.1463 32.3456 19
 -4 7 -14 67.343 34.9422 15
 -4 7 -15 657.736 41.8673 31
 -4 7 -15 742.139 48.9317 19
 -4 7 -15 496.162 45.0783 18
 -4 7 -15 591.112 56.298 15
 -4 7 -16 95.1514 30.8678 19
 -4 7 -16 100.899 34.5089 15
 -4 7 -17 230.703 33.2118 19
 -4 7 -17 129.511 34.0957 44
 -4 7 -17 201.523 37.0397 15
 -4 7 -18 11.4368 25.2239 19
 -4 7 -18 34.5951 26.7445 44
 -4 7 -18 12.3513 27.5441 15
 -4 7 -19 88.626 24.4492 19
 -4 7 -19 82.9176 25.8251 44
 -4 7 -19 112.098 29.122 15
 -4 7 -20 2.03115 18.4214 44
 -4 7 -20 28.6262 22.6505 15
 -4 6 19 6.34518 12.6788 18
 -4 6 18 15.9684 15.2996 18
 -4 6 17 126.6 19.8952 18
 -4 6 17 58.4924 24.537 16
 -4 6 16 8.02824 17.0078 18
 -4 6 16 20.376 23.6988 16
 -4 6 15 12.7889 18.8236 18
 -4 6 15 1.07416 15.316 10
 -4 6 15 -5.73801 24.8616 16
 -4 6 14 22.3527 19.5249 18
 -4 6 14 7.04732 17.6325 10
 -4 6 14 25.3565 27.3094 16
 -4 6 13 53.7535 22.1752 18
 -4 6 13 55.0069 21.2453 10
 -4 6 13 26.1115 27.9621 16
 -4 6 12 38.1489 21.4013 10
 -4 6 12 12.8535 21.6739 18
 -4 6 12 22.7317 29.5118 16
 -4 6 11 54.2827 23.9166 10
 -4 6 11 59.9773 17.6587 43
 -4 6 11 58.124 23.8871 18
 -4 6 11 43.062 30.666 16
 -4 6 10 544.454 32.4781 43
 -4 6 10 552.841 46.8016 16
 -4 6 9 28.0343 25.0764 10
 -4 6 9 247.322 30.4212 18
 -4 6 9 185.077 23.7974 43
 -4 6 9 183.493 36.7389 16
 -4 6 9 56.3363 22.7208 37
 -4 6 8 79.8473 28.0198 10
 -4 6 8 36.7672 19.5736 43
 -4 6 8 21.8888 24.692 18
 -4 6 8 61.3677 24.3652 37
 -4 6 7 1382.89 53.5452 18
 -4 6 7 1061.92 43.6904 43
 -4 6 6 266.32 41.2141 10
 -4 6 6 283.353 39.5811 37
 -4 6 6 1677.84 59.5067 18
 -4 6 6 1271.05 49.1338 43
 -4 6 5 41.8486 32.1535 10
 -4 6 5 871.124 44.1494 18
 -4 6 5 672.376 35.8111 43
 -4 6 5 0.70823 25.3694 37
 -4 6 4 49.9149 33.7225 10
 -4 6 4 -28.6081 30.3917 19
 -4 6 4 1.76635 18.2764 43
 -4 6 4 -14.7916 25.0491 18
 -4 6 3 15.4087 22.7692 14
 -4 6 3 32.1994 29.1435 19
 -4 6 3 28.3864 19.9303 43
 -4 6 3 36.8573 25.1998 18
 -4 6 3 39.8297 26.5176 37
 -4 6 2 14.6474 22.158 14
 -4 6 2 8.77789 33.1049 10
 -4 6 2 -11.8974 29.2434 19
 -4 6 2 -13.9508 19.4852 43
 -4 6 2 19.4712 24.0279 18
 -4 6 2 61.652 27.2939 37
 -4 6 1 186.476 27.8877 14
 -4 6 1 -0.84189 36.8476 10
 -4 6 1 203.404 34.0996 19
 -4 6 1 245.057 30.5989 18
 -4 6 1 202.229 25.4274 43
 -4 6 1 53.4943 28.6286 37
 -4 6 0 148.391 27.7761 14
 -4 6 0 214.082 34.4697 19
 -4 6 0 164.463 26.1254 43
 -4 6 0 227.125 30.226 18
 -4 6 -1 -3.55781 21.7322 14
 -4 6 -1 78.3693 40.6112 10
 -4 6 -1 -3.57489 27.5901 19
 -4 6 -1 8.91416 21.0015 43
 -4 6 -1 6.94636 24.0643 18
 -4 6 -1 51.6883 28.8127 37
 -4 6 -2 1.75667 21.3663 14
 -4 6 -2 93.3278 45.2526 10
 -4 6 -2 -5.83565 27.2439 19
 -4 6 -2 -8.95126 21.0153 43
 -4 6 -2 19.3483 23.5053 18
 -4 6 -2 135.019 33.5922 37
 -4 6 -3 75.2466 22.2346 14
 -4 6 -3 25.2718 46.3741 10
 -4 6 -3 89.4432 29.0738 19
 -4 6 -3 67.7404 23.2773 43
 -4 6 -3 105.415 27.0691 18
 -4 6 -4 88.5848 23.794 14
 -4 6 -4 98.5047 22.7156 30
 -4 6 -4 104.034 29.6706 19
 -4 6 -5 109.712 25.2242 14
 -4 6 -5 130.261 25.2239 30
 -4 6 -5 150.105 32.0536 19
 -4 6 -5 136.306 34.3972 15
 -4 6 -6 332.739 33.8368 14
 -4 6 -6 314.505 32.6129 30
 -4 6 -6 371.702 38.9384 19
 -4 6 -6 289.245 46.1784 15
 -4 6 -7 -10.7892 22.6482 14
 -4 6 -7 -3.7573 21.8314 30
 -4 6 -7 40.0602 47.6634 10
 -4 6 -7 -7.61388 28.2963 19
 -4 6 -7 -22.2491 33.6518 15
 -4 6 -8 173.247 27.322 30
 -4 6 -8 156.183 28.5438 14
 -4 6 -8 155.318 32.4923 19
 -4 6 -8 150.911 42.0135 15
 -4 6 -9 10.5414 22.8581 30
 -4 6 -9 10.4292 23.3172 14
 -4 6 -9 -6.7328 29.506 19
 -4 6 -9 22.5579 35.3437 15
 -4 6 -10 134.292 26.953 30
 -4 6 -10 117.789 28.0581 14
 -4 6 -10 122.197 34.2796 19
 -4 6 -10 152.457 45.6436 15
 -4 6 -11 288.487 34.263 31
 -4 6 -11 210.282 30.6319 30
 -4 6 -11 203.326 30.7667 14
 -4 6 -11 248.642 37.8318 19
 -4 6 -11 217.809 41.5155 18
 -4 6 -11 248.199 49.8208 15
 -4 6 -12 0.63963 25.9975 31
 -4 6 -12 8.45211 23.1132 14
 -4 6 -12 22.5495 32.0862 19
 -4 6 -12 0.79443 33.0049 18
 -4 6 -12 42.6806 39.5725 15
 -4 6 -13 119.88 30.1785 31
 -4 6 -13 95.9371 26.0231 14
 -4 6 -13 112.166 33.3543 19
 -4 6 -13 119.316 36.728 18
 -4 6 -13 117.034 46.6821 15
 -4 6 -14 174.646 30.9352 31
 -4 6 -14 173.193 34.8566 19
 -4 6 -14 143.878 37.8627 18
 -4 6 -14 133.983 45.0808 15
 -4 6 -15 135.154 28.4296 31
 -4 6 -15 126.089 34.8017 19
 -4 6 -15 123.575 35.6406 18
 -4 6 -15 119.191 43.9142 15
 -4 6 -16 288.083 32.711 31
 -4 6 -16 281.57 38.2063 19
 -4 6 -16 202.176 37.1956 18
 -4 6 -16 231.231 46.8349 15
 -4 6 -17 54.6639 25.8056 31
 -4 6 -17 72.625 31.6541 19
 -4 6 -18 37.3858 29.9628 19
 -4 6 -18 52.1395 31.4426 44
 -4 6 -19 28.9684 27.3122 19
 -4 6 -19 -22.0854 28.592 44
 -4 6 -19 34.2464 33.1918 15
 -4 6 -20 33.9568 25.5817 19
 -4 6 -20 36.4269 26.0337 44
 -4 6 -20 4.89636 30.8876 15
 -4 6 -21 -16.2398 21.5214 44
 -4 6 -21 -7.01463 26.1999 15
 -4 6 -22 68.2386 26.5732 15
 -4 5 22 60.4118 19.0495 42
 -4 5 21 110.723 15.4845 18
 -4 5 21 81.7943 23.0877 42
 -4 5 20 45.4568 15.4332 18
 -4 5 20 30.6832 23.7152 42
 -4 5 20 14.8112 22.9829 16
 -4 5 19 3.76428 25.5008 42
 -4 5 19 15.4813 25.7294 16
 -4 5 19 15.6895 15.7526 18
 -4 5 18 34.1357 17.7282 18
 -4 5 18 40.5318 29.1199 42
 -4 5 18 -7.47801 28.3368 16
 -4 5 17 20.2563 16.79 10
 -4 5 17 96.6474 33.1607 42
 -4 5 17 116.739 21.0692 18
 -4 5 17 37.3883 32.0317 16
 -4 5 16 -14.8681 30.97 42
 -4 5 16 -16.4031 19.0957 18
 -4 5 16 -6.21316 31.5039 16
 -4 5 15 -2.44257 32.6652 42
 -4 5 15 4.36675 19.5852 10
 -4 5 15 5.6943 19.5176 18
 -4 5 15 -8.91229 32.4805 16
 -4 5 14 83.5962 23.6766 10
 -4 5 14 103.084 24.1722 18
 -4 5 14 74.2314 37.5921 16
 -4 5 13 97.5293 24.6409 10
 -4 5 13 171.529 26.5827 18
 -4 5 13 80.6484 40.7335 16
 -4 5 12 20.3453 23.6698 10
 -4 5 12 56.6337 22.9415 18
 -4 5 12 34.2368 36.8307 16
 -4 5 12 33.7874 22.7012 37
 -4 5 11 -0.98118 22.56 32
 -4 5 11 64.1934 26.0825 10
 -4 5 11 14.4843 21.9587 18
 -4 5 11 -6.87057 35.9414 16
 -4 5 10 22.4665 29.3047 10
 -4 5 10 769.32 40.2585 18
 -4 5 10 613.376 32.168 43
 -4 5 10 536.378 52.5828 16
 -4 5 10 196.175 36.0688 37
 -4 5 9 58.9986 29.0458 10
 -4 5 9 501.923 34.6077 18
 -4 5 9 405.693 28.048 43
 -4 5 9 447.347 49.448 16
 -4 5 9 71.2109 30.7804 37
 -4 5 8 224.34 52.167 10
 -4 5 8 483.314 58.6076 37
 -4 5 8 3360.56 78.6767 18
 -4 5 8 2939.56 70.2938 43
 -4 5 8 2924.45 96.1098 16
 -4 5 7 732.242 41.3275 18
 -4 5 7 647.104 36.125 43
 -4 5 7 621.318 53.3742 16
 -4 5 6 176.933 43.181 10
 -4 5 6 2425.32 64.4342 18
 -4 5 6 2133.69 57.3 43
 -4 5 6 2396.82 83.2052 16
 -4 5 6 145.826 42.0262 37
 -4 5 5 247.898 28.4547 18
 -4 5 5 234.73 23.843 43
 -4 5 5 218.195 38.6906 16
 -4 5 5 244.961 34.8648 37
 -4 5 4 494.06 34.5333 18
 -4 5 4 446.062 29.7139 43
 -4 5 4 547.582 46.7216 16
 -4 5 3 36.8575 28.1989 10
 -4 5 3 39.0032 17.1722 43
 -4 5 3 58.7693 21.3731 18
 -4 5 3 116.747 29.9564 37
 -4 5 2 27.4439 16.3004 43
 -4 5 2 46.8398 21.0187 18
 -4 5 2 90.6426 28.3009 37
 -4 5 1 44.4404 21.2341 14
 -4 5 1 78.5098 30.424 10
 -4 5 1 60.8027 25.4176 19
 -4 5 1 59.1698 17.5773 43
 -4 5 1 61.3994 21.2079 18
 -4 5 1 17.003 24.6718 37
 -4 5 0 215.908 30.8272 19
 -4 5 0 289.488 28.7471 18
 -4 5 0 225.401 23.9807 43
 -4 5 0 225.72 28.159 14
 -4 5 -1 23.5667 21.1624 14
 -4 5 -1 86.8801 34.8328 10
 -4 5 -1 16.4924 24.1073 19
 -4 5 -1 27.8221 17.8923 43
 -4 5 -1 25.573 20.781 18
 -4 5 -2 484.5 36.7288 14
 -4 5 -2 554.538 38.6249 19
 -4 5 -2 553.553 36.2321 18
 -4 5 -2 497.926 32.6442 43
 -4 5 -3 1624.79 70.8656 14
 -4 5 -3 1607.95 66.4069 43
 -4 5 -3 1830.85 73.5545 19
 -4 5 -3 1828.6 70.3949 18
 -4 5 -4 394.063 34.4187 14
 -4 5 -4 388.833 35.5772 19
 -4 5 -4 419.782 33.2064 18
 -4 5 -5 1.1153 20.2001 14
 -4 5 -5 -0.89664 18.5319 30
 -4 5 -5 -2.17168 41.794 10
 -4 5 -5 16.0764 23.0563 19
 -4 5 -5 3.47395 21.4545 18
 -4 5 -6 90.3925 24.4438 14
 -4 5 -6 78.5449 20.8456 30
 -4 5 -6 81.2117 25.1209 19
 -4 5 -6 58.1892 23.5517 18
 -4 5 -7 144.22 27.6075 14
 -4 5 -7 132.451 24.1787 30
 -4 5 -7 133.097 27.3056 19
 -4 5 -7 115.933 25.8992 18
 -4 5 -8 125.156 27.3554 14
 -4 5 -8 142.036 25.9046 30
 -4 5 -8 129.073 28.6667 19
 -4 5 -8 123.254 28.407 18
 -4 5 -8 141.609 40.2499 15
 -4 5 -9 77.0322 24.7169 30
 -4 5 -9 107.412 27.269 14
 -4 5 -9 123.897 31.833 18
 -4 5 -9 103.676 28.4465 19
 -4 5 -9 140.55 44.4379 15
 -4 5 -10 9.88216 21.7196 30
 -4 5 -10 -6.10905 24.0329 14
 -4 5 -10 10.4993 30.021 18
 -4 5 -10 6.77148 25.8082 19
 -4 5 -10 -15.097 39.6758 15
 -4 5 -11 527.378 43.5953 14
 -4 5 -11 481.179 39.482 30
 -4 5 -11 564.393 43.4789 19
 -4 5 -11 509.155 49.9328 18
 -4 5 -11 520.373 63.0805 15
 -4 5 -12 1644.98 87.25 14
 -4 5 -12 1938.43 87.9396 19
 -4 5 -12 1927.33 115.588 15
 -4 5 -13 29.4303 25.8856 14
 -4 5 -13 40.4537 30.2151 19
 -4 5 -13 55.9051 46.8543 15
 -4 5 -13 26.1849 19.7933 34
 -4 5 -14 11.4664 25.572 14
 -4 5 -14 44.4461 30.6954 19
 -4 5 -14 39.6045 20.1131 34
 -4 5 -15 291.457 38.709 19
 -4 5 -15 309.574 31.4918 34
 -4 5 -16 506.845 45.4622 19
 -4 5 -16 529.387 64.9139 15
 -4 5 -16 453.219 36.9314 34
 -4 5 -17 4.66286 32.6016 19
 -4 5 -17 51.3543 46.0482 15
 -4 5 -17 30.6559 18.5948 34
 -4 5 -18 42.21 32.33 19
 -4 5 -18 1.32364 39.3866 15
 -4 5 -18 17.9464 17.7762 34
 -4 5 -19 339.069 39.1562 19
 -4 5 -19 246.508 39.1753 44
 -4 5 -19 337.613 52.0077 15
 -4 5 -19 296.624 27.5812 34
 -4 5 -20 13.5136 27.705 19
 -4 5 -20 26.4765 35.5185 15
 -4 5 -20 6.78834 16.0904 34
 4 -5 21 113.465 17.6825 11
 -4 5 -21 179.966 40.2367 15
 -4 5 -21 179.114 21.1276 34
 -4 5 -22 214.579 38.7626 15
 -4 5 -22 281.201 23.3342 34
 -4 5 -23 3.19601 25.656 15
 -4 5 -23 4.08634 11.7285 34
 4 -5 24 2.30433 18.3917 42
 -4 5 -24 13.1804 20.7524 15
 -4 4 24 11.979 17.0215 16
 -4 4 24 21.8491 18.0908 42
 -4 4 23 106.874 16.8958 32
 -4 4 23 4.03158 20.8195 16
 -4 4 22 3.42142 15.112 32
 -4 4 22 -28.6998 25.0536 16
 -4 4 22 0.27534 12.5111 18
 -4 4 21 -14.9183 17.6208 32
 -4 4 21 -8.75604 14.4648 18
 -4 4 21 11.429 28.0901 16
 -4 4 20 49.8107 19.8115 32
 -4 4 20 16.5172 15.5492 18
 -4 4 20 8.86094 30.755 16
 -4 4 19 5.86447 19.0468 32
 -4 4 19 2.24136 16.3418 18
 -4 4 19 -14.5718 33.3161 16
 -4 4 18 5.7476 21.2221 32
 -4 4 18 -6.8712 36.9864 42
 -4 4 18 -2.74773 17.1054 18
 -4 4 18 -23.9034 36.2935 16
 -4 4 17 67.7217 24.2329 32
 -4 4 17 60.6729 19.8638 10
 -4 4 17 24.5403 19.3347 18
 -4 4 17 31.1029 38.0433 42
 -4 4 17 22.13 39.5712 16
 -4 4 16 33.3827 21.3624 10
 -4 4 16 69.1929 22.4837 18
 -4 4 16 105.119 41.7033 42
 -4 4 15 -0.5053 25.0857 32
 -4 4 15 -15.5138 42.4728 42
 -4 4 15 6.03886 20.8035 10
 -4 4 15 0.42412 20.1033 18
 -4 4 14 2.51237 23.5491 32
 -4 4 14 3.81697 20.0228 18
 -4 4 14 -5.45588 41.8111 42
 -4 4 14 65.799 30.8204 37
 -4 4 13 -2.47725 23.6341 32
 -4 4 13 -41.3187 42.556 42
 -4 4 12 13.4266 24.5999 32
 -4 4 12 -2.92393 21.6443 18
 -4 4 11 249.602 30.1564 32
 -4 4 11 231.38 46.917 42
 -4 4 11 169.445 30.0461 10
 -4 4 11 234.619 27.6405 18
 -4 4 10 1829.26 57.3383 32
 -4 4 10 93.9893 36.4029 10
 -4 4 10 1698.62 53.2361 18
 -4 4 10 1719.77 74.7408 42
 -4 4 10 668.799 58.5487 37
 -4 4 9 659.836 43.438 32
 -4 4 9 587.083 39.8353 18
 -4 4 9 550.332 52.975 42
 -4 4 8 8.44381 19.8036 32
 -4 4 8 35.6228 30.975 42
 -4 4 8 4.58574 16.6267 18
 -4 4 7 204.695 36.0245 42
 -4 4 7 217.572 22.7923 18
 -4 4 7 192.418 20.2891 43
 -4 4 6 58.8365 15.4464 43
 -4 4 6 69.5919 18.3512 18
 -4 4 6 94.4337 30.5951 42
 -4 4 5 53.2815 15.1229 43
 -4 4 5 51.1658 28.503 42
 -4 4 5 65.2962 18.147 18
 -4 4 4 138.446 25.9988 10
 -4 4 4 -4.83849 13.226 43
 -4 4 4 -1.51966 16.2631 18
 -4 4 4 1.96561 25.1668 42
 -4 4 4 189.798 31.7884 37
 -4 4 3 17.8328 13.587 43
 -4 4 3 35.6508 16.8461 18
 -4 4 3 25.6093 26.1512 42
 -4 4 2 795.282 35.0439 18
 -4 4 2 644.716 30.2007 43
 -4 4 1 1307.03 44.7058 18
 -4 4 1 1118.34 40.7011 43
 -4 4 0 89.5323 35.744 10
 -4 4 0 1869.84 56.6351 19
 -4 4 0 2099.84 54.1414 18
 -4 4 0 1868.1 49.2954 43
 -4 4 0 43.6733 35.4645 37
 -4 4 0 1706.84 56.0367 14
 -4 4 -1 468.3 33.956 19
 -4 4 -1 515.761 31.7115 18
 -4 4 -1 431.763 28.7675 43
 -4 4 -1 422.31 33.647 14
 -4 4 -2 855.424 50.6255 14
 -4 4 -2 838.551 56.7898 10
 -4 4 -2 866.001 49.7938 19
 -4 4 -2 933.55 48.4536 18
 -4 4 -2 789.782 45.6085 43
 -4 4 -3 4207.69 86.4883 19
 -4 4 -3 4030.37 83.1689 18
 -4 4 -4 23.7078 20.2274 14
 -4 4 -4 10.271 19.0612 19
 -4 4 -4 13.1286 18.5254 18
 -4 4 -5 1167.7 58.816 14
 -4 4 -5 1238.79 55.4483 30
 -4 4 -5 1205.32 55.9855 19
 -4 4 -5 1181 55.913 18
 -4 4 -6 1108.32 54.4462 14
 -4 4 -6 1109.19 50.9894 30
 -4 4 -6 1198.29 52.1051 19
 -4 4 -6 1037.96 50.7414 18
 -4 4 -7 14.4368 20.2238 14
 -4 4 -7 7.8441 19.363 19
 -4 4 -7 20.9522 20.5736 18
 -4 4 -7 23.8447 22.6395 37
 -4 4 -8 166.452 27.7802 14
 -4 4 -8 169.49 27.2304 18
 -4 4 -8 182.104 25.6932 19
 -4 4 -9 696.167 45.2685 14
 -4 4 -9 693.782 40.4765 19
 -4 4 -9 709.235 44.2261 18
 -4 4 -10 272.441 33.5585 14
 -4 4 -10 296.605 31.3793 19
 -4 4 -10 297.365 36.0597 18
 -4 4 -11 262.488 34.175 14
 -4 4 -11 245.038 30.9188 19
 -4 4 -11 246.585 37.1961 18
 -4 4 -12 396.478 40.0417 14
 -4 4 -12 428.263 39.1743 31
 -4 4 -12 391.014 36.9529 19
 -4 4 -12 425.676 44.742 18
 -4 4 -13 790.981 55.4758 14
 -4 4 -13 894.224 53.7004 31
 -4 4 -13 825.142 52.604 19
 -4 4 -13 788.657 60.3089 18
 -4 4 -14 300.864 37.0087 31
 -4 4 -14 263.52 36.6935 14
 -4 4 -14 310.628 35.9724 19
 -4 4 -14 226.102 41.917 18
 -4 4 -14 297 58.195 15
 -4 4 -15 29.3237 28.2279 31
 -4 4 -15 44.2683 30.3598 19
 -4 4 -15 56.4493 37.5109 18
 -4 4 -15 82.0912 48.3013 15
 -4 4 -15 61.9226 25.5091 34
 -4 4 -16 734.085 51.5781 31
 -4 4 -16 708.829 51.6919 19
 -4 4 -16 800.36 77.2748 15
 -4 4 -16 647.365 49.5574 34
 -4 4 -17 3883.15 161.147 31
 -4 4 -17 3870.5 161.277 19
 -4 4 -17 3997.04 188.673 15
 -4 4 -17 3975.53 162.613 34
 -4 4 -18 1414.33 72.4913 31
 -4 4 -18 1351.85 73.7494 19
 -4 4 -18 1288.84 94.547 15
 -4 4 -18 1362.16 71.6304 34
 -4 4 -19 759.681 52.5439 19
 -4 4 -19 768.083 49.7095 34
 -4 4 -19 851.506 72.6571 15
 -4 4 -20 14.869 38.7796 15
 -4 4 -20 24.9962 21.8408 34
 -4 4 -21 505.358 56.2547 15
 -4 4 -21 538.315 38.5638 34
 -4 4 -22 82.5661 34.4272 15
 -4 4 -22 55.4485 19.2348 34
 4 -4 23 31.059 25.7516 42
 -4 4 -23 -0.87181 28.5939 15
 -4 4 -23 7.52654 16.8138 34
 4 -4 24 106.978 24.999 42
 -4 4 -24 91.0751 26.0309 15
 -4 4 -24 103.998 17.4741 34
 4 -4 25 25.968 18.3918 42
 -4 4 -25 15.4081 11.996 34
 -4 3 25 25.9959 12.3564 32
 -4 3 25 38.819 21.8086 42
 -4 3 24 -3.0695 13.5059 32
 -4 3 24 0.59459 24.6657 42
 -4 3 23 13.8819 15.4138 32
 -4 3 23 31.3778 29.504 42
 -4 3 23 -20.5313 29.9603 16
 -4 3 22 19.2237 17.6758 32
 -4 3 22 8.48006 31.1472 42
 -4 3 21 58.5882 20.3241 32
 -4 3 21 45.0013 36.0998 42
 4 -3 -21 56.4762 14.6889 6
 -4 3 20 35.6421 20.8751 32
 -4 3 20 3.59116 37.2081 42
 -4 3 20 42.8223 16.7801 18
 4 -3 -20 30.8115 14.6218 6
 -4 3 19 97.6547 24.6082 32
 -4 3 19 74.5692 18.4321 18
 4 -3 -19 86.3777 16.6421 6
 -4 3 19 109.97 42.9708 42
 -4 3 18 -11.3022 22.2778 32
 -4 3 18 22.2461 44.6484 42
 -4 3 18 -2.2774 16.9701 18
 4 -3 -18 4.37702 16.5536 6
 -4 3 17 15.33 22.3546 32
 -4 3 17 18.8836 18.4381 18
 4 -3 -17 15.2058 15.9768 6
 -4 3 17 9.72329 44.8397 42
 -4 3 17 13.4907 30.566 37
 -4 3 16 171.143 26.2357 32
 -4 3 16 92.0073 20.7997 18
 4 -3 -16 130.568 19.76 6
 -4 3 16 115.817 45.4285 42
 -4 3 15 1021.28 53.0495 32
 4 -3 -15 986.466 47.1999 6
 -4 3 15 977.299 72.057 42
 -4 3 14 358.508 31.461 32
 4 -3 -14 319.509 25.8315 6
 -4 3 14 294.962 26.4407 18
 -4 3 14 290.757 49.1977 42
 4 -3 -13 267.506 22.4764 6
 -4 3 13 256.297 24.111 18
 -4 3 13 219.636 43.6146 42
 -4 3 12 239.943 26.2032 32
 4 -3 -12 229.961 20.4503 6
 -4 3 12 261.957 22.8174 18
 -4 3 12 195.907 39.8672 42
 -4 3 11 2.11726 17.8912 32
 -4 3 11 -4.78651 15.3945 18
 4 -3 -11 0.90855 11.8096 6
 -4 3 11 16.2017 32.1743 42
 -4 3 10 1024.97 48.7178 32
 4 -3 -10 839.613 41.9232 6
 -4 3 10 925.663 44.3516 18
 -4 3 10 911.071 60.6502 42
 -4 3 9 85.9322 18.6961 32
 -4 3 9 53.759 15.3702 18
 -4 3 9 38.5719 29.5658 42
 4 -3 -9 60.5484 12.1749 6
 -4 3 9 67.0114 30.9061 16
 -4 3 8 643.891 36.4112 32
 -4 3 8 598.773 32.9727 18
 -4 3 8 638.028 47.0239 42
 -4 3 8 539.072 46.8358 16
 -4 3 7 2866.6 86.6594 42
 -4 3 7 2665.52 66.9623 18
 -4 3 7 2714.4 88.5781 16
 -4 3 6 -5.79731 15.4765 32
 -4 3 6 0.89147 13.4225 18
 -4 3 6 -17.0296 24.5062 42
 -4 3 6 9.29566 26.1114 16
 -4 3 5 1661.2 47.4139 18
 -4 3 5 1539.17 62.8503 16
 -4 3 4 159.897 37.2761 10
 -4 3 4 1830.54 49.7258 18
 -4 3 4 1679.26 46.3663 43
 -4 3 4 2009.32 65.0371 42
 -4 3 4 323.449 44.41 17
 -4 3 4 2059.91 68.4371 16
 -4 3 3 1750.67 58.8645 10
 -4 3 3 2036.82 53.3049 18
 -4 3 3 1737.66 48.6474 43
 -4 3 3 2196.47 67.7887 42
 -4 3 3 1985.39 67.5342 16
 -4 3 3 168.517 46.1164 37
 -4 3 3 1522.56 51.5206 6
 -4 3 3 24.0554 39.4636 17
 -4 3 2 25.3862 21.2667 17
 -4 3 2 48.8739 14.0228 6
 -4 3 2 105.272 20.505 10
 -4 3 2 48.1166 13.1571 43
 -4 3 2 47.2683 15.1555 18
 -4 3 2 66.7434 23.431 42
 -4 3 2 50.8048 24.5781 16
 -4 3 2 -0.75399 26.54 37
 -4 3 1 66.428 14.6978 6
 -4 3 1 124.126 10.0317 3
 -4 3 1 72.0446 14.4497 43
 -4 3 1 87.5353 16.2346 18
 -4 3 1 93.3032 25.0821 17
 -4 3 1 77.8555 25.9065 16
 -4 3 0 8.89732 34.761 10
 -4 3 0 1432.05 46.975 18
 -4 3 0 1530.03 46.7325 43
 -4 3 0 2077.97 41.6857 3
 -4 3 0 83.4697 40.115 17
 -4 3 0 1070.27 45.7429 6
 -4 3 0 1516.7 52.9618 14
 -4 3 -1 374.852 30.0999 19
 -4 3 -1 421.084 28.9305 18
 -4 3 -1 442.848 32.5863 14
 -4 3 -2 49.0352 18.9168 14
 -4 3 -2 33.6978 14.6248 6
 -4 3 -2 40.0387 23.5639 10
 -4 3 -2 38.11 16.6632 19
 -4 3 -2 60.751 8.01773 3
 -4 3 -2 50.2095 15.9883 18
 -4 3 -3 2133.02 99.6966 19
 -4 3 -3 2088.4 99.107 18
 -4 3 -3 2087.96 99.8841 6
 -4 3 -4 300.15 25.0394 19
 -4 3 -4 252.55 24.3238 18
 -4 3 -4 286.638 25.134 6
 -4 3 -5 627.901 31.3543 30
 -4 3 -5 608.147 32.8078 6
 -4 3 -5 543.379 30.135 19
 -4 3 -5 554.404 31.3299 18
 -4 3 -6 -4.94142 15.6235 30
 -4 3 -6 -6.33555 13.9665 6
 -4 3 -6 0.69494 15.2625 19
 -4 3 -6 7.50176 16.8132 18
 -4 3 -6 -2.16459 19.5179 37
 -4 3 -7 195.266 22.3595 30
 -4 3 -7 176.779 20.8374 19
 -4 3 -7 169.844 23.7079 18
 -4 3 -7 171.711 21.3633 6
 -4 3 -8 280.557 25.5327 30
 -4 3 -8 251.146 23.7691 19
 -4 3 -8 10.2794 31.7819 10
 -4 3 -8 268.085 27.7934 18
 -4 3 -8 7.13947 20.3899 37
 -4 3 -8 275.029 25.6113 6
 -4 3 -9 2048.91 67.5918 30
 -4 3 -9 2072.55 66.2398 19
 -4 3 -9 2059.08 73.628 18
 -4 3 -10 1528.2 73.1997 30
 -4 3 -10 1521.63 71.0425 19
 -4 3 -10 1621.47 79.0706 18
 -4 3 -10 1739.67 74.9761 6
 -4 3 -11 2985.27 128.015 14
 -4 3 -11 2773.75 120.957 30
 -4 3 -11 2751.89 118.932 19
 -4 3 -11 3012.74 128.477 18
 -4 3 -12 171.775 28.032 31
 -4 3 -12 162.548 32.0771 14
 -4 3 -12 169.995 24.9148 6
 -4 3 -12 174.959 27.4211 19
 -4 3 -12 140.954 33.9206 18
 -4 3 -13 1146.67 67.0102 14
 -4 3 -13 1228.49 65.1409 31
 -4 3 -13 1120.8 60.9373 19
 -4 3 -13 1110.47 69.0544 18
 -4 3 -13 1293.42 62.2751 6
 -4 3 -14 1054.32 65.2067 14
 -4 3 -14 1073.27 61.6203 31
 -4 3 -14 1008.16 59.1628 19
 -4 3 -14 1014.29 67.5715 18
 -4 3 -14 1175.58 58.8901 6
 -4 3 -15 9426.92 357.971 31
 -4 3 -15 8875.92 354.804 19
 -4 3 -16 39.8491 27.8109 31
 -4 3 -16 26.3055 18.7852 38
 -4 3 -16 32.7489 21.2931 6
 -4 3 -16 12.1959 30.1078 19
 -4 3 -16 5.76334 44.1162 15
 -4 3 -17 8010.83 305.726 31
 -4 3 -17 7432.76 303.597 19
 -4 3 -17 7820.89 332.502 15
 -4 3 -17 8387.49 302.538 38
 -4 3 -17 8295.56 310.996 34
 -4 3 -17 8885.34 303.568 6
 -4 3 -18 2.59179 20.1972 6
 -4 3 -18 17.3389 28.1575 19
 -4 3 -18 -14.0259 42.1354 15
 -4 3 -18 5.20121 17.2725 38
 -4 3 -18 0.74828 26.4676 34
 -4 3 -19 1856.31 80.9856 38
 -4 3 -19 1568.55 103.619 15
 -4 3 -19 1720.66 88.1001 34
 -4 3 -19 1883.68 82.2276 6
 4 -3 20 51.3175 24.1577 11
 -4 3 -20 38.2306 18.9168 6
 -4 3 -20 18.394 14.8148 38
 -4 3 -20 11.113 35.1231 15
 -4 3 -20 21.3369 25.6067 34
 -4 3 -21 121.326 20.2703 6
 -4 3 -21 114.951 38.216 15
 -4 3 -21 85.5888 24.7726 34
 4 -3 22 27.2366 16.9334 11
 -4 3 -22 18.0311 15.3465 6
 -4 3 -22 1.98964 30.3383 15
 -4 3 -22 9.1778 19.6461 34
 4 -3 23 4.01176 12.657 11
 -4 3 -23 2.41253 13.3851 6
 4 -3 23 7.95504 24.9434 42
 -4 3 -23 14.5479 25.8486 15
 -4 3 -23 -3.61343 18.0045 34
 -4 3 -24 18.9545 12.5196 6
 4 -3 24 15.8209 21.6008 42
 -4 3 -24 16.9339 16.3905 34
 -4 3 -25 65.6295 11.5841 6
 4 -3 25 46.1816 19.3082 42
 -4 3 -25 61.194 16.0916 34
 -4 3 -26 54.4888 13.4211 34
 -4 2 27 0.42066 17.4504 42
 -4 2 26 -1.59904 22.4892 42
 4 -2 -26 4.8734 8.87163 6
 -4 2 26 -14.0522 21.8521 16
 -4 2 25 6.2485 12.6978 32
 4 -2 -25 11.913 11.2503 6
 -4 2 25 -5.09586 25.6159 42
 -4 2 24 -3.00707 14.0973 32
 -4 2 24 11.0123 29.769 42
 4 -2 -24 -0.31793 13.2455 6
 -4 2 23 31.8226 17.2907 32
 4 -2 -23 17.4376 14.9827 6
 -4 2 23 0.80855 33.7655 42
 -4 2 22 196.949 23.7946 32
 4 -2 -22 202.655 22.7395 6
 -4 2 22 150.076 41.4791 42
 -4 2 21 111.698 22.5105 32
 4 -2 -21 99.7103 20.8741 6
 -4 2 21 91.3592 41.9824 42
 -4 2 20 6.85172 19.2473 32
 4 -2 -20 13.249 17.9034 6
 -4 2 20 -21.1021 38.8946 42
 -4 2 19 917.136 69.0801 37
 -4 2 19 1063.9 53.8198 32
 4 -2 -19 1006.92 52.7041 6
 -4 2 19 947.191 73.3388 42
 -4 2 18 74.5837 21.3467 32
 4 -2 -18 77.8079 21.8046 6
 -4 2 18 57.1575 42.9189 42
 -4 2 17 186.614 25.662 32
 4 -2 -17 215.326 25.6752 6
 -4 2 17 191.611 44.7472 42
 -4 2 16 141.876 23.4735 32
 4 -2 -16 171.577 23.5261 6
 -4 2 16 138.222 42.2343 42
 -4 2 15 -15.7099 18.643 32
 4 -2 -15 5.35334 17.1275 6
 -4 2 15 -33.9945 36.3031 42
 -4 2 14 36.9591 18.1308 32
 4 -2 -14 19.1684 16.1454 6
 -4 2 14 11.1358 34.1924 42
 -4 2 13 -9.6554 16.7499 32
 4 -2 -13 -1.5565 14.7622 6
 -4 2 13 -6.52692 32.9833 42
 -4 2 12 214.792 22.8189 32
 4 -2 -12 237.336 21.8585 6
 -4 2 12 245.416 37.9572 42
 -4 2 11 21.9713 15.4034 32
 4 -2 -11 19.3754 13.2153 6
 -4 2 11 28.351 29.0396 42
 -4 2 10 38.0768 15.7112 32
 4 -2 -10 20.9633 13.3527 6
 -4 2 10 28.1902 27.5385 42
 -4 2 9 1073.43 49.0962 32
 4 -2 -9 998.484 46.0458 6
 -4 2 9 994.471 59.9604 42
 -4 2 8 5566.16 194.049 32
 4 -2 -8 5316.43 191.49 6
 -4 2 8 4886.67 190.116 18
 -4 2 8 5576.97 205.317 42
 -4 2 7 319.332 23.4424 32
 4 -2 -7 297.65 19.8674 6
 -4 2 7 277.392 20.0546 18
 -4 2 7 312.59 32.8234 42
 -4 2 6 1558.93 58.0062 32
 4 -2 -6 1403.5 54.2137 6
 -4 2 6 1377.7 54.6791 18
 -4 2 6 1530.61 67.4076 42
 -4 2 6 1436.5 68.0381 16
 4 -2 -5 2862.98 49.0794 6
 -4 2 5 2950.83 72.7223 16
 4 -2 -4 56157.9 1921.04 6
 -4 2 4 53400.5 1921.69 18
 -4 2 4 58520.1 1930.81 42
 -4 2 4 54973.1 1931.49 16
 -4 2 3 9789.38 86.8671 18
 -4 2 3 11755.5 77.9907 3
 -4 2 3 10798.6 116.122 42
 -4 2 3 9620.69 117.257 16
 -4 2 2 89.6008 15.45 18
 -4 2 2 133.059 11.8709 3
 -4 2 2 92.5226 25.7016 16
 -4 2 2 109.413 22.8629 42
 -4 2 1 74.361 27.0205 10
 -4 2 1 1137.54 36.0593 18
 -4 2 1 1585.99 32.8083 3
 -4 2 1 64.7306 31.8046 17
 -4 2 1 1184.34 47.955 16
 -4 2 1 938.455 38.1594 6
 -4 2 0 -8.78893 19.8305 10
 -4 2 0 408.985 22.6608 18
 -4 2 0 553.515 18.8295 3
 -4 2 0 25.2157 23.4401 17
 -4 2 0 341.561 24.1493 6
 -4 2 0 479.368 27.8972 14
 -4 2 -1 1711.59 51.24 14
 -4 2 -1 239.753 35.6991 10
 -4 2 -1 1305.24 42.2317 18
 -4 2 -1 1380.2 46.3545 6
 -4 2 -1 34.6579 36.0529 17
 -4 2 -1 340.876 41.8341 37
 -4 2 -1 1899.64 38.4336 3
 -4 2 -2 487.021 30.4804 14
 4 -2 2 250.425 26.8289 26
 -4 2 -2 342.153 25.2258 18
 -4 2 -2 583.122 22.5026 3
 -4 2 -2 379.404 27.5643 6
 -4 2 -3 778.915 40.7823 18
 -4 2 -3 889.526 51.4452 37
 -4 2 -3 818.426 43.4259 6
 -4 2 -4 2818.33 108.626 14
 -4 2 -4 2709.05 104.729 30
 -4 2 -4 1889.26 111.154 10
 -4 2 -4 2362.65 104.24 18
 -4 2 -4 1960.24 108.67 37
 -4 2 -4 2579.59 107.084 6
 -4 2 -5 3682.5 77.0122 14
 -4 2 -5 3551.1 70.3374 30
 -4 2 -5 3425.46 74.4286 6
 -4 2 -6 24.1191 17.3425 14
 -4 2 -6 17.3854 15.9513 30
 -4 2 -6 20.1445 13.5349 13
 -4 2 -6 19.6811 16.3563 6
 -4 2 -6 16.0677 17.0614 18
 -4 2 -6 55.5209 17.8279 37
 -4 2 -7 13.2836 18.1095 14
 -4 2 -7 4.09497 15.7013 30
 -4 2 -7 -7.78131 14.8094 13
 -4 2 -7 14.5729 16.7987 6
 -4 2 -7 4.99189 25.2874 10
 -4 2 -7 0.89301 18.0155 18
 -4 2 -8 352.784 31.4425 14
 -4 2 -8 315.799 30.8426 18
 -4 2 -8 328.62 26.7763 30
 -4 2 -8 378.41 29.3944 13
 -4 2 -8 329.289 28.8242 6
 -4 2 -9 191.603 23.9136 30
 -4 2 -9 193.849 27.5629 14
 -4 2 -9 211.19 25.3952 13
 -4 2 -9 191.805 28.1965 18
 -4 2 -9 213.634 25.2265 6
 -4 2 -10 96.2744 25.7128 14
 -4 2 -10 76.9157 20.3434 13
 -4 2 -10 87.0687 21.9295 6
 -4 2 -10 104.26 26.8863 18
 -4 2 -11 429.481 38.0122 14
 -4 2 -11 405.026 33.322 31
 -4 2 -11 457.197 36.675 13
 -4 2 -11 383.838 38.6635 18
 -4 2 -11 469.186 35.3553 6
 -4 2 -12 210.561 26.9431 31
 -4 2 -12 205.041 31.1281 14
 -4 2 -12 211.17 28.8542 13
 -4 2 -12 146.273 30.8241 18
 -4 2 -12 233.103 28.4826 6
 -4 2 -13 1474.62 78.5683 14
 -4 2 -13 1526.63 73.181 31
 -4 2 -13 1806.92 81.637 13
 -4 2 -13 1241.05 76.071 18
 -4 2 -13 1676.66 76.156 6
 -4 2 -14 1477.17 75.5132 31
 -4 2 -14 1682.3 83.2268 13
 -4 2 -14 1597.17 76.9977 6
 -4 2 -15 879.178 53.1886 31
 -4 2 -15 1015.19 60.0825 13
 4 -2 15 788.97 40.4716 5
 -4 2 -15 1029.22 54.5375 6
 -4 2 -16 2372.9 104.229 31
 -4 2 -16 2867.17 115.97 13
 4 -2 16 2117.69 91.3886 5
 -4 2 -16 2684.73 106.806 6
 -4 2 -17 134.722 27.5175 6
 -4 2 -17 122.026 24.568 38
 -4 2 -17 122.106 41.1998 15
 -4 2 -18 796.041 71.7269 15
 -4 2 -18 960.078 54.8644 38
 -4 2 -18 964.483 56.216 6
 -4 2 -18 970.653 61.8711 34
 4 -2 19 14.5731 25.0007 11
 -4 2 -19 87.5825 24.476 6
 -4 2 -19 67.8868 21.452 38
 -4 2 -19 61.7352 39.8746 15
 -4 2 -19 71.7212 29.0811 34
 4 -2 20 56.132 24.6218 11
 4 -2 20 33.1737 12.9699 20
 -4 2 -20 241.559 26.824 38
 -4 2 -20 241.927 42.8868 15
 -4 2 -20 265.653 33.7231 34
 -4 2 -20 301.426 29.1699 6
 4 -2 21 -6.17647 19.7987 11
 -4 2 -21 39.9048 21.2295 6
 4 -2 21 9.68587 25.6798 42
 -4 2 -21 21.3246 17.6051 38
 -4 2 -21 10.666 24 34
 4 -2 22 44.2752 17.362 11
 -4 2 -22 138.629 22.6101 6
 4 -2 22 73.6983 27.2413 42
 -4 2 -22 128.943 20.1981 38
 -4 2 -22 108.526 24.9775 34
 4 -2 23 19.8905 13.912 11
 -4 2 -23 7.39478 16.5392 6
 4 -2 23 7.79644 22.0535 42
 -4 2 -23 14.597 19.3161 34
 -4 2 -24 166.536 19.5401 6
 4 -2 24 100.213 14.5127 11
 4 -2 24 127.148 24.9714 42
 -4 2 -24 166.643 23.4972 34
 -4 2 -25 41.3579 13.5315 6
 -4 2 -25 40.6091 16.8043 34
 -4 2 -26 65.1758 12.8842 6
 -4 2 -26 75.9348 16.31 34
 -4 1 27 -4.04408 22.1145 42
 4 -1 -27 6.13469 9.69726 6
 4 -1 -26 5.86617 12.4873 6
 -4 1 26 -4.88788 25.2547 42
 4 -1 -25 162.002 20.4093 6
 -4 1 25 122.691 33.3781 42
 4 -1 -24 315.553 26.7505 6
 -4 1 24 278.945 42.3922 42
 4 -1 -23 104.583 22.0279 6
 -4 1 23 70.8478 37.6078 42
 -4 1 22 172.017 22.0643 32
 4 -1 -22 201.032 26.2836 6
 -4 1 22 162.017 43.5423 42
 -4 1 21 68.9078 18.9822 32
 4 -1 -21 98.3247 24.2127 6
 -4 1 20 149.291 22.2921 32
 4 -1 -20 149.759 25.847 6
 -4 1 20 118.63 41.5242 42
 -4 1 19 104.099 19.9524 32
 -4 1 19 83.18 39.6492 42
 4 -1 -19 114.769 24.0968 6
 4 -1 -19 98.6223 16.517 35
 -4 1 18 40.2847 17.6334 32
 4 -1 -18 45.9443 22.5938 6
 -4 1 18 15.773 36.2053 42
 -4 1 17 94.3891 19.808 32
 4 -1 -17 140.428 24.7544 6
 -4 1 17 109.336 37.9077 42
 -4 1 16 102.097 18.6813 32
 -4 1 16 77.1839 34.7906 42
 4 -1 -16 118.315 22.9798 6
 -4 1 15 22.5127 15.6001 32
 4 -1 -15 47.1091 18.4296 6
 -4 1 15 -8.25535 31.4349 42
 -4 1 15 6.01837 32.8312 37
 -4 1 14 103.753 17.6224 32
 -4 1 14 81.3562 34.292 37
 4 -1 -14 146.789 21.2939 6
 -4 1 14 125.932 34.1794 42
 -4 1 13 562.928 35.9652 32
 -4 1 13 559.778 49.1992 42
 -4 1 12 132.921 17.9031 32
 4 -1 -12 160.169 20.1405 6
 -4 1 12 135.922 31.1919 42
 -4 1 11 138.581 17.7263 32
 4 -1 -11 191.925 19.6768 6
 -4 1 11 160.607 30.8895 42
 -4 1 10 897.14 42.9606 32
 4 -1 -10 926.29 43.5687 6
 -4 1 10 916.214 54.8385 42
 4 -1 -9 0.58988 13.057 6
 -4 1 9 -6.11333 25.3774 42
 -4 1 8 31.0803 15.0206 32
 4 -1 -8 45.4323 15.2017 6
 -4 1 7 53242 1781.27 32
 4 -1 -7 50247.9 1780.48 6
 -4 1 7 50012.2 1788.93 42
 4 -1 -6 60047.8 2068.64 6
 4 -1 -6 61387.2 2074.97 2
 -4 1 6 58842.3 2076.16 42
 -4 1 6 56004.4 2076.91 16
 4 -1 -6 61410.3 2075.35 1
 4 -1 -5 37786.7 1334.07 6
 -4 1 5 39656.6 1341.56 42
 -4 1 5 38382.4 1342.89 16
 4 -1 -5 38490 1340.93 1
 4 -1 -4 14545.4 504.495 6
 -4 1 4 14807.2 510.814 42
 -4 1 4 13676.7 511.608 16
 4 -1 -3 25668.9 858.49 6
 -4 1 3 22852.4 864.52 16
 -4 1 2 1633.9 71.8437 16
 -4 1 1 1577.85 78.6593 16
 -4 1 1 1526.67 76.2057 6
 -4 1 0 329.063 23.5743 14
 -4 1 0 255.384 22.0384 6
 -4 1 -1 4600.06 102.04 14
 4 -1 1 2699.77 94.3592 26
 -4 1 -1 3450.47 97.7637 6
 -4 1 -1 5368.07 91.3522 3
 -4 1 -2 10361.2 129.121 14
 -4 1 -2 9363.22 115.75 30
 4 -1 2 3625.46 104.212 26
 -4 1 -2 56.8837 91.158 17
 -4 1 -2 600.532 94.2862 37
 -4 1 -2 7940.43 123.324 6
 -4 1 -2 11843.1 110.634 3
 -4 1 -3 45.103 15.0862 14
 -4 1 -3 58.9753 13.2223 30
 4 -1 3 8.44844 17.7947 26
 -4 1 -3 48.2553 15.2917 6
 -4 1 -3 61.9267 8.05893 3
 -4 1 -3 16.7262 22.0785 17
 -4 1 -3 6.53925 17.5628 37
 -4 1 -4 2591.69 68.0963 14
 -4 1 -4 2471.17 62.4856 30
 -4 1 -4 2119.55 62.993 18
 -4 1 -4 2267.14 66.3975 6
 -4 1 -5 572.756 32.4701 14
 -4 1 -5 528.506 27.8758 30
 -4 1 -5 488.129 30.5789 18
 -4 1 -5 506.042 31.6587 6
 -4 1 -6 502.447 34.1607 14
 -4 1 -6 426.695 28.7821 30
 -4 1 -6 409.531 32.5905 18
 -4 1 -6 451.331 32.8457 6
 -4 1 -7 265.675 27.6005 14
 -4 1 -7 234.6 22.2168 30
 -4 1 -7 236.7 27.1518 18
 -4 1 -7 255.838 26.7226 6
 -4 1 -8 8326.96 277.752 14
 -4 1 -8 7914.87 275.607 6
 -4 1 -9 1103.5 57.5958 14
 -4 1 -9 946.133 55.0095 18
 -4 1 -9 1087.63 55.9006 6
 -4 1 -10 166.869 22.2598 31
 -4 1 -10 191.656 27.6552 14
 -4 1 -10 147.664 25.3661 13
 -4 1 -10 184.625 21.7548 23
 -4 1 -10 139.59 23.9854 6
 -4 1 -10 150.91 26.9069 18
 -4 1 -11 648.689 45.963 14
 -4 1 -11 645.769 39.8353 31
 -4 1 -11 771.342 48.8067 13
 -4 1 -11 671.09 41.158 23
 -4 1 -11 676.297 44.0954 6
 -4 1 -12 2136.93 100.165 14
 -4 1 -12 2124.39 93.0758 31
 -4 1 -12 2258.45 102.352 13
 -4 1 -12 2214.03 94.699 23
 4 -1 12 2179.96 88.9029 39
 -4 1 -12 2369.25 99.7727 6
 -4 1 -13 11.239 19.3987 31
 -4 1 -13 7.71549 21.0187 13
 -4 1 -13 15.8039 15.6366 23
 -4 1 -13 12.7115 22.4281 6
 4 -1 13 19.9742 12.0567 39
 4 -1 13 11.0429 11.0627 5
 -4 1 -14 201.959 26.4622 31
 -4 1 -14 213.304 32.0899 13
 -4 1 -14 219.588 24.3997 23
 -4 1 -14 238.089 31.326 6
 4 -1 14 243.335 20.6155 39
 4 -1 14 190.762 18.4027 5
 -4 1 -14 220.883 19.4783 33
 -4 1 -15 21.7635 22.9963 13
 -4 1 -15 19.3236 16.1855 23
 -4 1 -15 36.1713 25.2208 6
 4 -1 15 10.802 12.2275 39
 4 -1 15 17.4742 11.7394 5
 -4 1 -15 25.7014 12.097 33
 -4 1 -16 508.21 44.8517 13
 -4 1 -16 440.55 33.6488 23
 4 -1 16 490.56 28.6609 39
 4 -1 16 386.941 25.6813 5
 -4 1 -16 484.765 40.2829 6
 -4 1 -16 447.821 27.9341 33
 -4 1 -17 37.1448 12.8977 33
 4 -1 17 26.4087 11.3817 5
 4 -1 17 20.3601 12.5203 39
 -4 1 -17 14.8771 16.0932 23
 4 -1 17 -2.37219 25.536 11
 -4 1 -17 29.0622 25.6658 6
 -4 1 -17 40.064 21.7153 38
 -4 1 -18 193.303 23.0514 23
 -4 1 -18 198.427 30.6558 6
 -4 1 -18 182.026 28.6464 38
 -4 1 -18 161.035 39.2101 15
 -4 1 -18 189.515 33.7043 34
 -4 1 -18 180.848 18.0589 33
 -4 1 -19 147.377 21.4625 23
 -4 1 -19 173.438 29.521 6
 4 -1 19 105.929 28.1822 42
 -4 1 -19 131.771 27.0357 38
 -4 1 -19 149.756 31.9074 34
 -4 1 -19 126.842 16.3737 33
 -4 1 -20 3.20654 10.6373 33
 -4 1 -20 -0.51807 15.2493 23
 -4 1 -20 1.14301 24.6651 6
 4 -1 20 -5.73496 23.5682 42
 -4 1 -20 13.4476 20.7772 38
 -4 1 -20 -4.18754 23.5686 34
 -4 1 -21 348.056 32.1075 6
 -4 1 -21 394.352 32.3961 38
 -4 1 -21 311.296 34.0969 34
 -4 1 -21 312.998 20.4422 33
 -4 1 -22 118.33 23.639 38
 -4 1 -22 105.81 24.8047 6
 -4 1 -22 102.654 26.6619 34
 -4 1 -23 384.833 29.14 6
 -4 1 -23 394.93 28.4612 38
 -4 1 -23 327.842 29.3799 34
 -4 1 -24 131.607 20.2323 6
 -4 1 -24 154.349 22.5937 34
 -4 1 -25 23.4959 13.4352 6
 -4 1 -25 -1.20101 15.0877 34
 -4 1 -26 64.1426 12.7507 6
 -4 1 -26 64.9082 14.492 34
 4 0 -28 129.868 14.6061 28
 4 0 -28 125.101 13.7171 6
 4 0 -27 141.623 17.4957 28
 4 0 -27 112.188 15.5867 6
 -4 0 27 131.977 27.1087 42
 4 0 -26 782.947 34.1169 6
 -4 0 26 650.503 48.2968 42
 4 0 -25 1489.09 45.5998 6
 -4 0 25 1230.48 61.9977 42
 4 0 -24 60.6383 22.2588 6
 -4 0 24 86.9921 35.9824 42
 4 0 -24 3.25437 25.5099 40
 4 0 -23 883.884 40.6235 6
 -4 0 23 675.497 54.9232 42
 4 0 -22 48.6528 23.1619 6
 -4 0 22 14.0349 36.0244 42
 4 0 -22 -8.03292 25.7845 40
 -4 0 22 -6.25095 32.645 37
 4 0 -21 328.461 31.816 6
 -4 0 21 280.841 46.3926 37
 -4 0 21 254.486 45.8049 42
 4 0 -20 -7.18317 22.6079 6
 -4 0 20 -22.4795 35.5468 42
 4 0 -19 21.6053 22.784 6
 -4 0 19 32.8093 34.98 42
 4 0 -18 -9.25932 22.2416 6
 -4 0 18 -4.31058 34.1612 42
 4 0 -17 379.341 32.2512 6
 -4 0 17 274.943 41.5434 42
 4 0 -16 64.3684 21.3928 6
 -4 0 16 69.306 33.2378 42
 4 0 -15 138.252 21.6942 6
 -4 0 15 105.486 32.7559 42
 4 0 -14 59.4336 18.7502 6
 -4 0 14 29.9312 29.0523 42
 -4 0 13 1361.92 57.1522 42
 -4 0 13 1304.42 66.0559 37
 4 0 -12 0.35606 15.1496 6
 -4 0 12 6.62032 23.8617 42
 4 0 -12 -1.64562 19.6673 40
 4 0 -11 129.308 18.3358 6
 -4 0 11 110.31 26.5209 42
 4 0 -10 1143.48 36.0382 6
 4 0 -10 -22.4321 27.7398 40
 4 0 -9 136.84 16.3346 6
 4 0 -9 -7.20132 24.6623 40
 4 0 -8 16114.5 127.355 6
 4 0 -8 432.863 82.9337 40
 4 0 -7 27120.5 264.994 6
 4 0 -7 2127.27 240.551 40
 4 0 -6 3078.97 58.962 6
 4 0 -6 304.325 49.7176 40
 4 0 -5 3.24965 18.5546 22
 4 0 -5 -1.71211 17.5132 40
 -4 0 5 2.10277 7.427 3
 4 0 -5 3.79843 9.88466 6
 4 0 -4 358.227 20.7364 6
 -4 0 4 465.951 19.8207 3
 -4 0 3 65.8965 8.82472 3
 4 0 -3 59.5056 9.69866 6
 4 0 -2 -0.52631 19.9878 22
 -4 0 2 36.7407 7.44211 3
 -4 0 2 -4.35038 18.5028 17
 -4 0 1 -2.80633 11.3378 14
 -4 0 1 1.33689 13.4275 6
 4 0 -1 -1.3426 17.1817 26
 4 0 -1 0.51305 20.1575 22
 -4 0 1 -2.54783 6.47563 3
 -4 0 1 10.4699 19.2447 17
 -4 0 0 310.895 21.2377 14
 4 0 0 267.802 25.1882 26
 -4 0 0 272.229 22.7638 6
 -4 0 -1 438.295 26.276 14
 -4 0 -1 388.824 28.0746 6
 -4 0 -2 700.976 32.4691 14
 -4 0 -2 958.008 27.1684 3
 4 0 2 20.9506 28.0424 26
 4 0 2 703.608 28.9113 21
 -4 0 -2 5.25425 29.609 17
 -4 0 -2 691.486 35.1657 6
 -4 0 -3 867.277 38.7822 14
 -4 0 -3 1172.5 32.3678 3
 4 0 3 25.287 32.5082 26
 4 0 3 835.956 33.1527 21
 -4 0 -3 7.25342 36.3064 17
 -4 0 -3 841.809 39.7342 6
 -4 0 -4 44.4988 19.0772 14
 -4 0 -4 44.715 21.4588 6
 4 0 4 50.3016 13.0269 21
 -4 0 -5 340.987 29.9265 14
 4 0 5 371.334 23.6503 21
 -4 0 -5 335.114 31.3696 6
 -4 0 -6 2638.78 109.245 14
 4 0 6 2796.68 102.762 21
 -4 0 -6 2533.12 109.521 6
 -4 0 -7 5494.88 205.617 14
 4 0 7 5700.03 197.936 21
 -4 0 -8 556.103 38.4985 14
 4 0 8 611.348 30.4118 21
 -4 0 -8 565.569 38.7728 6
 -4 0 -8 535.543 32.1721 33
 -4 0 -9 261.67 28.6803 14
 4 0 9 273.284 19.7782 21
 4 0 9 232.411 18.8511 5
 -4 0 -9 271.133 28.6054 6
 -4 0 -9 257.465 22.0273 33
 -4 0 -10 87.2751 23.6158 14
 -4 0 -10 113.176 23.2188 6
 4 0 10 82.9518 13.7166 5
 -4 0 -10 72.6171 15.1634 33
 -4 0 -11 894.209 49.5619 23
 4 0 11 749.304 38.6675 5
 -4 0 -11 967.007 51.6977 6
 -4 0 -11 808.087 42.4684 33
 -4 0 -12 50.3948 19.4581 23
 -4 0 -12 56.5982 23.5654 6
 4 0 12 58.0516 14.6516 39
 4 0 12 47.628 13.1166 5
 -4 0 -12 48.6297 15.0204 33
 -4 0 -13 24.3557 17.5006 23
 -4 0 -13 6.19046 23.3232 6
 -4 0 -13 8.12965 13.2885 33
 4 0 13 4.58112 12.9901 39
 4 0 13 7.96788 11.771 5
 4 0 14 5.77912 11.2692 5
 -4 0 -14 10.5527 18.5462 23
 4 0 14 16.6343 22.1435 11
 -4 0 -14 -26.364 25.984 6
 -4 0 -14 13.3472 13.3942 33
 4 0 14 0.77798 13.36 39
 -4 0 -15 331.029 31.5959 23
 4 0 15 329.474 25.0796 39
 4 0 15 290.087 21.0415 5
 -4 0 -15 395.209 36.4596 6
 -4 0 -15 325.162 25.4422 33
 4 0 16 7.17196 11.7605 5
 -4 0 -16 6.38557 18.577 23
 4 0 16 18.5643 23.5435 11
 -4 0 -16 23.8099 26.4243 6
 4 0 16 27.2376 14.8469 39
 -4 0 -16 22.5492 14.6825 33
 4 0 17 11.8903 11.9781 5
 -4 0 -17 -0.8926 26.8257 13
 -4 0 -17 6.86805 18.3045 23
 -4 0 -17 16.2131 26.1751 6
 4 0 17 8.80362 13.6537 39
 -4 0 -17 7.23496 23.8486 34
 -4 0 -17 16.6168 14.2171 33
 4 0 18 44.611 12.782 5
 -4 0 -18 57.6476 27.8228 13
 -4 0 -18 28.6995 18.7711 23
 4 0 18 32.0241 20.4509 11
 -4 0 -18 35.8419 29.347 6
 -4 0 -18 24.9401 25.0697 34
 -4 0 -18 53.5598 16.072 33
 -4 0 -19 1739.61 84.2588 13
 -4 0 -19 1722.34 74.0022 23
 -4 0 -19 1741.66 75.9145 6
 -4 0 -19 1525.56 75.941 34
 -4 0 -19 1696.42 66.3549 33
 -4 0 -20 415.915 40.0786 13
 -4 0 -20 382.105 30.9911 23
 -4 0 -20 335.817 33.9478 34
 -4 0 -20 347.721 23.963 33
 -4 0 -20 420.521 36.2181 6
 -4 0 -21 367.661 34.8886 6
 -4 0 -21 400.451 39.849 13
 -4 0 -21 363.368 31.5668 23
 -4 0 -21 382.397 35.2813 38
 -4 0 -21 318.433 33.7887 34
 -4 0 -21 356.947 26.921 33
 -4 0 -22 -2.44652 11.0706 33
 -4 0 -22 12.3273 19.1965 6
 -4 0 -22 5.81189 17.8959 38
 -4 0 -22 -0.51945 17.8951 34
 -4 0 -23 -2.3953 9.54326 33
 -4 0 -23 4.56631 16.7439 6
 -4 0 -23 -6.02385 16.2762 34
 -4 0 -24 1.81138 8.55242 33
 -4 0 -24 1.44123 14.4 6
 -4 0 -24 -16.4425 15.6257 34
 -4 0 -25 116.561 16.544 6
 -4 0 -25 113.885 16.0355 34
 -4 0 -26 -13.0515 9.92782 6
 4 1 -28 727.324 27.8147 28
 4 1 -28 806.781 27.3381 6
 4 1 -27 14.6682 13.447 28
 4 1 -27 2.11806 11.5908 6
 4 1 -27 -9.74538 21.7018 40
 4 1 -26 931.986 38.8776 28
 4 1 -26 969.587 37.72 6
 -4 -1 26 859.205 50.3179 42
 4 1 -25 11.2902 16.2941 28
 4 1 -25 9.74276 16.5874 6
 -4 -1 25 14.4078 27.5003 42
 4 1 -25 18.5278 24.6917 40
 -4 -1 25 11.8089 29.2122 37
 4 1 -24 176.723 22.9272 28
 4 1 -24 167.748 22.9015 6
 -4 -1 24 153.077 35.5784 42
 -4 -1 24 160.208 37.1869 37
 -4 -1 23 154.066 35.9098 42
 4 1 -23 6.10206 26.9514 40
 4 1 -22 -0.38685 13.6431 36
 -4 -1 22 -0.80288 31.7631 42
 4 1 -22 -16.5939 29.4031 40
 4 1 -21 1.20493 14.6487 36
 -4 -1 21 -13.0892 32.5933 42
 -4 -1 20 287.251 45.3864 42
 4 1 -20 386.476 29.6183 36
 -4 -1 19 41.9359 31.8716 42
 4 1 -19 27.793 15.4991 36
 -4 -1 18 37.4796 33.2132 42
 4 1 -18 90.37 18.6671 36
 4 1 -17 74.4308 17.0399 36
 4 1 -16 1303.18 64.8814 6
 4 1 -16 1173.75 60.5626 36
 4 1 -15 40.4322 19.5536 6
 4 1 -15 63.9505 31.8363 15
 4 1 -14 -3.9346 24.1574 40
 4 1 -14 24.9969 16.5643 6
 4 1 -14 15.8779 13.2808 36
 4 1 -14 8.83753 28.612 15
 4 1 -13 516.666 29.7114 6
 4 1 -13 476.903 27.2005 36
 4 1 -13 446.183 45.5851 15
 4 1 -12 2395.48 53.3291 6
 4 1 -12 -14.8453 35.1849 40
 -4 -1 12 157.074 42.1382 37
 4 1 -12 2274.6 51.6518 36
 4 1 -12 2550.59 87.2373 15
 4 1 -11 112.717 16.589 6
 4 1 -11 102.502 15.5239 36
 4 1 -11 91.7054 30.1812 15
 4 1 -10 622.807 28.6558 6
 -4 -1 10 710.378 48.688 37
 4 1 -10 624.695 28.9493 36
 4 1 -10 683.802 48.9293 15
 4 1 -9 -64.8218 47.9335 29
 4 1 -9 1462.74 34.4165 6
 4 1 -9 -8.92065 21.4957 40
 -4 -1 9 1.46653 26.1347 37
 4 1 -9 1550.77 65.3496 15
 4 1 -8 2.5202 43.6612 29
 4 1 -8 54.4245 11.2041 6
 4 1 -8 -3.57899 18.6551 40
 -4 -1 8 60.5133 26.4393 37
 4 1 -8 77.1391 28.8797 15
 4 1 -7 -9.96931 46.3939 29
 4 1 -7 115.649 14.7123 28
 4 1 -7 105.583 13.0267 6
 4 1 -7 1.49479 19.9846 40
 4 1 -7 109.904 30.5731 15
 4 1 -6 -1.24029 51.6025 29
 4 1 -6 1877.77 44.9051 28
 4 1 -6 1704.17 41.0294 6
 4 1 -6 48.1102 33.4553 22
 4 1 -6 330.116 38.7837 40
 4 1 -5 764.601 30.7928 28
 4 1 -5 734.733 28.9214 6
 4 1 -5 1191.62 45.0347 26
 4 1 -5 75.4766 30.7791 22
 -4 -1 5 866.185 28.1643 3
 4 1 -5 100.001 29.1386 40
 4 1 -4 1518.81 48.8064 28
 -4 -1 4 1767.78 45.699 3
 4 1 -4 1420.71 46.6428 6
 4 1 -4 3015.09 67.1552 26
 4 1 -4 158.851 45.2867 22
 4 1 -4 226.81 45.5566 40
 4 1 -3 213.291 17.1039 28
 4 1 -3 479.063 28.7797 26
 4 1 -3 17.7799 24.7359 22
 -4 -1 3 285.552 15.5971 3
 4 1 -2 1550.66 45.115 12
 4 1 -2 187.561 40.1189 22
 -4 -1 2 18.3603 32.4386 17
 -4 -1 2 1837.68 37.4441 3
 -4 -1 2 1335.62 45.1265 6
 4 1 -1 231.325 18.9991 12
 4 1 -1 35.3278 27.3414 22
 -4 -1 1 17.5487 22.2357 17
 -4 -1 1 192.642 19.9386 6
 -4 -1 1 258.843 13.5879 3
 4 1 0 11183.9 137.442 12
 -4 -1 0 9906.87 136.247 6
 -4 -1 -1 62.5136 17.1411 6
 4 1 1 11.8839 21.1439 26
 4 1 1 59.2893 14.2814 12
 -4 -1 -1 76.7729 9.64357 3
 -4 -1 -1 1.69558 22.1859 17
 4 1 2 582.897 32.3232 12
 4 1 2 618.603 28.9118 21
 4 1 2 590.874 27.0548 5
 -4 -1 -2 531.966 33.1972 6
 -4 -1 -3 16.171 17.5915 6
 4 1 3 2.92614 11.2674 21
 4 1 3 13.0897 10.9425 5
 4 1 4 238.109 18.2967 21
 4 1 4 217.616 17.7932 5
 -4 -1 -4 239.716 24.2233 6
 -4 -1 -5 12.139 16.5826 6
 4 1 5 18.8578 10.7384 21
 -4 -1 -6 749.378 42.7244 14
 4 1 6 741.974 36.1467 5
 4 1 6 791.636 37.5996 21
 -4 -1 -6 795.099 45.1659 6
 -4 -1 -7 824.479 46.225 14
 4 1 7 873.463 40.6995 21
 4 1 7 809.964 38.4182 41
 4 1 7 823.046 38.8312 5
 -4 -1 -7 878.631 47.8552 6
 4 1 8 211.034 18.4134 21
 4 1 8 189.491 17.2233 5
 -4 -1 -8 216.911 26.0171 6
 4 1 9 183.699 18.8375 21
 4 1 9 159.941 16.9748 5
 -4 -1 -9 212.34 27.2713 6
 4 1 10 13.5448 11.4221 5
 -4 -1 -10 -16.8403 20.5857 6
 -4 -1 -10 4.55137 15.0189 33
 4 1 11 721.427 33.8044 39
 4 1 11 674.192 29.4406 5
 -4 -1 -11 730.46 42.2789 6
 -4 -1 -11 688.234 36.9035 33
 4 1 12 43.9187 13.8488 5
 -4 -1 -12 49.3418 22.5703 23
 4 1 12 110.923 21.4234 11
 -4 -1 -12 58.6278 24.5151 6
 4 1 12 69.2427 16.0116 39
 -4 -1 -12 69.3356 18.1644 33
 4 1 13 336.026 25.3056 39
 -4 -1 -13 292.324 31.9262 23
 4 1 13 284.496 21.5587 5
 -4 -1 -13 303.172 34.5219 6
 -4 -1 -13 275.897 27.0208 33
 4 1 14 41.52 13.8262 5
 -4 -1 -14 65.941 22.4724 23
 4 1 14 35.8498 19.3185 11
 -4 -1 -14 53.813 25.7985 6
 4 1 14 72.3473 17.3814 39
 -4 -1 -14 60.7147 18.2314 33
 4 1 15 31.5233 13.3767 5
 -4 -1 -15 47.7244 27.8575 13
 4 1 15 49.2061 12.6901 25
 -4 -1 -15 21.2578 21.4543 23
 4 1 15 110.296 21.4194 11
 -4 -1 -15 42.8128 26.4023 6
 4 1 15 36.9572 17.3635 39
 -4 -1 -15 24.8011 17.2137 33
 -4 -1 -16 258.781 36.8736 13
 4 1 16 335.675 21.7326 25
 -4 -1 -16 307.072 32.1439 23
 4 1 16 288.321 24.8517 39
 -4 -1 -16 285.537 33.5979 38
 4 1 16 273.669 22.1112 5
 -4 -1 -16 260.943 32.3571 34
 -4 -1 -16 290.378 27.1776 33
 -4 -1 -16 314.032 35.662 6
 -4 -1 -17 701.612 54.0923 13
 4 1 17 846.573 34.112 25
 -4 -1 -17 815.911 47.93 23
 4 1 17 853.972 39.3859 39
 -4 -1 -17 807.036 49.934 38
 4 1 17 716.185 34.4552 5
 -4 -1 -17 716.008 46.0633 34
 -4 -1 -17 745.207 40.6106 33
 -4 -1 -17 864.929 49.4807 6
 -4 -1 -18 272.885 37.0304 13
 -4 -1 -18 256.495 29.9715 23
 4 1 18 162.069 23.2846 11
 -4 -1 -18 270.081 32.4521 38
 4 1 18 258.295 20.7964 5
 -4 -1 -18 236.629 29.3917 34
 -4 -1 -18 302.049 25.9535 33
 -4 -1 -18 264.057 32.2458 6
 -4 -1 -19 816.671 55.0644 13
 -4 -1 -19 796.182 47.8302 23
 -4 -1 -19 793.88 49.6046 38
 4 1 19 690.438 36.1456 5
 -4 -1 -19 619.6 44.6624 34
 -4 -1 -19 716.056 41.0018 33
 -4 -1 -19 817.404 48.7866 6
 -4 -1 -20 349.264 36.9382 13
 -4 -1 -20 299.112 30.302 23
 -4 -1 -20 348.034 32.9301 38
 -4 -1 -20 251.045 27.4883 34
 -4 -1 -20 319.88 25.7569 33
 -4 -1 -20 369.876 33.4459 6
 -4 -1 -21 406.121 32.4815 6
 -4 -1 -21 414.277 38.2731 13
 -4 -1 -21 426.657 32.3324 23
 -4 -1 -21 411.717 33.2982 38
 -4 -1 -21 340.559 29.5337 34
 -4 -1 -21 405.34 27.3553 33
 -4 -1 -22 8.39192 11.2418 33
 -4 -1 -22 1.91288 15.2083 23
 -4 -1 -22 4.19068 17.1714 6
 -4 -1 -22 -3.43842 16.1839 38
 -4 -1 -22 7.52647 14.4057 34
 -4 -1 -23 -0.53106 9.8807 33
 -4 -1 -23 9.01241 14.1602 6
 -4 -1 -24 22.5071 8.8759 33
 -4 -1 -24 23.8325 12.645 6
 -4 -1 -25 0.991 9.73139 6
 4 2 -28 -10.762 17.1742 40
 4 2 -27 10.7066 10.6995 28
 4 2 -27 7.22786 9.92144 6
 4 2 -27 -13.8448 21.0004 40
 4 2 -26 24.2467 13.0314 28
 4 2 -26 27.0111 12.127 6
 4 2 -26 3.05936 23.5787 40
 -4 -2 26 8.80803 26.2026 37
 4 2 -25 16.4556 14.7068 28
 4 2 -25 6.50761 12.4862 6
 4 2 -25 14.9149 25.1845 40
 4 2 -24 32.2584 16.8354 28
 4 2 -24 39.8412 15.555 6
 4 2 -24 -11.0267 26.8614 40
 4 2 -24 45.1058 15.495 36
 4 2 -23 14.895 16.6065 28
 4 2 -23 19.7319 15.7875 6
 4 2 -23 2.33736 28.0036 40
 4 2 -23 17.0659 15.8604 36
 4 2 -22 -5.7649 17.7003 28
 4 2 -22 -2.08929 16.8292 6
 4 2 -22 -10.5564 29.8088 40
 -4 -2 22 9.59021 37.5786 37
 4 2 -22 -5.45569 15.2926 36
 4 2 -21 89.2624 24.8023 28
 4 2 -21 76.6713 19.9494 6
 4 2 -21 59.1172 19.2845 36
 4 2 -20 352.033 28.3293 6
 4 2 -20 350.066 27.8189 36
 4 2 -19 124.127 23.3946 6
 4 2 -19 123.803 23.8751 36
 4 2 -19 128.596 42.3672 15
 4 2 -18 419.128 29.6081 6
 4 2 -18 -13.7867 37.1603 40
 -4 -2 18 63.3584 43.972 37
 4 2 -18 398.175 29.1468 36
 4 2 -18 437.181 52.8008 15
 4 2 -17 114.83 29.0219 28
 4 2 -17 101.892 21.5968 6
 4 2 -17 -5.52349 34.512 40
 4 2 -17 91.3757 22.3749 36
 4 2 -17 86.7744 42.5248 15
 4 2 -16 53.4746 19.6811 28
 4 2 -16 69.472 19.0756 6
 4 2 -16 -7.62781 30.1964 40
 4 2 -16 46.5682 18.8787 36
 4 2 -16 67.8237 38.1364 15
 4 2 -15 172.589 23.2329 28
 4 2 -15 192.287 21.7024 6
 4 2 -15 170.172 21.1617 36
 4 2 -15 177.952 41.9217 15
 4 2 -14 1375.67 51.507 28
 4 2 -14 1559.02 50.0536 6
 4 2 -14 1505.34 50.8977 36
 4 2 -14 1546.18 81.1495 15
 4 2 -13 -40.3826 55.7448 29
 4 2 -13 285.8 24.475 28
 4 2 -13 303.417 21.7838 6
 4 2 -13 6.30308 19.7894 26
 4 2 -13 -15.477 28.5445 40
 4 2 -13 337.475 24.0866 36
 4 2 -13 368.12 45.7078 15
 4 2 -12 1.58756 51.424 29
 4 2 -12 59.3898 16.668 28
 4 2 -12 7.8826 19.1894 26
 4 2 -12 69.3205 15.0066 6
 4 2 -12 -29.0256 25.7419 40
 4 2 -12 52.6866 15.2441 36
 4 2 -12 95.9033 34.911 15
 4 2 -11 15.5868 52.3969 29
 4 2 -11 21.3668 14.0827 28
 4 2 -11 0.81786 18.4545 26
 4 2 -11 20.7545 11.7969 6
 4 2 -11 -16.1012 23.9969 40
 4 2 -11 28.358 14.0237 36
 4 2 -11 -4.05285 30.2754 15
 4 2 -10 -9.13897 53.7164 29
 4 2 -10 15.0035 13.178 28
 4 2 -10 -4.42549 18.2397 26
 4 2 -10 16.1041 10.2504 6
 4 2 -10 -0.5988 21.6384 40
 4 2 -10 6.8701 28.458 15
 4 2 -9 -2.99592 49.916 29
 4 2 -9 20.2367 12.0587 28
 4 2 -9 -2.78064 18.4811 26
 4 2 -9 9.44562 13.9216 12
 4 2 -9 15.961 10.2233 6
 4 2 -9 2.9156 20.9221 40
 4 2 -9 16.1712 30.2221 15
 4 2 -8 -2.94333 50.1145 29
 4 2 -8 2.54863 11.2572 28
 4 2 -8 -6.25926 17.8919 26
 4 2 -8 3.34972 12.7327 12
 4 2 -8 -3.32624 8.8801 6
 4 2 -8 5.10448 20.0014 40
 -4 -2 8 -6.27094 22.9818 37
 4 2 -8 3.66724 28.2128 15
 4 2 -7 -71.2832 53.4529 29
 4 2 -7 2.13893 11.0188 28
 4 2 -7 2.21287 20.664 40
 4 2 -7 -9.24709 17.7316 26
 4 2 -7 -0.83021 12.8323 12
 4 2 -7 9.34232 23.0555 22
 4 2 -7 4.71151 9.21807 6
 4 2 -7 -2.67521 26.7927 15
 4 2 -6 -72.1309 59.5224 29
 4 2 -6 591.206 28.0263 28
 4 2 -6 544.807 24.6837 6
 4 2 -6 609.143 32.5995 12
 4 2 -6 718.283 40.7688 26
 4 2 -6 49.4165 28.8765 22
 4 2 -6 180.896 30.0394 40
 -4 -2 6 669.698 42.475 37
 4 2 -6 654.373 49.7753 15
 4 2 -5 -1.42873 60.3976 29
 4 2 -5 1442.65 47.1676 28
 4 2 -5 1482.34 52.9713 12
 4 2 -5 2657.57 66.8182 26
 4 2 -5 232.271 47.6607 22
 4 2 -5 486.482 47.0581 40
 4 2 -5 1732.61 75.6534 15
 4 2 -4 7.12429 80.9088 29
 4 2 -4 1780.33 63.1663 28
 4 2 -4 1939.85 69.2198 12
 4 2 -4 462.978 65.0931 22
 -4 -2 4 1706.5 66.6686 6
 4 2 -3 11014.5 138.996 28
[truncated: 396,254 more chars]
