# Supplementary material for: Naturally Occurring Chalcones with Aggregation-Induced Emission Enhancement Characteristics
Source: Molecules. 2023 Apr 12;28(8):3412. doi: 10.3390/molecules28083412 (PMC10146426; doi:10.3390/molecules28083412)
Supplement: Supplementary file 1 [file molecules-28-03412-s001.zip › IBC_autored.cif]

data_ibc_autored
_audit_creation_date               2023-02-21
_audit_creation_method
;
Olex2 1.5
(compiled 2022.04.07 svn.rca3783a0 for OlexSys, GUI svn.r6498)
;
_shelx_SHELXL_version_number       '2014/7'
_audit_contact_author_address      ?
_audit_contact_author_email        ?
_audit_contact_author_name         ''
_audit_contact_author_phone        ?
_publ_contact_author_id_orcid      ?
_publ_section_references
;
Bourhis, L.J., Dolomanov, O.V., Gildea, R.J., Howard, J.A.K., Puschmann, H.
 (2015). Acta Cryst. A71, 59-75.

Dolomanov, O.V., Bourhis, L.J., Gildea, R.J, Howard, J.A.K. & Puschmann, H.
 (2009), J. Appl. Cryst. 42, 339-341.

Sheldrick, G.M. (2015). Acta Cryst. C71, 3-8.
;
_chemical_name_common              ?
_chemical_name_systematic          Isobavachalcone
_chemical_formula_moiety           'C20 H20 O4'
_chemical_formula_sum              'C20 H20 O4'
_chemical_formula_weight           324.36
_chemical_melting_point            ?
_chemical_oxdiff_formula           C20O4H20
_chemical_oxdiff_usercomment       'Z etanolu'
loop_
  _atom_type_symbol
  _atom_type_description
  _atom_type_scat_dispersion_real
  _atom_type_scat_dispersion_imag
  _atom_type_scat_source
 'C' 'C' 0.0181 0.0091 'International Tables Vol C Tables 4.2.6.8 and 6.1.1.4'
 'H' 'H' 0.0000 0.0000 'International Tables Vol C Tables 4.2.6.8 and 6.1.1.4'
 'O' 'O' 0.0492 0.0322 'International Tables Vol C Tables 4.2.6.8 and 6.1.1.4'

_shelx_space_group_comment
;
The symmetry employed for this shelxl refinement is uniquely defined
by the following loop, which should always be used as a source of
symmetry information in preference to the above space-group names.
They are only intended as comments.
;
_space_group_crystal_system        'monoclinic'
_space_group_IT_number             14
_space_group_name_H-M_alt          'P 1 21/c 1'
_space_group_name_Hall             '-P 2ybc'
loop_
  _space_group_symop_operation_xyz
 'x, y, z'
 '-x, y+1/2, -z+1/2'
 '-x, -y, -z'
 'x, -y-1/2, z-1/2'

_cell_length_a                     19.354(4)
_cell_length_b                     15.2873(18)
_cell_length_c                     7.2681(11)
_cell_angle_alpha                  90
_cell_angle_beta                   97.215(18)
_cell_angle_gamma                  90
_cell_volume                       2133.4(6)
_cell_formula_units_Z              4
_cell_measurement_reflns_used      2154
_cell_measurement_temperature      296
_cell_measurement_theta_max        62.7220
_cell_measurement_theta_min        3.7060
_shelx_estimated_absorpt_T_max     0.994
_shelx_estimated_absorpt_T_min     0.848
_exptl_absorpt_coefficient_mu      0.568
_exptl_absorpt_correction_T_max    1.00000
_exptl_absorpt_correction_T_min    0.75861
_exptl_absorpt_correction_type     multi-scan
_exptl_absorpt_process_details
;
CrysAlisPro 1.171.41.123a (Rigaku Oxford Diffraction, 2022)
Empirical absorption correction using spherical harmonics,
implemented in SCALE3 ABSPACK scaling algorithm.
;
_exptl_absorpt_special_details     ?
_exptl_crystal_colour              'clear light yellow'
_exptl_crystal_colour_lustre       clear
_exptl_crystal_colour_modifier     light
_exptl_crystal_colour_primary      yellow
_exptl_crystal_density_diffrn      1.010
_exptl_crystal_density_meas        ?
_exptl_crystal_density_method      ?
_exptl_crystal_description         plate
_exptl_crystal_F_000               688
_exptl_crystal_preparation
;
purification from hexane acetonitrile 9:1
recristalization from ethanol
;
_exptl_crystal_recrystallization_method  'solvent evaporation from ethanol'
_exptl_crystal_size_max            0.3
_exptl_crystal_size_mid            0.2
_exptl_crystal_size_min            0.01
_exptl_transmission_factor_max     ?
_exptl_transmission_factor_min     ?
_diffrn_reflns_av_R_equivalents    0.1271
_diffrn_reflns_av_unetI/netI       0.1160
_diffrn_reflns_Laue_measured_fraction_full  0.982
_diffrn_reflns_Laue_measured_fraction_max  0.969
_diffrn_reflns_limit_h_max         23
_diffrn_reflns_limit_h_min         -22
_diffrn_reflns_limit_k_max         17
_diffrn_reflns_limit_k_min         -18
_diffrn_reflns_limit_l_max         8
_diffrn_reflns_limit_l_min         -8
_diffrn_reflns_number              15785
_diffrn_reflns_point_group_measured_fraction_full  0.982
_diffrn_reflns_point_group_measured_fraction_max  0.969
_diffrn_reflns_theta_full          67.684
_diffrn_reflns_theta_max           68.533
_diffrn_reflns_theta_min           3.696
_diffrn_ambient_temperature        296.00
_diffrn_detector                   'Hybrid Pixel Array Detector'
_diffrn_detector_area_resol_mean   5.8140
_diffrn_measured_fraction_theta_full  0.982
_diffrn_measured_fraction_theta_max  0.969
_diffrn_measurement_details
;
List of Runs (angles in degrees, time in seconds):

  # Type    Start    End  Width  t~exp~   \w     \q     \k     \f   Frames
--------------------------------------------------------------------------
  1  \w     24.00  58.00   0.50   10.31    --    0.00   0.00-180.00   68
  2  \w     -9.00  40.00   0.50   10.31    --    0.00  60.00 150.00   98
  3  \w    -75.00 -17.00   0.50   10.31    --    0.00  60.00 150.00  116
  4  \w   -176.00-135.00   0.50   41.24    --  -90.00  59.00 -45.56   82
  5  \w   -178.00-111.00   0.50   41.24    --  -90.00  59.00-137.52  134
  6  \w   -100.00  -2.00   0.50   41.24    --  -90.00  59.00-137.52  196
  7  \w    -89.00 -61.00   0.50   41.24    --  -90.00  59.00 -45.56   56
  8  \w   -177.00-118.00   0.50   41.24    --  -90.00  20.00  90.00  118
  9  \w   -176.00-150.00   0.50   41.24    --  -90.00  59.00  88.91   52
 10  \w   -121.00 -95.00   0.50   41.24    --  -90.00  59.00  88.91   52
 11  \w    -56.00  -9.00   0.50   41.24    --  -90.00  59.00  88.91   94
 12  \w   -178.00-100.00   0.50   41.24    --  -90.00  20.00 -90.00  156
 13  \w    -95.00  -1.00   0.50   41.24    --  -90.00  20.00 -90.00  188
 14  \w   -178.00 -93.00   0.50   41.24    --  -90.00  58.00 156.18  170
 15  \w    -39.00  -2.00   0.50   41.24    --  -90.00  58.00 156.18   74
 16  \w    -90.00 -57.00   0.50   41.24    --  -90.00  58.00 156.18   66
 17  \w   -129.00 -98.00   0.50   41.24    --  -90.00  59.00 -45.56   62
 18  \w    -84.00 -59.00   0.50   41.24    --  -90.00  57.00  17.19   50
 19  \w    -97.00 -56.00   0.50   41.24    --  -90.00  20.00  90.00   82
 20  \w   -171.00-138.00   0.50   41.24    --  -90.00  50.00  30.00   66
 21  \w    -39.00 -11.00   0.50   41.24    --  -90.00  50.00  30.00   56
 22  \w   -177.00-114.00   0.50   41.24    --  -90.00  50.00  90.00  126
 23  \w   -175.00-150.00   0.50   41.24    --  -90.00  40.00 -30.00   50
 24  \w    -60.00 -32.00   0.50   41.24    --  -90.00  40.00 -30.00   56
 25  \w   -167.00-141.00   0.50   41.24    --  -90.00  50.00 -90.00   52
 26  \w    -54.00 -26.00   0.50   41.24    --  -90.00  50.00 -90.00   56
 27  \w   -178.00-116.00   0.50   41.24    --  -90.00  57.00  17.19  124
;
_diffrn_measurement_device         'four-circle diffractometer'
_diffrn_measurement_device_type    'XtaLAB AFC11 (RCD3): quarter-chi single'
_diffrn_measurement_method         '\w scans'
_diffrn_orient_matrix_type        
 'CrysAlisPro convention (1999,Acta A55,543-557)'
_diffrn_orient_matrix_UB_11        0.1304921000
_diffrn_orient_matrix_UB_12        0.0478106000
_diffrn_orient_matrix_UB_13        0.0567523000
_diffrn_orient_matrix_UB_21        0.0847725000
_diffrn_orient_matrix_UB_22        0.0514473000
_diffrn_orient_matrix_UB_23        -0.0568042000
_diffrn_orient_matrix_UB_31        -0.1461804000
_diffrn_orient_matrix_UB_32        0.0722129000
_diffrn_orient_matrix_UB_33        0.0030269000
_diffrn_radiation_monochromator    mirror
_diffrn_radiation_probe            x-ray
_diffrn_radiation_type             'Cu K\a'
_diffrn_radiation_wavelength       1.54184
_diffrn_source                     'Rotating-anode X-ray tube'
_diffrn_source_type                'Rigaku (Cu) X-ray Source'
_diffrn_special_details           
 'Only analize packing of the molecules in the crystal'
_reflns_Friedel_coverage           0.000
_reflns_Friedel_fraction_full      .
_reflns_Friedel_fraction_max       .
_reflns_number_gt                  2178
_reflns_number_total               3809
_reflns_odcompleteness_completeness  96.57
_reflns_odcompleteness_iscentric   1
_reflns_odcompleteness_theta       68.66
_reflns_special_details
;
 Reflections were merged by SHELXL according to the crystal
 class for the calculation of statistics and refinement.
 
 _reflns_Friedel_fraction is defined as the number of unique
 Friedel pairs measured divided by the number that would be
 possible theoretically, ignoring centric projections and
 systematic absences.
;
_reflns_threshold_expression       'I > 2\s(I)'
_computing_cell_refinement         'CrysAlisPro 1.171.41.123a (Rigaku OD, 2022)'
_computing_data_collection         'CrysAlisPro 1.171.41.123a (Rigaku OD, 2022)'
_computing_data_reduction          'CrysAlisPro 1.171.41.123a (Rigaku OD, 2022)'
_computing_molecular_graphics      'Olex2 1.5 (Dolomanov et al., 2009)'
_computing_publication_material    'Olex2 1.5 (Dolomanov et al., 2009)'
_computing_structure_refinement    'SHELXL n/a (Sheldrick, 2015)'
_computing_structure_solution      'olex2.solve 1.5 (Bourhis et al., 2015)'
_refine_diff_density_max           1.061
_refine_diff_density_min           -0.734
_refine_diff_density_rms           0.266
_refine_ls_extinction_coef         0.48(7)
_refine_ls_extinction_expression  
 'Fc^*^=kFc[1+0.001xFc^2^\l^3^/sin(2\q)]^-1/4^'
_refine_ls_extinction_method       'SHELXL-2014/7 (Sheldrick 2014'
_refine_ls_goodness_of_fit_ref     1.918
_refine_ls_hydrogen_treatment      constr
_refine_ls_matrix_type             full
_refine_ls_number_parameters       223
_refine_ls_number_reflns           3809
_refine_ls_number_restraints       0
_refine_ls_R_factor_all            0.3082
_refine_ls_R_factor_gt             0.2758
_refine_ls_restrained_S_all        1.918
_refine_ls_shift/su_max            0.000
_refine_ls_shift/su_mean           0.000
_refine_ls_structure_factor_coef   Fsqd
_refine_ls_weighting_details      
 'w=1/[\s^2^(Fo^2^)+(0.2000P)^2^] where P=(Fo^2^+2Fc^2^)/3'
_refine_ls_weighting_scheme        calc
_refine_ls_wR_factor_gt            0.5307
_refine_ls_wR_factor_ref           0.5557
_refine_special_details           
 'overlaping long reflection tails (almost imposible to solve)'
_olex2_refinement_description
;
1. Fixed Uiso
 At 1.2 times of:
  All C(H) groups, All C(H,H) groups
 At 1.5 times of:
  All C(H,H,H) groups, All O(H) groups
2.a Secondary CH2 refined with riding coordinates:
 C16(H13,H12)
2.b Aromatic/amide H refined with riding coordinates:
 C5(H3), C9(H6), C8(H5), C6(H4), C17(H14), C15(H7), C11(H11), C12(H10), C14(H8)
2.c Idealised Me refined as rotating group:
 C19(H19,H20,H18), C20(H16,H17,H15)
2.d Idealised tetrahedral OH refined as rotating group:
 O2(H1), O3(H2), O4(H9)
;
_atom_sites_solution_hydrogens     geom
_atom_sites_solution_primary       iterative
_atom_sites_solution_secondary     ?
loop_
  _atom_site_label
  _atom_site_type_symbol
  _atom_site_fract_x
  _atom_site_fract_y
  _atom_site_fract_z
  _atom_site_U_iso_or_equiv
  _atom_site_adp_type
  _atom_site_occupancy
  _atom_site_site_symmetry_order
  _atom_site_calc_flag
  _atom_site_refinement_flags_posn
  _atom_site_refinement_flags_adp
  _atom_site_refinement_flags_occupancy
  _atom_site_disorder_assembly
  _atom_site_disorder_group
 O2 O 0.5658(3) 0.2783(3) 0.7822(9) 0.107(2) Uani 1 1 d . . . . .
 H2 H 0.5346 0.2463 0.8090 0.160 Uiso 1 1 calc R U . . .
 O3 O 0.6187(3) 0.5723(3) 0.6888(8) 0.103(2) Uani 1 1 d . . . . .
 H3 H 0.6054 0.6216 0.7116 0.154 Uiso 1 1 calc R U . . .
 O1 O 0.4424(3) 0.2362(3) 0.8344(8) 0.105(2) Uani 1 1 d . . . . .
 C11 C 0.4739(4) 0.3820(4) 0.7895(9) 0.078(2) Uani 1 1 d . . . . .
 C13 C 0.5018(5) 0.5333(4) 0.7329(10) 0.085(2) Uani 1 1 d . . . . .
 H13 H 0.4875 0.5911 0.7145 0.102 Uiso 1 1 calc R U . . .
 C16 C 0.5431(5) 0.3632(4) 0.7744(10) 0.082(2) Uani 1 1 d . . . . .
 C14 C 0.5701(5) 0.5121(4) 0.7276(10) 0.087(3) Uani 1 1 d . . . . .
 C8 C 0.3062(5) 0.2822(5) 0.9084(10) 0.092(2) Uani 1 1 d . . . . .
 H8 H 0.3191 0.2236 0.9104 0.110 Uiso 1 1 calc R U . . .
 C15 C 0.5932(4) 0.4246(4) 0.7407(9) 0.081(2) Uani 1 1 d . . . . .
 C10 C 0.4236(5) 0.3153(5) 0.8355(10) 0.088(2) Uani 1 1 d . . . . .
 C9 C 0.3539(5) 0.3373(5) 0.8702(12) 0.092(2) Uani 1 1 d . . . . .
 H9 H 0.3418 0.3962 0.8649 0.110 Uiso 1 1 calc R U . . .
 C12 C 0.4548(5) 0.4717(5) 0.7645(11) 0.094(2) Uani 1 1 d . . . . .
 H12 H 0.4089 0.4881 0.7700 0.112 Uiso 1 1 calc R U . . .
 C5 C 0.2386(5) 0.2991(5) 0.9468(11) 0.087(2) Uani 1 1 d . . . . .
 C18 C 0.6744(5) 0.3747(5) 0.5296(11) 0.097(3) Uani 1 1 d . . . . .
 H18 H 0.6465 0.3285 0.4812 0.116 Uiso 1 1 calc R U . . .
 C17 C 0.6675(4) 0.4005(5) 0.7215(10) 0.087(2) Uani 1 1 d . . . . .
 H17A H 0.6976 0.4501 0.7563 0.104 Uiso 1 1 calc R U . . .
 H17B H 0.6821 0.3525 0.8047 0.104 Uiso 1 1 calc R U . . .
 C19 C 0.7179(5) 0.4115(6) 0.4131(12) 0.098(3) Uani 1 1 d . . . . .
 C4 C 0.2144(6) 0.3834(6) 0.9940(14) 0.112(3) Uani 1 1 d . . . . .
 H4 H 0.2464 0.4291 1.0041 0.134 Uiso 1 1 calc R U . . .
 C6 C 0.1900(6) 0.2304(6) 0.9497(13) 0.112(3) Uani 1 1 d . . . . .
 H6 H 0.2044 0.1736 0.9287 0.135 Uiso 1 1 calc R U . . .
 C21 C 0.7176(7) 0.3777(8) 0.2216(15) 0.141(4) Uani 1 1 d . . . . .
 H21A H 0.7613 0.3496 0.2108 0.211 Uiso 1 1 calc R U . . .
 H21B H 0.7110 0.4253 0.1351 0.211 Uiso 1 1 calc R U . . .
 H21C H 0.6805 0.3362 0.1949 0.211 Uiso 1 1 calc R U . . .
 O4 O 0.0358(6) 0.3402(11) 1.0591(19) 0.203(5) Uani 1 1 d . . . . .
 H4A H 0.0329 0.3196 1.1620 0.304 Uiso 1 1 calc R U . . .
 C7 C 0.1225(7) 0.2435(10) 0.9820(15) 0.132(4) Uani 1 1 d . . . . .
 H7 H 0.0920 0.1964 0.9805 0.159 Uiso 1 1 calc R U . . .
 C2 C 0.0994(7) 0.3290(11) 1.0177(18) 0.139(4) Uani 1 1 d . . . . .
 C20 C 0.7595(8) 0.4867(9) 0.4697(16) 0.149(5) Uani 1 1 d . . . . .
 H20A H 0.7378 0.5382 0.4133 0.223 Uiso 1 1 calc R U . . .
 H20B H 0.8050 0.4800 0.4315 0.223 Uiso 1 1 calc R U . . .
 H20C H 0.7638 0.4923 0.6022 0.223 Uiso 1 1 calc R U . . .
 C3 C 0.1510(7) 0.4011(9) 1.0240(18) 0.137(4) Uani 1 1 d . . . . .
 H3A H 0.1382 0.4581 1.0490 0.164 Uiso 1 1 calc R U . . .

loop_
  _atom_site_aniso_label
  _atom_site_aniso_U_11
  _atom_site_aniso_U_22
  _atom_site_aniso_U_33
  _atom_site_aniso_U_23
  _atom_site_aniso_U_13
  _atom_site_aniso_U_12
 O2 0.169(5) 0.034(2) 0.122(4) 0.004(2) 0.036(4) 0.009(3)
 O3 0.144(5) 0.059(3) 0.108(4) -0.005(3) 0.029(3) -0.011(3)
 O1 0.158(5) 0.041(3) 0.121(4) 0.005(2) 0.031(3) 0.002(2)
 C11 0.123(6) 0.043(3) 0.068(4) 0.007(3) 0.012(4) 0.003(3)
 C13 0.139(7) 0.036(3) 0.084(5) 0.007(3) 0.035(4) 0.008(4)
 C16 0.133(6) 0.038(3) 0.076(4) 0.009(3) 0.015(4) 0.009(3)
 C14 0.150(8) 0.049(4) 0.067(4) -0.007(3) 0.026(4) -0.001(4)
 C8 0.132(7) 0.072(5) 0.075(4) 0.006(3) 0.028(4) 0.003(4)
 C15 0.129(6) 0.050(4) 0.063(4) 0.004(3) 0.014(3) -0.005(3)
 C10 0.137(7) 0.056(4) 0.073(4) 0.011(3) 0.018(4) -0.005(4)
 C9 0.120(6) 0.054(4) 0.106(6) 0.003(3) 0.036(4) -0.003(4)
 C12 0.131(6) 0.055(4) 0.097(5) -0.005(3) 0.024(4) 0.011(4)
 C5 0.117(6) 0.070(4) 0.080(5) 0.001(3) 0.029(4) -0.005(4)
 C18 0.136(7) 0.066(4) 0.090(5) -0.020(4) 0.021(5) 0.003(4)
 C17 0.113(6) 0.070(4) 0.079(4) 0.001(3) 0.014(4) 0.004(4)
 C19 0.133(7) 0.074(5) 0.093(5) 0.005(4) 0.033(5) -0.004(4)
 C4 0.136(8) 0.092(6) 0.116(7) 0.010(5) 0.050(5) 0.011(5)
 C6 0.154(9) 0.086(6) 0.102(6) -0.011(5) 0.035(5) -0.008(5)
 C21 0.219(12) 0.105(7) 0.110(7) -0.026(6) 0.063(7) -0.005(7)
 O4 0.147(8) 0.256(15) 0.215(11) -0.025(10) 0.056(7) 0.017(7)
 C7 0.135(9) 0.152(11) 0.115(8) -0.011(7) 0.039(6) -0.034(8)
 C2 0.118(9) 0.164(13) 0.143(10) -0.002(8) 0.046(7) 0.027(8)
 C20 0.220(13) 0.131(9) 0.101(7) -0.010(6) 0.042(7) -0.058(9)
 C3 0.150(10) 0.116(8) 0.152(10) 0.022(7) 0.045(7) 0.027(8)

_geom_special_details
;
 All esds (except the esd in the dihedral angle between two l.s. planes)
 are estimated using the full covariance matrix.  The cell esds are taken
 into account individually in the estimation of esds in distances, angles
 and torsion angles; correlations between esds in cell parameters are only
 used when they are defined by crystal symmetry.  An approximate (isotropic)
 treatment of cell esds is used for estimating esds involving l.s. planes.
;
loop_
  _geom_bond_atom_site_label_1
  _geom_bond_atom_site_label_2
  _geom_bond_distance
  _geom_bond_site_symmetry_2
  _geom_bond_publ_flag
 O2 H2 0.8200 . ?
 O2 C16 1.370(8) . ?
 O3 H3 0.8200 . ?
 O3 C14 1.371(10) . ?
 O1 C10 1.262(9) . ?
 C11 C16 1.387(12) . ?
 C11 C10 1.477(11) . ?
 C11 C12 1.426(9) . ?
 C13 H13 0.9300 . ?
 C13 C14 1.366(11) . ?
 C13 C12 1.348(11) . ?
 C16 C15 1.393(11) . ?
 C14 C15 1.409(10) . ?
 C8 H8 0.9300 . ?
 C8 C9 1.304(12) . ?
 C8 C5 1.396(12) . ?
 C15 C17 1.507(12) . ?
 C10 C9 1.444(13) . ?
 C9 H9 0.9300 . ?
 C12 H12 0.9300 . ?
 C5 C4 1.428(13) . ?
 C5 C6 1.412(13) . ?
 C18 H18 0.9300 . ?
 C18 C17 1.472(11) . ?
 C18 C19 1.386(12) . ?
 C17 H17A 0.9700 . ?
 C17 H17B 0.9700 . ?
 C19 C21 1.484(13) . ?
 C19 C20 1.434(14) . ?
 C4 H4 0.9300 . ?
 C4 C3 1.302(15) . ?
 C6 H6 0.9300 . ?
 C6 C7 1.370(15) . ?
 C21 H21A 0.9600 . ?
 C21 H21B 0.9600 . ?
 C21 H21C 0.9600 . ?
 O4 H4A 0.8200 . ?
 O4 C2 1.314(14) . ?
 C7 H7 0.9300 . ?
 C7 C2 1.416(19) . ?
 C2 C3 1.484(19) . ?
 C20 H20A 0.9600 . ?
 C20 H20B 0.9600 . ?
 C20 H20C 0.9600 . ?
 C3 H3A 0.9300 . ?

loop_
  _geom_angle_atom_site_label_1
  _geom_angle_atom_site_label_2
  _geom_angle_atom_site_label_3
  _geom_angle
  _geom_angle_site_symmetry_1
  _geom_angle_site_symmetry_3
  _geom_angle_publ_flag
 C16 O2 H2 109.5 . . ?
 C14 O3 H3 109.5 . . ?
 C16 C11 C10 123.1(6) . . ?
 C16 C11 C12 115.2(7) . . ?
 C12 C11 C10 121.7(8) . . ?
 C14 C13 H13 119.5 . . ?
 C12 C13 H13 119.5 . . ?
 C12 C13 C14 120.9(7) . . ?
 O2 C16 C11 120.0(6) . . ?
 O2 C16 C15 114.8(8) . . ?
 C11 C16 C15 125.0(6) . . ?
 O3 C14 C15 115.5(8) . . ?
 C13 C14 O3 122.5(6) . . ?
 C13 C14 C15 121.6(7) . . ?
 C9 C8 H8 115.5 . . ?
 C9 C8 C5 129.0(8) . . ?
 C5 C8 H8 115.5 . . ?
 C16 C15 C14 115.4(8) . . ?
 C16 C15 C17 123.0(6) . . ?
 C14 C15 C17 121.6(7) . . ?
 O1 C10 C11 117.5(8) . . ?
 O1 C10 C9 120.0(7) . . ?
 C9 C10 C11 122.4(7) . . ?
 C8 C9 C10 126.0(8) . . ?
 C8 C9 H9 117.0 . . ?
 C10 C9 H9 117.0 . . ?
 C11 C12 H12 119.2 . . ?
 C13 C12 C11 121.6(8) . . ?
 C13 C12 H12 119.2 . . ?
 C8 C5 C4 124.0(8) . . ?
 C8 C5 C6 120.6(8) . . ?
 C6 C5 C4 115.3(9) . . ?
 C17 C18 H18 116.4 . . ?
 C19 C18 H18 116.4 . . ?
 C19 C18 C17 127.2(8) . . ?
 C15 C17 H17A 109.5 . . ?
 C15 C17 H17B 109.5 . . ?
 C18 C17 C15 110.8(6) . . ?
 C18 C17 H17A 109.5 . . ?
 C18 C17 H17B 109.5 . . ?
 H17A C17 H17B 108.1 . . ?
 C18 C19 C21 120.1(9) . . ?
 C18 C19 C20 120.8(8) . . ?
 C20 C19 C21 118.9(9) . . ?
 C5 C4 H4 117.5 . . ?
 C3 C4 C5 125.0(11) . . ?
 C3 C4 H4 117.5 . . ?
 C5 C6 H6 118.5 . . ?
 C7 C6 C5 123.0(10) . . ?
 C7 C6 H6 118.5 . . ?
 C19 C21 H21A 109.5 . . ?
 C19 C21 H21B 109.5 . . ?
 C19 C21 H21C 109.5 . . ?
 H21A C21 H21B 109.5 . . ?
 H21A C21 H21C 109.5 . . ?
 H21B C21 H21C 109.5 . . ?
 C2 O4 H4A 109.5 . . ?
 C6 C7 H7 120.1 . . ?
 C6 C7 C2 119.7(11) . . ?
 C2 C7 H7 120.1 . . ?
 O4 C2 C7 119.3(15) . . ?
 O4 C2 C3 122.7(14) . . ?
 C7 C2 C3 117.7(10) . . ?
 C19 C20 H20A 109.5 . . ?
 C19 C20 H20B 109.5 . . ?
 C19 C20 H20C 109.5 . . ?
 H20A C20 H20B 109.5 . . ?
 H20A C20 H20C 109.5 . . ?
 H20B C20 H20C 109.5 . . ?
 C4 C3 C2 119.0(12) . . ?
 C4 C3 H3A 120.5 . . ?
 C2 C3 H3A 120.5 . . ?

loop_
  _geom_torsion_atom_site_label_1
  _geom_torsion_atom_site_label_2
  _geom_torsion_atom_site_label_3
  _geom_torsion_atom_site_label_4
  _geom_torsion
  _geom_torsion_site_symmetry_1
  _geom_torsion_site_symmetry_2
  _geom_torsion_site_symmetry_3
  _geom_torsion_site_symmetry_4
  _geom_torsion_publ_flag
 O2 C16 C15 C14 178.4(6) . . . . ?
 O2 C16 C15 C17 -2.3(10) . . . . ?
 O3 C14 C15 C16 -178.1(6) . . . . ?
 O3 C14 C15 C17 2.6(9) . . . . ?
 O1 C10 C9 C8 2.4(13) . . . . ?
 C11 C16 C15 C14 2.1(10) . . . . ?
 C11 C16 C15 C17 -178.7(6) . . . . ?
 C11 C10 C9 C8 178.8(7) . . . . ?
 C13 C14 C15 C16 -5.1(10) . . . . ?
 C13 C14 C15 C17 175.7(6) . . . . ?
 C16 C11 C10 O1 -10.4(10) . . . . ?
 C16 C11 C10 C9 173.2(6) . . . . ?
 C16 C11 C12 C13 -1.5(11) . . . . ?
 C16 C15 C17 C18 85.7(8) . . . . ?
 C14 C13 C12 C11 -1.4(12) . . . . ?
 C14 C15 C17 C18 -95.1(8) . . . . ?
 C8 C5 C4 C3 177.5(9) . . . . ?
 C8 C5 C6 C7 -178.3(8) . . . . ?
 C10 C11 C16 O2 7.2(11) . . . . ?
 C10 C11 C16 C15 -176.6(6) . . . . ?
 C10 C11 C12 C13 176.2(7) . . . . ?
 C9 C8 C5 C4 -15.6(14) . . . . ?
 C9 C8 C5 C6 167.6(8) . . . . ?
 C12 C11 C16 O2 -175.1(6) . . . . ?
 C12 C11 C16 C15 1.1(10) . . . . ?
 C12 C11 C10 O1 172.1(7) . . . . ?
 C12 C11 C10 C9 -4.3(11) . . . . ?
 C12 C13 C14 O3 177.4(6) . . . . ?
 C12 C13 C14 C15 4.9(11) . . . . ?
 C5 C8 C9 C10 178.6(7) . . . . ?
 C5 C4 C3 C2 2.8(17) . . . . ?
 C5 C6 C7 C2 -1.1(15) . . . . ?
 C17 C18 C19 C21 -179.3(9) . . . . ?
 C17 C18 C19 C20 -4.2(16) . . . . ?
 C19 C18 C17 C15 122.7(9) . . . . ?
 C4 C5 C6 C7 4.6(13) . . . . ?
 C6 C5 C4 C3 -5.5(14) . . . . ?
 C6 C7 C2 O4 -176.1(11) . . . . ?
 C6 C7 C2 C3 -1.8(16) . . . . ?
 O4 C2 C3 C4 175.1(12) . . . . ?
 C7 C2 C3 C4 1.1(17) . . . . ?

_shelx_res_file
;
    ibc_autored.res created by SHELXL-2014/7

TITL ibc_autored_a.res in P2(1)/c
REM Old TITL IBC_autored in P2(1)/m
REM SHELXT solution in P2(1)/c
REM R1 0.402, Rweak 0.093, Alpha 0.124, Orientation a'=c, b'=-b, c'=a
REM Formula found by SHELXT: C21 O3
CELL 1.54184 19.3539 15.2873 7.2681 90 97.215 90
ZERR 4 0.0037 0.0018 0.0011 0 0.018 0
LATT 1
SYMM -X,0.5+Y,0.5-Z
SFAC C H O
UNIT 80 80 16

L.S. 10
PLAN  1
SIZE 0.2 0.3 0.01
TEMP 22.85
CONF
BOND $H
list 4
fmap 2 53
MORE -1
ACTA
OMIT 0 12 1
OMIT -11 10 2
OMIT -5 3 5
OMIT 5 2 0
OMIT 1 1 2
OMIT -1 2 4
REM <olex2.extras>
REM <HklSrc "%.\\IBC_autored.hkl">
REM </olex2.extras>

WGHT    0.200000
EXTI    0.480469
FVAR       0.63873
O2    3    0.565826    0.278269    0.782199    11.00000    0.16852    0.03440 =
         0.12169    0.00409    0.03610    0.00871
AFIX 147
H2    2    0.534595    0.246261    0.809024    11.00000   -1.50000
AFIX   0
O3    3    0.618736    0.572277    0.688815    11.00000    0.14405    0.05891 =
         0.10800   -0.00452    0.02859   -0.01064
AFIX 147
H3    2    0.605383    0.621556    0.711569    11.00000   -1.50000
AFIX   0
O1    3    0.442370    0.236246    0.834436    11.00000    0.15832    0.04062 =
         0.12059    0.00455    0.03092    0.00171
C11   1    0.473937    0.381983    0.789530    11.00000    0.12336    0.04289 =
         0.06813    0.00718    0.01172    0.00337
C13   1    0.501815    0.533291    0.732905    11.00000    0.13933    0.03645 =
         0.08415    0.00673    0.03534    0.00767
AFIX  43
H13   2    0.487526    0.591055    0.714486    11.00000   -1.20000
AFIX   0
C16   1    0.543132    0.363201    0.774449    11.00000    0.13326    0.03786 =
         0.07578    0.00930    0.01475    0.00907
C14   1    0.570077    0.512051    0.727612    11.00000    0.14990    0.04896 =
         0.06676   -0.00737    0.02591   -0.00068
C8    1    0.306248    0.282195    0.908440    11.00000    0.13156    0.07167 =
         0.07518    0.00608    0.02828    0.00349
AFIX  43
H8    2    0.319100    0.223552    0.910395    11.00000   -1.20000
AFIX   0
C15   1    0.593228    0.424631    0.740698    11.00000    0.12934    0.05034 =
         0.06287    0.00407    0.01351   -0.00535
C10   1    0.423608    0.315272    0.835477    11.00000    0.13699    0.05633 =
         0.07265    0.01073    0.01822   -0.00469
C9    1    0.353871    0.337270    0.870228    11.00000    0.12032    0.05396 =
         0.10643    0.00314    0.03602   -0.00335
AFIX  43
H9    2    0.341800    0.396182    0.864861    11.00000   -1.20000
AFIX   0
C12   1    0.454848    0.471701    0.764458    11.00000    0.13126    0.05471 =
         0.09721   -0.00503    0.02351    0.01122
AFIX  43
H12   2    0.408887    0.488121    0.770007    11.00000   -1.20000
AFIX   0
C5    1    0.238644    0.299082    0.946819    11.00000    0.11653    0.06951 =
         0.07970    0.00076    0.02946   -0.00512
C18   1    0.674408    0.374695    0.529622    11.00000    0.13610    0.06556 =
         0.08974   -0.02020    0.02061    0.00266
AFIX  43
H18   2    0.646530    0.328549    0.481206    11.00000   -1.20000
AFIX   0
C17   1    0.667485    0.400535    0.721483    11.00000    0.11276    0.07017 =
         0.07866    0.00091    0.01381    0.00389
AFIX  23
H17A  2    0.697597    0.450107    0.756284    11.00000   -1.20000
H17B  2    0.682080    0.352536    0.804674    11.00000   -1.20000
AFIX   0
C19   1    0.717883    0.411524    0.413058    11.00000    0.13267    0.07435 =
         0.09280    0.00524    0.03312   -0.00417
C4    1    0.214426    0.383369    0.994031    11.00000    0.13559    0.09216 =
         0.11617    0.00952    0.04990    0.01071
AFIX  43
H4    2    0.246387    0.429079    1.004143    11.00000   -1.20000
AFIX   0
C6    1    0.190014    0.230392    0.949678    11.00000    0.15409    0.08572 =
         0.10186   -0.01142    0.03521   -0.00787
AFIX  43
H6    2    0.204448    0.173637    0.928652    11.00000   -1.20000
AFIX   0
C21   1    0.717649    0.377670    0.221560    11.00000    0.21877    0.10453 =
         0.11028   -0.02556    0.06300   -0.00549
AFIX 137
H21A  2    0.761337    0.349619    0.210771    11.00000   -1.50000
H21B  2    0.710954    0.425318    0.135122    11.00000   -1.50000
H21C  2    0.680505    0.336179    0.194942    11.00000   -1.50000
AFIX   0
O4    3    0.035824    0.340225    1.059077    11.00000    0.14674    0.25597 =
         0.21480   -0.02455    0.05648    0.01706
AFIX 147
H4A   2    0.032862    0.319636    1.161972    11.00000   -1.50000
AFIX   0
C7    1    0.122533    0.243487    0.982000    11.00000    0.13518    0.15212 =
         0.11493   -0.01103    0.03911   -0.03435
AFIX  43
H7    2    0.092044    0.196399    0.980516    11.00000   -1.20000
AFIX   0
C2    1    0.099410    0.328971    1.017660    11.00000    0.11793    0.16439 =
         0.14261   -0.00164    0.04576    0.02669
C20   1    0.759543    0.486699    0.469674    11.00000    0.21952    0.13127 =
         0.10062   -0.00957    0.04152   -0.05765
AFIX 137
H20A  2    0.737758    0.538171    0.413265    11.00000   -1.50000
H20B  2    0.804960    0.479968    0.431477    11.00000   -1.50000
H20C  2    0.763798    0.492279    0.602177    11.00000   -1.50000
AFIX   0
C3    1    0.150991    0.401115    1.024011    11.00000    0.15004    0.11587 =
         0.15190    0.02217    0.04508    0.02658
AFIX  43
H3A   2    0.138198    0.458113    1.049019    11.00000   -1.20000
AFIX   0
HKLF 4

REM  ibc_autored_a.res in P2(1)/c
REM R1 =  0.2758 for    2178 Fo > 4sig(Fo)  and  0.3082 for all    3809 data
REM    223 parameters refined using      0 restraints

END

WGHT      0.2000      0.0000

REM Highest difference peak  1.061,  deepest hole -0.734,  1-sigma level  0.266
Q1    1   0.4386  0.3421  0.8195  11.00000  0.05    0.97
;
_shelx_res_checksum                26180
_shelx_hkl_file
;
   2   0   0 2610.41  366.51
   3   0   0   20.40    3.19
  -6   0   0  268.32   37.81
  -7   0   0  651.87   91.62
   8   0   0  228.52   36.43
  -8   0   0  298.89   36.47
  -9   0   0  713.84   88.51
   9   0   0  573.63   88.46
  10   0   0   27.62    3.91
 -10   0   0   28.02    3.90
 -10   0   0   24.99    4.33
  10   0   0   20.96    4.19
  10   0   0   24.49    3.95
 -10   0   0   25.19    3.87
  11   0   0   37.84    5.00
 -11   0   0   28.78    4.99
  11   0   0   35.31    5.03
 -11   0   0   33.36    4.96
  12   0   0   28.03    3.71
 -12   0   0   18.48    3.68
  12   0   0   24.54    3.74
 -13   0   0   11.15    2.55
  13   0   0   15.16    2.61
  13   0   0   14.86    2.58
 -14   0   0    0.36    1.71
  14   0   0    1.95    1.76
  14   0   0    1.87    1.82
  15   0   0   43.46    5.46
 -15   0   0   32.71    5.43
  15   0   0   32.40    5.40
  16   0   0    1.47    1.86
  17   0   0   13.83    2.73
 -18   0   0    0.10    1.51
  18   0   0    1.53    2.36
  19   0   0    3.51    2.26
 -19   0   0    2.43    1.49
 -20   0   0    0.71    1.30
  20   0   0    2.59    1.98
  21   0   0    2.39    1.71
  22   0   0   -0.35    1.19
  22   0   0   -0.49    1.30
  23   0   0    0.05    0.93
   1   1   0  276.10   41.19
  -1  -1   0  312.96   41.19
  -2  -1   0   75.05    9.84
   2   1   0   66.46    9.84
   2  -1   0   71.24    9.88
  -2   1   0   65.33    9.86
  -3  -1   0   27.20    4.43
   3  -1   0   35.13    4.59
  -3   1   0   30.62    4.52
   4  -1   0  536.01   75.71
  -4  -1   0  567.58   75.71
  -4   1   0  513.82   75.71
  -5   1   0   50.60    7.01
  -5  -1   0   42.45    6.86
  -6   1   0  138.69   18.69
  -6  -1   0  125.53   18.67
  -7  -1   0   14.68    3.00
   7   1   0   15.60    2.91
  -8  -1   0   40.47    6.16
   8   1   0   41.26    6.11
  -9  -1   0    7.24    2.47
   9  -1   0    6.66    2.74
   9   1   0   13.07    2.44
 -10   1   0   13.43    2.34
  10   1   0   10.91    2.36
  10  -1   0   13.59    2.44
 -10  -1   0   12.41    2.36
  10   1   0    6.50    2.74
 -10  -1   0    6.33    2.63
  10   1   0   19.83    2.45
  10  -1   0   19.27    2.50
 -10   1   0   15.31    2.35
 -11  -1   0   36.87    5.79
  11  -1   0   38.78    5.81
  11   1   0   41.24    5.78
 -11   1   0   38.31    5.78
 -11  -1   0   39.03    5.86
  11  -1   0   46.35    5.83
  11  -1   0   27.94    5.86
  11   1   0   48.68    5.82
 -11   1   0   38.43    5.77
 -12  -1   0   -0.17    1.63
  12  -1   0    1.73    1.69
 -12  -1   0    3.39    1.85
 -12   1   0    1.39    1.48
  12   1   0    2.99    1.60
  12  -1   0    5.42    1.72
  12  -1   0    0.14    1.85
  12   1   0    4.93    1.66
 -12   1   0    4.06    1.51
  13  -1   0   -1.76    1.74
 -13   1   0    2.26    1.57
 -13  -1   0   -3.21    1.86
 -13  -1   0    0.80    1.68
  13   1   0   -0.47    1.65
  13  -1   0    1.40    1.72
  13   1   0   -0.79    1.69
 -13   1   0   -2.04    1.55
 -14  -1   0    6.39    2.03
  14  -1   0    8.32    2.11
 -14   1   0    8.48    1.97
  14  -1   0    4.78    2.05
  14   1   0    6.00    2.02
 -15   1   0   -0.63    1.86
  15  -1   0    3.43    2.02
  15  -1   0    1.34    1.94
  15   1   0    4.39    1.86
  16  -1   0   14.83    2.70
  16  -1   0   12.15    2.58
  16   1   0    9.04    2.53
  17  -1   0    3.67    2.00
  17   1   0    3.92    1.92
  17   1   0    4.92    2.69
 -17  -1   0    5.26    1.68
  18  -1   0   -0.83    2.36
 -18  -1   0   -0.34    1.48
  18   1   0   -0.11    2.45
  19   1   0    0.77    2.32
 -19   1   0    1.40    1.48
 -19  -1   0    2.01    1.42
  19  -1   0    1.09    2.06
 -20  -1   0    0.37    1.29
  20   1   0    1.18    2.03
  20  -1   0   -1.43    1.87
 -20   1   0    1.30    1.31
  21  -1   0   -1.44    1.59
  21   1   0   -1.72    1.73
 -21   1   0    0.41    1.13
  22   1   0    1.81    1.18
  22  -1   0    0.13    1.18
  22   1   0   -1.15    1.38
  23   1   0   -0.25    0.92
   0   2   0  365.34   51.31
   1   2   0  347.50   48.83
  -2   2   0   65.70   11.46
  -2  -2   0   95.44   11.46
  -3   2   0  288.00   45.39
  -3  -2   0  360.36   45.40
  -4   2   0  755.70  107.16
  -4  -2   0  773.55  107.16
   4  -2   0  756.90  107.18
  -5   2   0  157.53   24.73
   5  -2   0  192.54   24.78
  -5  -2   0  181.01   24.73
  -6  -2   0   94.47   13.63
  -6   2   0   97.09   13.65
   7   2   0   65.96   10.81
  -7  -2   0   65.17   10.79
   8   2   0  351.24   50.67
  -8   2   0  387.69   50.70
  -8  -2   0  346.65   50.68
  -9  -2   0  250.67   46.04
   9   2   0  259.24   46.02
  -9  -2   0  338.47   45.96
   9  -2   0  379.32   45.95
 -10   2   0   47.50    7.06
 -10  -2   0   43.26    7.09
  10  -2   0   62.23    7.10
  10  -2   0   63.71    7.18
  10   2   0   30.44    7.08
 -10   2   0   53.63    7.08
 -11  -2   0   11.51    2.08
 -11  -2   0    6.70    2.31
  11  -2   0    6.89    2.14
 -11   2   0    8.09    1.96
  11  -2   0    9.96    2.32
 -11   2   0    9.69    2.03
 -12   2   0    6.30    1.76
  12  -2   0   11.03    2.02
 -12  -2   0    5.82    2.09
 -12  -2   0    8.61    1.95
  12  -2   0    7.01    2.14
  12   2   0    2.88    1.87
 -12   2   0    8.77    1.84
 -13  -2   0    7.48    2.53
 -13   2   0   12.24    2.26
 -13  -2   0   11.25    2.35
  13  -2   0   10.00    2.41
  13   2   0    4.84    2.32
  13  -2   0   11.55    2.55
 -13   2   0   13.77    2.28
  14  -2   0    0.24    1.83
 -14   2   0   -0.09    1.60
  14   2   0   -0.82    1.65
  14  -2   0    0.62    1.83
 -14   2   0    0.27    1.67
 -14  -2   0   -0.46    1.43
 -15   2   0   15.75    2.88
  15  -2   0   19.23    3.08
  15   2   0   17.23    2.91
  15  -2   0   17.81    2.99
 -15  -2   0   12.35    2.73
  16  -2   0    9.32    2.43
  16  -2   0    6.73    2.23
  16   2   0    9.98    2.16
  16   2   0    9.91    2.96
 -16  -2   0    5.87    1.92
  17  -2   0    3.56    2.15
  17  -2   0    0.34    1.92
  17   2   0    3.14    2.73
 -17  -2   0    1.06    1.52
  18   2   0    1.47    2.51
 -18  -2   0   -0.29    1.48
  18  -2   0    5.35    2.19
  19  -2   0    0.44    1.97
  19   2   0   -0.03    2.31
 -19  -2   0   -1.10    1.41
 -20   2   0    0.66    1.28
  20  -2   0   -2.35    1.77
 -20  -2   0   -0.11    1.27
 -21   2   0   -0.59    1.13
  21  -2   0   -0.32    1.42
  21   2   0   -0.97    1.77
  22   2   0    2.04    1.16
  22  -2   0   -0.83    1.11
  22   2   0    1.57    1.40
   0   3   0   31.68    4.67
   1  -3   0 1738.34  244.08
  -3   3   0 1574.44  208.26
  -3  -3   0 1390.69  208.26
  -4  -3   0  844.16  121.85
  -4   3   0  889.47  121.85
   5   3   0   29.56    6.29
  -5  -3   0   36.77    6.32
   6   3   0  484.04   74.12
  -6  -3   0  506.88   74.12
  -6   3   0  595.99   74.12
  -7   3   0  143.65   15.62
  -7  -3   0   82.51   15.56
  -8  -3   0    4.68    2.13
  -8   3   0    5.29    2.41
   9  -3   0  286.65   40.21
   9   3   0  212.25   40.28
  -9   3   0  377.86   40.38
  -9  -3   0  248.56   40.30
   9  -3   0  288.60   40.20
  -9   3   0  286.67   40.20
  -9  -3   0  301.72   40.19
 -10  -3   0  106.19   13.45
  10  -3   0   80.87   13.41
 -10  -3   0   76.63   13.41
  10  -3   0   92.21   13.46
  10  -3   0  106.62   13.42
  10   3   0  118.62   13.40
 -10  -3   0   86.02   13.37
  10  -3   0  108.68   13.47
 -10   3   0   85.06   13.40
 -11  -3   0    6.26    1.99
  11  -3   0    5.77    1.80
 -11   3   0    5.68    1.56
 -11  -3   0    5.71    1.77
  11   3   0    7.47    1.68
  11  -3   0    7.60    2.07
  11  -3   0    1.88    1.80
  11  -3   0    7.02    2.05
 -11  -3   0    5.85    1.48
 -11   3   0    5.91    1.71
 -12  -3   0    9.10    2.28
  12  -3   0   12.68    2.17
 -12   3   0    7.65    1.87
 -12  -3   0    7.64    2.06
  12   3   0   15.48    2.01
  12  -3   0    5.31    2.37
  12  -3   0   11.72    2.13
  12  -3   0    4.38    2.31
 -12   3   0    6.78    2.03
 -12  -3   0    7.04    1.81
 -13   3   0    5.80    1.90
 -13  -3   0    5.76    2.32
  13  -3   0    9.00    2.24
  13  -3   0    3.52    2.37
 -13  -3   0    7.28    1.83
 -13   3   0   10.23    2.10
 -14  -3   0   11.05    2.51
 -14   3   0   10.28    2.19
  14  -3   0   11.83    2.47
  14  -3   0   14.32    2.62
  14   3   0    7.24    2.20
 -14  -3   0    8.52    2.05
 -14   3   0   11.74    2.30
  15  -3   0    9.65    2.75
 -15   3   0    6.25    2.38
  15   3   0   16.16    2.47
 -15   3   0   10.64    2.56
 -15  -3   0   16.04    2.31
  16  -3   0    5.50    2.45
 -16  -3   0    8.35    1.89
  17  -3   0    1.33    2.19
 -17  -3   0    2.67    1.55
 -18  -3   0    5.04    1.82
  18  -3   0    5.05    2.30
  19   3   0    2.33    1.63
 -19  -3   0   -1.52    1.38
  19  -3   0   -2.61    1.78
  20   3   0   -1.08    2.06
  21  -3   0   -0.18    1.28
  21   3   0   -1.01    1.75
 -21   3   0   -1.16    1.11
  22  -3   0   -0.44    1.05
  22   3   0   -0.82    1.07
  22   3   0   -1.14    1.36
   0   4   0   70.85   10.09
   1  -4   0   24.13    3.42
   1   4   0   19.66    3.40
   2  -4   0  449.15   63.11
  -3   4   0  553.75   77.83
   4   4   0   67.97    8.08
  -4   4   0   39.55    8.16
  -5  -4   0  189.27   23.81
  -5   4   0  163.19   23.73
   5   4   0  160.80   23.71
   6   4   0  198.20   30.06
  -6   4   0  221.86   30.08
  -6  -4   0  224.57   30.13
  -7  -4   0  181.13   22.24
   7   4   0  144.65   22.21
  -7   4   0  149.73   22.17
  -8  -4   0   17.55    2.86
  -8   4   0   21.85    2.81
  -8  -4   0    8.04    2.11
   8  -4   0   10.26    2.53
  -9  -4   0   34.95    5.33
   9  -4   0   43.27    5.35
  -9  -4   0   41.28    5.72
   9  -4   0   35.57    5.35
   9  -4   0   45.98    5.45
  -9  -4   0   32.37    5.26
  -9   4   0   46.20    5.33
   9  -4   0   32.98    5.51
  10  -4   0   -0.16    1.56
 -10  -4   0   -1.05    1.78
  10  -4   0    0.81    1.54
  10  -4   0    1.25    1.90
 -10  -4   0    0.11    1.16
  10  -4   0    2.33    1.98
 -10   4   0    1.88    1.41
 -11  -4   0   -2.48    1.87
  11  -4   0    3.43    1.64
  11  -4   0    1.07    2.00
  11  -4   0    1.37    1.62
  11  -4   0    2.06    2.02
 -11   4   0    2.28    1.52
 -11  -4   0    0.89    1.24
 -12  -4   0   -2.63    2.04
  12  -4   0    5.82    1.79
  12   4   0    1.43    1.47
  12  -4   0    2.83    2.12
  12  -4   0    3.20    1.74
 -12  -4   0    2.36    1.31
 -12   4   0    2.85    1.64
  12  -4   0    3.41    2.13
 -13  -4   0    2.06    2.10
  13  -4   0    7.61    1.98
  13   4   0    0.28    1.59
  13  -4   0    3.87    2.20
  13  -4   0    4.57    1.85
 -13   4   0    5.90    1.82
  13  -4   0    1.91    2.22
 -13  -4   0    1.50    1.41
  14  -4   0    5.98    2.13
 -14  -4   0    1.58    2.20
  14   4   0   -0.25    1.67
  14  -4   0    5.03    2.27
  14  -4   0    5.10    1.89
 -14  -4   0    0.19    1.50
  14   4   0    7.28    2.56
 -14   4   0    4.84    1.85
  15  -4   0   39.37    5.87
  15  -4   0   41.40    5.78
 -15   4   0   48.32    5.78
  15   4   0   52.21    6.14
  16  -4   0   74.72    7.48
  16  -4   0   48.55    7.34
  16   4   0   63.15    7.70
 -16  -4   0   31.96    7.22
 -16   4   0   55.52    7.34
  17  -4   0   -2.07    2.19
  17  -4   0   -1.16    1.90
  17   4   0   -0.11    2.71
  17  -4   0   -1.50    2.02
 -17  -4   0   -2.47    1.51
  18  -4   0    3.53    2.07
  18   4   0   -0.03    2.57
 -18  -4   0   -0.67    1.45
  19   4   0    1.75    1.79
 -19  -4   0    2.25    1.36
  20  -4   0    1.65    1.39
  20   4   0    0.39    1.47
  21  -4   0    0.55    1.17
 -21   4   0   -0.43    1.06
  22   4   0   -1.09    0.95
  22  -4   0    1.17    0.96
  22   4   0    0.26    1.27
   1   5   0  121.07   17.07
   2   5   0  203.52   28.08
   2  -5   0  195.27   28.08
   3   5   0   12.25    2.58
   3  -5   0   11.89    2.34
   4  -5   0   63.26   10.55
  -4   5   0   96.06   10.68
   4   5   0   71.59   10.57
   5   5   0   52.93    7.98
  -5   5   0   59.08    8.13
   6   5   0  312.38   54.03
  -6   5   0  478.08   54.07
  -7  -5   0   31.78    6.03
   7   5   0   26.85    5.77
   7  -5   0   34.12    5.54
   7  -5   0   41.85    5.76
  -8  -5   0   17.40    3.01
  -8  -5   0   18.54    3.52
   8  -5   0   20.30    3.04
  -8  -5   0   14.03    2.68
   8  -5   0   21.74    3.19
  -9  -5   0    4.41    1.84
   9  -5   0    0.93    1.49
   9  -5   0    0.25    1.89
   9  -5   0    4.03    2.11
  -9  -5   0    1.54    1.19
 -10  -5   0   21.03    3.69
  10  -5   0   23.01    3.52
  10  -5   0   27.51    3.76
  10  -5   0   27.87    3.84
 -10   5   0   23.79    3.51
 -10  -5   0   17.86    3.37
 -11  -5   0   -1.76    1.95
  11  -5   0    2.71    2.08
  11  -5   0    3.95    1.62
 -11   5   0    0.59    1.60
 -11  -5   0    0.61    1.25
  11   5   0   -0.65    2.06
  11  -5   0   -0.74    2.23
  12  -5   0    4.14    1.85
 -12  -5   0    2.24    2.08
  12  -5   0    2.91    1.76
  12  -5   0    4.99    2.24
  12   5   0    4.07    2.28
 -12  -5   0    1.50    1.38
 -12   5   0    2.40    1.73
  12  -5   0    1.90    2.27
  13  -5   0    2.75    2.04
  13  -5   0    6.35    1.88
  13  -5   0    0.30    2.32
  13   5   0   -0.32    2.43
 -13  -5   0    2.37    1.48
  13  -5   0    6.70    2.44
 -13   5   0    3.56    1.86
  14  -5   0   21.35    3.51
 -14  -5   0   14.41    3.50
  14  -5   0   21.77    3.31
  14  -5   0   25.21    3.64
  14   5   0   22.29    3.74
 -14   5   0   23.56    3.34
 -14  -5   0   12.31    3.10
  15  -5   0   90.20   12.18
  15  -5   0   84.04   12.11
  15  -5   0  113.02   12.22
  15   5   0   89.32   12.31
 -15   5   0   97.21   12.14
 -15  -5   0   60.27   12.04
  16  -5   0   27.96    3.51
  16  -5   0   16.71    3.21
 -16   5   0   23.30    3.28
  16   5   0   17.30    3.76
 -16  -5   0   12.00    3.01
  17  -5   0    0.51    2.17
 -17  -5   0    0.63    1.49
  17   5   0    5.21    2.61
  18  -5   0    0.13    2.07
  18   5   0    2.06    2.46
 -18  -5   0    3.32    1.46
  19  -5   0    1.27    1.84
  19  -5   0    2.26    1.42
  19   5   0    0.03    1.76
  19   5   0    0.49    2.17
  20  -5   0   -0.34    1.23
  20   5   0   -1.82    1.47
  20   5   0    2.30    1.88
  21  -5   0    0.28    1.05
  21   5   0   -0.06    1.06
 -21   5   0    0.28    1.02
  21   5   0   -1.32    1.55
   1   6   0  372.68   50.59
   1   6   0  334.29   50.66
   2   6   0  166.96   24.99
   2  -6   0  204.28   24.93
   2   6   0  159.85   24.91
   3   6   0   43.30    5.38
   3   6   0   29.34    5.22
   3  -6   0   36.06    5.23
   4   6   0  238.43   34.19
   4  -6   0  246.41   34.18
   5  -6   0   21.08    3.41
   5   6   0   13.03    3.41
   6   6   0   13.97    2.98
  -6   6   0   20.76    3.22
  -6  -6   0   16.23    2.92
   6  -6   0   17.33    2.92
   6  -6   0   16.16    2.82
   7  -6   0   38.34    5.89
  -7  -6   0   50.81    6.03
  -7  -6   0   48.94    6.00
   7   6   0   44.86    6.14
   7  -6   0   36.82    6.03
   7   6   0   28.39    5.94
  -7  -6   0   38.90    5.84
   7  -6   0   47.65    6.12
  -8  -6   0   11.64    2.60
   8  -6   0   11.80    2.31
  -8  -6   0   16.03    2.61
   8  -6   0   11.70    2.61
   8  -6   0   10.59    2.26
   8  -6   0   11.61    2.80
   8   6   0   13.86    2.46
  -8  -6   0   13.74    2.14
  -9  -6   0   72.85    9.39
   9  -6   0   67.60    9.30
  -9  -6   0   65.89    9.36
   9  -6   0   57.99    9.27
   9  -6   0   74.11    9.40
  -9  -6   0   58.27    9.23
   9  -6   0   78.26    9.48
   9   6   0   63.08    9.36
 -10  -6   0   25.36    3.84
 -10  -6   0   18.36    3.75
  10  -6   0   23.01    3.60
  10  -6   0   29.53    3.91
 -10   6   0   24.48    3.63
 -10  -6   0   18.37    3.48
  10  -6   0   28.49    4.00
  10   6   0   24.16    3.81
 -11  -6   0   -0.89    2.07
  11  -6   0    1.73    2.19
  11  -6   0    0.49    1.62
  11   6   0    2.36    2.00
 -11  -6   0   -0.70    1.30
  11  -6   0    3.54    2.42
 -11   6   0   -0.60    1.65
 -12  -6   0   23.30    3.37
  12  -6   0   19.31    3.46
  12  -6   0   11.76    3.03
  12   6   0   17.59    3.35
 -12   6   0   16.52    3.08
  12  -6   0   23.22    3.59
 -12  -6   0   17.81    2.87
 -13  -6   0    7.04    2.44
  13  -6   0    5.46    1.97
  13  -6   0    8.10    2.60
  13  -6   0    5.81    2.74
 -13  -6   0    4.02    1.68
  13   6   0    7.92    2.53
 -13   6   0    6.82    2.13
  14  -6   0    3.09    2.23
 -14  -6   0   -2.71    2.29
  14  -6   0    2.45    2.44
  14  -6   0   -0.01    1.81
  14   6   0    0.91    2.42
 -14  -6   0    0.58    1.49
 -14   6   0   -1.06    1.98
 -15  -6   0   21.13    4.29
  15  -6   0   27.48    4.32
  15  -6   0   26.30    4.08
  15  -6   0   27.42    4.36
 -15   6   0   25.50    4.17
 -15  -6   0   21.90    3.94
  15   6   0   35.12    4.54
  16  -6   0   -1.35    2.29
  16  -6   0    1.04    1.83
 -16   6   0    2.97    1.95
 -16  -6   0    2.37    1.56
  16   6   0    3.91    2.56
  17  -6   0    2.37    2.22
  17   6   0    5.58    2.56
 -17   6   0    3.00    1.91
 -17  -6   0    3.23    1.56
  18  -6   0    5.35    1.56
  18  -6   0    4.15    2.11
  18   6   0    5.85    2.38
  19  -6   0    0.06    1.24
  19  -6   0    2.55    1.78
  19   6   0    0.83    1.74
  19   6   0    1.43    1.96
  20  -6   0    0.22    1.08
  20   6   0    0.88    1.43
  20   6   0   -2.32    1.74
  21   6   0    2.33    1.44
 -21   6   0   -0.63    0.94
   1   7   0   79.83   11.57
   2   7   0  320.15   42.13
   2   7   0  287.87   42.05
   3   7   0  141.38    9.01
   3   7   0  119.61    9.24
   4  -7   0   59.61    9.14
   4   7   0   78.82    9.17
  -4  -7   0   62.86    9.16
   4  -7   0   64.53    9.14
   4  -7   0   50.51    9.18
  -4  -7   0   43.68    9.10
   4  -7   0   66.25    9.11
  -5  -7   0    2.98    2.67
   5   7   0   17.46    2.63
   5  -7   0    9.30    2.48
   5  -7   0   11.00    2.54
  -5  -7   0   16.78    2.35
   5  -7   0    6.23    2.78
   5  -7   0   21.41    2.43
   6  -7   0    5.85    1.98
   6  -7   0    7.65    1.95
  -6  -7   0    1.53    1.76
   6   7   0    3.89    1.63
   7  -7   0    1.50    1.47
   7  -7   0    1.73    1.83
  -7  -7   0    2.94    1.93
   7  -7   0    0.08    1.94
   7  -7   0    0.26    1.60
   7   7   0    0.16    1.44
  -8  -7   0    0.75    2.00
   8  -7   0    0.50    1.52
  -8  -7   0   -0.74    1.98
   8  -7   0    2.95    2.00
   8   7   0   -0.82    1.57
   8  -7   0   -2.05    2.24
   9  -7   0    7.56    1.83
  -9  -7   0    0.95    2.21
  -9  -7   0    2.50    2.21
   9  -7   0    4.93    2.25
   9  -7   0    6.16    1.63
   9   7   0    5.98    1.89
   9  -7   0    7.74    2.55
  10  -7   0    0.41    1.75
 -10  -7   0    1.35    2.14
  10  -7   0    3.26    1.55
  10  -7   0    2.99    2.26
  10   7   0    0.84    1.85
  10  -7   0    0.12    2.52
 -10  -7   0    1.30    1.33
  11  -7   0   12.69    2.48
 -11  -7   0    4.26    2.78
 -11  -7   0   15.07    2.80
  11  -7   0    8.40    2.26
  11  -7   0   18.77    2.92
  11  -7   0   20.42    3.10
 -11  -7   0    6.43    2.11
  11   7   0    9.14    2.62
 -11   7   0   15.22    2.39
  12  -7   0    6.20    1.86
  12  -7   0    4.23    2.58
  12   7   0   -0.19    2.33
  12  -7   0    7.96    2.86
 -12  -7   0    1.24    1.66
 -12   7   0   11.23    2.05
  13  -7   0    3.10    2.57
  13  -7   0    0.73    1.72
  13   7   0   -2.36    2.31
 -13  -7   0    1.57    1.51
 -13   7   0    0.92    1.98
  13  -7   0    1.07    2.85
  14  -7   0   -3.73    2.53
  14  -7   0    0.99    1.77
 -14   7   0   -1.79    2.04
  14   7   0   -2.43    2.37
  15  -7   0   -0.65    1.40
  15  -7   0    3.23    2.41
  15   7   0    0.60    2.41
 -15   7   0    2.50    1.98
  16  -7   0    0.74    1.37
 -16   7   0    0.33    1.87
  16   7   0    1.11    2.36
  17  -7   0    3.24    2.09
 -17   7   0    0.03    1.81
  17   7   0    2.26    2.20
  18  -7   0    1.00    1.84
  18   7   0   -0.14    2.04
  19  -7   0   -1.38    1.63
  19   7   0    1.98    1.67
  19   7   0    3.63    1.83
  20   7   0   -0.09    1.38
  20   7   0   -2.90    1.57
  21   7   0    0.71    1.26
   0  -8   0  805.78  118.69
   0  -8   0  899.32  118.70
   1  -8   0   46.55    8.02
  -1  -8   0   66.45    8.06
   1   8   0   73.64    8.29
  -1  -8   0   49.17    8.00
   1  -8   0   54.90    8.02
   2  -8   0   54.83    7.58
  -2  -8   0   47.97    7.52
   2  -8   0   55.10    7.57
   3  -8   0  281.28   41.42
  -3  -8   0  282.96   41.42
   3  -8   0  323.92   41.43
   3  -8   0  292.77   41.44
   4  -8   0  310.19   44.38
  -4  -8   0  284.87   44.39
  -4  -8   0  321.12   44.38
  -4  -8   0  300.98   44.38
   4  -8   0  361.33   44.40
   4  -8   0  320.45   44.41
  -5  -8   0  147.28   24.88
   5  -8   0  160.61   24.87
   5  -8   0  200.04   24.88
   5  -8   0  185.48   24.92
  -5  -8   0  190.15   24.87
  -6  -8   0   73.67   10.14
   6  -8   0   65.56   10.09
   6  -8   0   73.91   10.19
   6  -8   0   74.24   10.09
  -6  -8   0   66.75   10.07
   7  -8   0   28.98    4.66
  -7  -8   0   29.16    4.88
   7  -8   0   40.06    4.88
   7  -8   0   26.16    4.74
  -7  -8   0   33.09    4.72
   8  -8   0  135.34   18.87
  -8  -8   0  159.69   18.94
   8  -8   0  166.32   18.95
   8  -8   0  108.17   18.90
   8   8   0  108.92   18.88
  -8  -8   0  140.62   18.91
   9  -8   0  146.75   22.33
  -9  -8   0  147.33   22.39
   9  -8   0  193.09   22.40
   9  -8   0  202.79   22.47
  -9  -8   0  153.53   22.37
   9   8   0  136.14   22.35
  10  -8   0   54.61    8.54
 -10  -8   0   52.74    8.66
  10  -8   0   76.89    8.71
 -10  -8   0   59.91    8.58
  10  -8   0   78.49    8.80
  10   8   0   46.28    8.55
  11  -8   0    8.39    2.30
 -11  -8   0    5.39    2.68
  11  -8   0   16.15    2.86
  11  -8   0    1.19    1.90
  11  -8   0   16.77    3.07
 -11  -8   0    7.94    2.33
  11   8   0    5.35    2.34
 -11   8   0   11.84    2.20
  12  -8   0   13.18    2.51
  12  -8   0   14.71    2.98
  12  -8   0    5.19    2.09
  12  -8   0   16.93    3.28
  12   8   0    8.12    2.55
 -12   8   0   10.89    2.42
 -12  -8   0    1.25    2.45
  13  -8   0    5.04    2.16
  13  -8   0    6.14    2.61
  13  -8   0    2.28    1.71
 -13   8   0    1.70    2.08
  13   8   0   -2.84    2.26
 -13  -8   0    0.28    2.13
  14  -8   0    0.02    2.53
  14   8   0   -2.91    2.33
 -14  -8   0    1.75    2.12
 -14   8   0    2.82    2.02
  15  -8   0    6.96    2.53
 -15  -8   0    4.86    2.22
  15   8   0    5.16    2.41
 -15   8   0    5.86    2.13
 -16   8   0    1.53    1.82
  16   8   0    0.15    2.11
 -16  -8   0   -0.59    1.92
  17   8   0    0.47    2.03
 -17   8   0    0.17    1.71
  18   8   0   -0.60    1.83
  18   8   0   -1.16    1.85
  19   8   0   -0.16    1.54
  19   8   0    0.07    1.61
  20   8   0    1.17    1.34
  20   8   0    1.05    1.21
   0  -9   0    0.91    1.96
   0  -9   0    0.31    1.67
   0  -9   0   -0.74    1.70
   1  -9   0    6.93    2.08
  -1  -9   0    7.48    2.21
   1  -9   0    9.81    1.95
  -1  -9   0    4.29    1.82
   1  -9   0    6.11    1.93
  -1  -9   0    4.27    1.83
   1  -9   0    3.87    1.92
   2  -9   0   16.59    2.98
  -2  -9   0   16.69    2.90
   2  -9   0   14.87    2.96
   2  -9   0   17.41    3.04
  -2  -9   0   17.79    2.86
   3  -9   0   44.82    6.59
  -3  -9   0   47.69    6.47
   3  -9   0   39.06    6.61
   3  -9   0   48.87    6.53
  -3  -9   0   39.88    6.49
   4  -9   0   69.88    9.93
  -4  -9   0   80.21    9.85
   4  -9   0   67.63    9.88
   4  -9   0   56.69    9.96
  -4  -9   0   64.80    9.86
  -5  -9   0    1.74    2.40
   5  -9   0    7.43    2.19
   5  -9   0    4.26    2.38
   5  -9   0    7.66    1.98
  -5  -9   0    3.37    1.85
  -5  -9   0    8.66    1.82
  -6  -9   0   46.46    6.57
   6  -9   0   41.50    6.46
  -6  -9   0   43.93    6.38
   6  -9   0   41.82    6.60
   6  -9   0   42.95    6.40
   7  -9   0   12.39    2.45
  -7  -9   0   16.89    2.99
   7  -9   0   18.27    2.89
   7  -9   0   12.07    2.60
  -7  -9   0    7.86    2.53
   7  -9   0   10.07    3.10
   8  -9   0    1.74    1.76
  -8  -9   0   -0.48    2.47
   8  -9   0    0.86    2.33
  -8  -9   0    2.82    1.87
   8  -9   0    3.25    1.95
   9  -9   0    6.42    1.98
  -9  -9   0    4.09    2.64
   9  -9   0    2.66    2.53
   9  -9   0    4.30    2.21
   9   9   0    3.69    1.76
  -9  -9   0    5.08    2.02
  10  -9   0    0.06    1.98
 -10  -9   0    2.01    2.60
  10  -9   0    5.53    2.62
  10   9   0    2.07    1.83
  10  -9   0    4.77    2.97
 -10  -9   0   -0.41    2.00
  11  -9   0    4.37    2.17
 -11  -9   0    5.37    2.72
  11  -9   0    1.74    2.77
 -11  -9   0    3.63    2.16
  11   9   0    0.54    1.95
  11  -9   0    9.21    3.09
 -11   9   0    3.72    2.09
  12  -9   0   33.91    4.55
 -12  -9   0   34.00    4.75
  12  -9   0   28.98    4.84
  12  -9   0   40.99    5.12
  12   9   0   21.16    4.49
 -12  -9   0   14.85    4.54
 -12   9   0   30.96    4.50
  13  -9   0    8.07    2.22
  13  -9   0    3.82    2.69
  13   9   0    2.72    2.14
 -13   9   0    4.47    2.14
 -13  -9   0    0.35    2.20
  14  -9   0   10.87    2.49
  14  -9   0    7.47    2.90
  14   9   0    9.61    2.49
 -14  -9   0    8.48    2.49
 -14   9   0    7.45    2.42
  15  -9   0    2.33    2.14
  15  -9   0   -1.13    2.34
  15   9   0   -0.21    2.04
 -15  -9   0    1.40    1.94
 -15   9   0    2.63    1.88
  16  -9   0   -0.29    1.96
  16   9   0    2.35    1.92
 -16  -9   0   -0.41    1.82
 -16   9   0   -0.05    1.73
  17  -9   0    1.59    1.75
  17   9   0   -1.03    1.97
  17   9   0    1.78    1.76
 -17   9   0   -1.41    1.59
  18   9   0    1.91    1.63
  19   9   0    0.40    1.36
  19   9   0    1.39    1.37
   0 -10   0   39.00    6.42
   0 -10   0   48.57    6.38
   0 -10   0   40.83    6.40
  -1 -10   0   34.68    4.27
   1 -10   0   22.66    4.20
   1 -10   0   33.60    4.20
  -1 -10   0   32.70    4.15
  -1 -10   0   15.63    4.13
   1 -10   0   19.41    4.16
   2 -10   0  147.03   16.75
   2 -10   0  120.11   16.69
  -2 -10   0  125.24   16.71
  -2 -10   0  109.33   16.71
   2 -10   0  116.45   16.72
   2 -10   0   94.40   16.71
   3 -10   0   34.07    4.96
   3 -10   0   27.51    4.82
  -3 -10   0   21.62    4.81
   3 -10   0   16.20    4.87
   4 -10   0    9.73    2.60
  -4 -10   0    7.14    2.29
   4 -10   0   11.95    2.35
   4 -10   0   11.47    2.62
  -4 -10   0    8.72    2.17
  -5 -10   0    3.41    2.49
   5 -10   0    3.59    2.22
   5 -10   0    3.44    2.39
   5 -10   0    2.38    1.97
  -5 -10   0    1.78    1.80
  -5 -10   0    1.97    1.75
   6 -10   0   10.50    2.82
  -6 -10   0   10.60    3.09
   6 -10   0   15.55    2.94
   6 -10   0   11.65    3.11
  -6 -10   0   12.80    2.57
  -6 -10   0   12.51    2.52
   6 -10   0   12.39    2.68
   7 -10   0    9.22    2.09
  -7 -10   0    7.42    2.81
   7 -10   0   10.85    2.65
   7 -10   0    9.30    2.31
  -7 -10   0    4.78    2.08
   7 -10   0    9.60    2.85
  -7 -10   0    1.83    2.14
   8 -10   0   -0.43    1.88
  -8 -10   0    0.07    2.68
   8 -10   0   -0.92    2.51
   8 -10   0    0.29    2.12
   8 -10   0    1.05    2.82
  -8 -10   0    2.61    1.89
  -8 -10   0   -2.62    1.94
   9 -10   0   -0.31    1.95
  -9 -10   0    0.67    2.75
   9 -10   0   -1.33    2.63
   9 -10   0    0.46    2.22
  -9 -10   0    0.16    1.98
  10 -10   0    0.67    2.06
 -10 -10   0   -0.65    2.73
  10 -10   0    5.50    2.72
 -10 -10   0    2.86    2.07
  11 -10   0   18.29    3.36
 -11 -10   0   23.38    3.76
  11 -10   0   16.82    3.85
  11 -10   0   22.11    4.14
 -11 -10   0   12.54    3.37
 -11  10   0   19.73    3.37
  12 -10   0   32.17    3.45
 -12 -10   0   25.40    3.71
  12 -10   0   14.43    3.82
  12  10   0   11.25    3.29
 -12  10   0   25.82    3.42
 -12 -10   0    4.75    3.39
  13 -10   0    8.97    2.23
 -13 -10   0    3.00    2.48
  13 -10   0    8.64    2.76
 -13  10   0    5.78    2.17
 -13 -10   0    2.31    2.14
  13  10   0    1.84    1.97
  14 -10   0    3.55    2.09
  14 -10   0    0.35    2.51
 -14 -10   0    1.43    1.99
  14  10   0    1.26    1.92
 -14  10   0    7.12    1.99
  15  10   0    0.89    1.80
  15 -10   0   -2.88    1.94
  15 -10   0    1.41    2.21
 -15  10   0   -0.26    1.82
 -15 -10   0    3.86    1.81
  16 -10   0    2.49    1.78
  16  10   0    1.88    1.70
  16  10   0    2.45    2.03
 -16  10   0    1.78    1.66
  17  10   0    0.13    1.51
  17 -10   0    0.84    1.56
  17  10   0    3.43    1.77
 -17  10   0   -1.18    1.42
  18  10   0   -0.65    1.34
  18 -10   0    1.98    1.34
  18  10   0   -0.59    1.49
  19 -10   0    0.01    1.09
   0 -11   0    6.42    2.30
   0 -11   0    3.41    2.14
   0 -11   0    5.60    2.29
  -1 -11   0   17.04    3.37
   1 -11   0   15.10    3.25
  -1 -11   0   17.29    3.22
  -1 -11   0   17.10    3.14
   1 -11   0   19.54    3.24
   2 -11   0   36.61    5.74
  -2 -11   0   40.40    5.70
  -2 -11   0   37.61    5.56
   2 -11   0   34.39    5.55
  -2 -11   0   34.78    5.60
   3 -11   0   24.11    4.37
  -3 -11   0   23.86    4.10
  -3 -11   0   28.34    4.14
   3 -11   0   26.11    4.15
   3 -11   0   23.63    4.24
   4 -11   0   95.75   14.58
  -4 -11   0  100.93   14.53
   4 -11   0   99.19   14.59
  -4 -11   0  109.68   14.56
   4 -11   0  103.93   14.54
   5 -11   0  109.72   16.73
  -5 -11   0  119.01   16.78
  -5 -11   0   97.84   16.68
   5 -11   0  132.19   16.73
  -5 -11   0  132.00   16.72
   5 -11   0  121.21   16.78
   6 -11   0   29.91    4.63
   6 -11   0   25.18    4.36
  -6 -11   0   34.92    4.83
   6 -11   0   30.52    4.69
  -6 -11   0   21.36    4.38
   6 -11   0   30.55    4.56
   6 -11   0   26.49    4.80
  -6 -11   0   29.74    4.50
   7 -11   0    6.17    1.93
  -7 -11   0    5.29    2.89
   7 -11   0    2.46    2.67
  -7 -11   0   -0.16    1.90
   7 -11   0    2.75    2.84
  -7 -11   0    0.76    2.11
   7 -11   0    3.31    2.21
   8 -11   0    2.34    1.93
  -8 -11   0    2.75    2.82
   8 -11   0   -3.02    2.74
   8 -11   0   -1.95    2.23
  -8 -11   0   -0.02    1.89
  -8 -11   0    0.94    2.10
   8 -11   0    2.04    2.93
   9 -11   0   -0.74    2.02
  -9 -11   0    1.80    2.85
   9 -11   0    3.69    2.79
   9 -11   0    0.22    2.40
  -9 -11   0    1.99    2.13
   9 -11   0    2.28    3.05
  10 -11   0   -1.94    2.06
 -10 -11   0   -2.83    2.74
  10 -11   0   -0.18    2.79
 -10 -11   0   -0.10    2.08
  11 -11   0    2.82    2.14
 -11 -11   0    4.56    2.69
  11 -11   0    6.05    2.87
 -11 -11   0    1.98    2.13
 -11  11   0    3.80    2.16
  12 -11   0   18.59    3.19
  12 -11   0   26.35    3.66
 -12  11   0   17.65    3.19
  13 -11   0    0.37    1.96
 -13 -11   0    1.57    2.36
  13 -11   0    3.06    2.58
 -13 -11   0    3.79    1.95
 -13  11   0    0.56    2.00
  14 -11   0    1.62    1.93
  14 -11   0    2.64    2.31
 -14 -11   0   -0.40    1.82
 -14  11   0    0.35    1.79
  15 -11   0    2.84    1.80
  15 -11   0    2.62    2.07
  15  11   0   -0.90    1.95
 -15  11   0    3.07    1.67
  16 -11   0    0.84    1.58
  16  11   0   -0.99    1.74
 -16  11   0    2.55    1.45
  17 -11   0    0.23    1.34
  17  11   0   -2.61    1.52
 -17  11   0   -0.49    1.24
  18 -11   0   -1.11    1.12
   0 -12   0   11.69    2.87
  -1 -12   0   11.24    2.84
   1 -12   0    8.74    3.01
   1 -12   0    9.48    2.61
  -1 -12   0    9.30    2.76
  -2  12   0    5.14    2.13
  -2 -12   0   10.00    2.72
   2 -12   0    6.44    2.82
  -2 -12   0    5.18    2.34
   2 -12   0    6.21    2.34
  -2 -12   0    1.89    2.49
  -3 -12   0   20.20    4.79
   3 -12   0   35.89    4.88
  -3 -12   0   22.33    4.88
   4 -12   0  107.84   13.71
  -4 -12   0  102.72   13.66
   4 -12   0   77.38   13.70
   4 -12   0  101.39   13.68
  -4 -12   0   86.94   13.69
   5 -12   0   43.66    6.23
   5 -12   0   48.83    6.14
  -5 -12   0   30.77    6.14
   5 -12   0   35.75    6.27
   6 -12   0   15.10    3.29
   6 -12   0   14.40    2.79
  -6 -12   0   18.26    3.55
   6 -12   0   17.60    3.48
   6 -12   0   10.07    3.44
   6 -12   0   15.45    3.11
  -6 -12   0    9.20    3.08
   7 -12   0    5.76    1.98
  -7 -12   0    4.50    2.96
   7 -12   0   -0.19    2.85
  -7 -12   0   -1.37    2.27
   7 -12   0    0.87    2.35
   8 -12   0    4.58    2.03
  -8 -12   0   10.85    2.98
   8 -12   0    2.84    2.92
  -8 -12   0    3.93    2.28
   8 -12   0    0.32    2.45
   9 -12   0    7.39    2.17
  -9 -12   0    1.96    2.95
   9 -12   0    5.97    2.99
  -9 -12   0    5.24    2.32
  10 -12   0   -0.30    1.96
 -10 -12   0    2.01    2.72
  10 -12   0    0.82    2.88
 -10 -12   0   -0.17    2.11
  11 -12   0    5.60    2.08
 -11 -12   0    6.01    2.72
  11 -12   0    5.56    2.78
 -11  12   0    4.79    2.12
 -11 -12   0    2.74    2.16
  12 -12   0    0.67    1.88
  12 -12   0    1.07    2.59
 -12 -12   0   -0.68    1.94
 -12  12   0    0.44    1.90
  13 -12   0    0.71    1.82
  13 -12   0   -0.82    2.36
  13  12   0   -0.66    1.97
 -13 -12   0    1.55    1.85
 -13  12   0    1.45    1.77
  14 -12   0   -2.44    1.70
  14  12   0   -1.10    1.84
  14 -12   0    0.34    2.12
 -14  12   0    1.56    1.66
  15 -12   0    0.10    1.49
  15 -12   0    3.07    1.80
  15  12   0    0.85    1.66
 -15  12   0    0.22    1.47
  16 -12   0    0.95    1.30
  16  12   0   -1.11    1.45
 -16  12   0    2.07    1.24
  17 -12   0   -1.38    1.10
 -17  12   0   -0.51    1.02
   0 -13   0    7.44    3.14
   0 -13   0    2.90    2.44
  -1  13   0    8.46    2.54
  -1 -13   0   11.81    3.34
   1 -13   0    8.91    3.29
  -1 -13   0    9.67    2.72
   1 -13   0    9.33    2.69
  -2  13   0   40.28    6.61
   2 -13   0   43.37    6.77
  -2 -13   0   30.80    6.79
  -3 -13   0  236.19   29.87
   3 -13   0  215.12   29.87
  -3 -13   0  199.01   29.89
   3 -13   0  194.65   29.85
   4 -13   0  138.25   17.45
  -4 -13   0  106.18   17.46
   4 -13   0  121.11   17.41
   5 -13   0   30.63    4.51
   5 -13   0   20.59    4.04
   5 -13   0   36.38    4.64
  -5 -13   0   16.87    4.36
   5 -13   0   26.64    4.32
   6 -13   0   27.32    4.22
  -6 -13   0   24.38    4.83
   6 -13   0   33.94    4.86
   6 -13   0   27.05    4.49
  -6 -13   0   20.90    4.51
   7 -13   0    6.71    2.09
  -7 -13   0    9.37    3.04
   7 -13   0    9.38    3.00
  -7 -13   0    3.75    2.46
   7 -13   0    2.27    2.54
   8 -13   0    1.93    1.87
  -8 -13   0   -1.41    2.84
   8 -13   0   -1.32    2.82
   8 -13   0    0.90    2.36
  -8 -13   0    0.10    2.18
   9 -13   0    1.68    1.88
  -9 -13   0   -0.90    2.75
   9 -13   0   -0.29    2.84
  -9 -13   0    0.55    2.18
  10 -13   0    3.38    1.99
  10 -13   0    7.44    2.78
 -10 -13   0    5.60    2.25
 -10  13   0    5.76    2.03
  11 -13   0   10.83    2.07
  11  13   0    3.09    2.15
  11 -13   0   11.64    2.78
 -11 -13   0    6.41    2.30
 -11  13   0    8.19    2.16
  12 -13   0    6.37    1.82
  12 -13   0    9.10    2.47
 -12 -13   0    2.80    1.97
 -12  13   0    7.93    1.88
  13 -13   0    3.78    1.59
  13  13   0    2.34    1.92
  13 -13   0    0.35    2.11
 -13  13   0    1.65    1.61
  14 -13   0    0.81    1.41
  14  13   0    0.16    1.58
  14  13   0   -0.31    1.50
  14 -13   0    1.46    1.78
 -14  13   0    1.16    1.41
  15 -13   0   -0.19    1.23
  15  13   0    0.01    1.30
 -15  13   0   -0.96    1.21
 -16  13   0    0.18    1.00
   0  14   0    4.65    2.34
   0 -14   0    7.48    3.23
   0 -14   0    3.53    2.42
  -1  14   0    5.11    2.31
   1  14   0    5.81    2.54
   1 -14   0   10.32    3.21
  -1 -14   0    5.83    3.35
  -1 -14   0    6.36    2.59
   1 -14   0    9.48    2.61
   2 -14   0   20.86    3.60
   2 -14   0   12.76    3.21
  -2 -14   0   12.37    3.20
   3 -14   0   58.21    9.25
  -3 -14   0   67.23    9.17
   3 -14   0   60.67    9.13
   4 -14   0   20.51    4.01
   4 -14   0   12.41    3.39
   4 -14   0   24.91    4.13
  -4 -14   0   29.61    3.86
   4 -14   0   23.68    3.76
   5 -14   0   33.62    6.37
   5 -14   0   54.35    6.85
  -5 -14   0   56.42    6.72
   5 -14   0   44.09    6.62
   6 -14   0   26.98    4.76
   6 -14   0   36.88    5.32
   6 -14   0   28.29    5.01
  -6 -14   0   38.37    5.11
   7 -14   0    5.38    1.99
   7 -14   0   10.45    3.01
   7 -14   0    4.84    2.47
  -7 -14   0    9.79    2.58
   8 -14   0   -1.52    1.75
   8 -14   0   -0.10    2.77
  -8 -14   0   -0.75    2.19
   9 -14   0    2.27    1.73
   9 -14   0    5.85    2.61
  -9 -14   0    0.95    2.10
  10 -14   0    1.71    1.60
  10 -14   0    1.04    2.44
 -10  14   0   -0.16    1.70
 -10 -14   0   -1.46    1.94
  11 -14   0   -0.23    1.50
  11  14   0    0.17    2.03
  11 -14   0    2.16    2.28
 -11  14   0   -0.79    1.63
 -11 -14   0   -0.96    1.82
  12 -14   0    2.43    1.41
  12  14   0   -0.85    1.86
  12 -14   0   -1.81    2.03
 -12  14   0    0.29    1.51
  13 -14   0    0.42    1.31
  13  14   0    5.12    1.66
  13 -14   0    1.44    1.78
 -13  14   0    2.43    1.39
  14 -14   0    2.33    1.16
  14 -14   0    3.33    1.46
 -14  14   0    2.09    1.21
   0  15   0   -1.17    2.06
   0 -15   0    3.16    2.88
   0 -15   0    1.39    2.21
   1  15   0   -1.64    2.21
  -1 -15   0    3.74    2.91
   1 -15   0    5.87    2.83
   1 -15   0    1.40    2.20
  -1 -15   0    0.59    2.25
   2  15   0    2.33    2.34
   2 -15   0    4.73    2.82
   2 -15   0    3.66    2.33
  -2 -15   0    3.79    2.21
   3 -15   0   10.91    3.19
   3  15   0   11.17    2.87
   3 -15   0   18.43    3.32
   3 -15   0    9.51    2.76
  -3 -15   0    9.54    2.79
   4  15   0   33.31    4.98
   4 -15   0   36.43    5.19
   4 -15   0   26.75    4.92
  -4 -15   0   28.09    4.89
   5 -15   0   20.59    3.37
   5  15   0   19.44    3.84
   5 -15   0   22.86    4.02
   5 -15   0   22.36    3.67
  -5 -15   0   19.07    3.74
  -6 -15   0    1.37    2.83
   6 -15   0    2.39    1.58
   6  15   0    1.54    2.37
   6 -15   0    4.45    2.70
  -6 -15   0    1.14    2.16
   6 -15   0    1.81    2.18
   7 -15   0    1.03    1.54
  -7 -15   0   -3.29    2.66
   7  15   0    0.44    2.30
   7 -15   0    4.34    2.56
  -7 -15   0   -0.29    2.00
  -8 -15   0   -0.17    2.50
   8 -15   0   -0.99    1.49
   8 -15   0    3.11    2.44
  -8 -15   0    2.60    1.95
   9 -15   0   -0.53    1.40
  -9 -15   0    1.61    2.39
   9 -15   0   -3.31    2.32
  -9 -15   0    1.48    1.83
  -9  15   0   -0.30    1.58
 -10 -15   0    0.50    2.19
  10 -15   0    1.00    1.31
  10  15   0    1.56    1.89
  10 -15   0   -0.76    2.15
 -10  15   0    3.20    1.48
 -10 -15   0   -0.18    1.66
 -11 -15   0   -0.80    2.04
  11 -15   0   -1.70    1.24
  11  15   0   -1.01    1.76
  11 -15   0   -1.10    1.88
 -11  15   0    0.33    1.36
  12  15   0    0.81    1.50
  12 -15   0    0.81    1.64
 -12  15   0   -0.61    1.22
 -13  15   0    0.38    1.04
   0  16   0    1.28    1.84
   0 -16   0    7.11    2.64
   0 -16   0    3.29    2.06
   1  16   0    2.56    1.90
   1 -16   0    3.35    2.56
  -1 -16   0    1.53    2.56
  -1 -16   0   -0.21    2.01
   1 -16   0    2.60    2.00
   2  16   0    1.40    1.96
   2 -16   0    0.33    2.50
   2 -16   0    1.05    2.00
  -2 -16   0   -0.32    1.97
   3  16   0    2.51    2.04
   3 -16   0    1.17    2.50
  -3 -16   0   -0.95    1.95
   3 -16   0    2.31    1.95
   4  16   0    1.96    2.08
   4 -16   0   -0.15    2.43
   4 -16   0    1.13    1.89
  -4 -16   0    2.36    1.91
  -5 -16   0    4.53    2.91
   5  16   0    9.96    2.56
   5 -16   0   14.26    2.82
   5 -16   0   11.27    2.41
  -5 -16   0    9.79    2.33
  -6 -16   0    5.23    2.64
   6  16   0    6.88    2.27
   6 -16   0    8.23    2.57
  -6 -16   0    8.03    2.08
  -7 -16   0   -2.43    2.32
   7  16   0   -0.24    1.94
   7 -16   0   -3.47    2.29
  -7 -16   0   -0.35    1.65
  -8 -16   0   -0.12    2.20
   8 -16   0    0.86    2.08
  -8 -16   0   -1.71    1.53
  -9 -16   0   -0.99    2.02
   9 -16   0   -1.08    1.91
 -10 -16   0    0.58    1.77
  10 -16   0   -0.34    1.68
 -10  16   0   -1.13    1.21
  11  16   0    2.28    1.36
 -11  16   0    1.87    1.10
   0 -17   0    5.12    2.20
   0 -17   0    0.61    1.71
  -1 -17   0    1.03    2.19
  -1 -17   0    2.20    2.14
  -1 -17   0    0.71    1.70
   1 -17   0    1.40    1.68
   2  17   0    3.53    1.71
   2 -17   0    3.32    1.76
  -2 -17   0    4.64    1.76
   3  17   0    6.41    2.04
   3 -17   0    6.53    2.42
  -3 -17   0   11.33    2.00
   3 -17   0    6.37    1.98
   4  17   0    5.97    2.14
   4 -17   0   10.92    2.48
  -4 -17   0    9.00    2.05
   4 -17   0   11.88    2.14
  -5 -17   0    2.61    2.13
   5  17   0    4.05    1.75
   5 -17   0    4.02    2.10
  -5 -17   0    5.12    1.60
  -6 -17   0    3.14    1.92
   6  17   0   -1.04    1.60
   6 -17   0   -1.73    1.91
  -6 -17   0    0.26    1.36
  -7 -17   0    3.98    1.94
   7 -17   0    4.48    1.95
   7  17   0    5.90    1.68
  -8 -17   0    0.71    1.62
   8  17   0   -0.05    1.40
   8 -17   0    2.31    1.61
   0 -18   0    0.54    1.67
   0 -18   0   -0.88    1.32
  -1 -18   0    1.87    1.67
   1 -18   0    0.76    1.31
  -1 -18   0    1.27    1.27
  -2 -18   0    3.89    1.70
  -2 -18   0    3.84    1.32
   2 -18   0    2.71    1.41
  -3 -18   0    2.50    1.62
   4 -18   0    1.11    1.61
  23   0  -1    0.53    1.01
  22   0  -1   -1.40    1.26
  22   0  -1    0.30    1.24
  21   0  -1   -2.05    1.48
  21   0  -1    1.78    1.55
  20   0  -1    5.40    1.98
  19   0  -1    0.67    2.03
 -18   0   1    1.15    2.22
  18   0  -1   -0.96    2.20
 -17   0   1   -1.28    2.33
  17   0  -1    2.21    2.23
 -16   0   1   -2.60    2.42
  16   0  -1   -2.71    2.24
 -15   0   1    3.20    2.29
  15   0  -1   -0.93    2.20
  14   0  -1   -1.52    1.69
  14   0  -1   -1.46    2.16
  13   0  -1    0.24    1.63
  13   0  -1    1.09    1.70
  12   0  -1    1.91    1.60
  12   0  -1   -0.04    1.60
  11   0  -1    1.62    1.53
  11   0  -1    4.67    1.87
  11   0  -1   -0.09    1.50
  10   0  -1    2.36    1.40
 -10   0   1   -0.23    1.93
  10   0  -1   -3.01    2.16
  10   0  -1   -1.53    1.46
  10   0  -1    1.51    1.76
   9   0  -1   -0.18    2.07
  -9   0   1    2.16    1.97
   8   0  -1    0.09    1.91
  -8   0   1    2.37    2.01
  -7   0   1   -0.50    1.87
   7   0  -1    0.54    1.82
   6   0  -1    6.29    2.02
   5   0  -1    6.11    1.84
   4   0  -1    5.87    1.78
   3   0  -1    4.57    1.61
  -3   0   1    5.67    1.55
  -2   0   1    1.53    0.76
   0   0   1    1.91    0.98
   0   0   1    2.96    0.79
   0   0  -1    2.67    0.82
  -1   0  -1    2.69    1.15
   2   0   1    1.98    1.68
   3   0   1    3.42    1.99
   4   0   1   14.29    2.79
   5   0   1    8.15    2.14
   6   0   1    7.97    2.12
  -7   0  -1   -0.81    2.20
   7   0   1    4.25    1.83
   8   0   1    2.14    1.95
  -8   0  -1   -1.98    2.18
  -9   0  -1    0.86    2.22
   9   0   1    2.84    2.12
  -9   0  -1    2.87    1.41
  -9   0  -1    3.35    1.41
 -10   0  -1   14.86    2.39
  10   0   1   12.20    2.38
  11   0   1    0.49    1.44
 -11   0  -1    1.34    1.42
  12   0   1   -0.26    1.53
 -12   0  -1   -1.38    1.57
 -13   0  -1   -0.09    1.70
  13   0   1    1.55    1.62
  13   0   1    0.26    1.70
 -14   0  -1    2.40    1.82
  14   0   1    0.48    1.80
  14   0   1   -0.12    1.73
 -15   0  -1   -0.49    1.96
  15   0   1   -1.95    1.90
  15   0   1    0.40    1.85
 -16   0  -1    3.49    2.09
  16   0   1    1.82    2.00
 -17   0  -1    2.61    2.08
  17   0   1   -0.02    1.82
  18   0   1   -0.60    1.79
 -18   0  -1   -0.25    1.57
  19   0   1   -0.48    1.65
  19   0   1   -1.09    2.36
 -19   0  -1    1.44    1.48
  20   0   1    2.48    2.01
 -20   0  -1    0.37    1.34
 -21   0  -1    1.75    1.16
  21   0   1   -0.59    1.64
 -22   0  -1    0.46    0.95
  22   0   1    1.07    1.28
  23   1  -1   -0.77    0.99
  22   1  -1    1.67    1.25
  22   1  -1    1.05    1.35
  21   1  -1    0.53    1.45
  21  -1  -1   -1.04    1.40
  21   1  -1    1.25    1.61
  20  -1  -1    0.99    1.68
  20   1  -1    0.22    1.91
  20  -1  -1    1.84    1.71
  19   1  -1    7.30    2.31
  19  -1  -1    1.43    2.02
 -18   1   1    9.78    2.81
 -18  -1   1   12.99    2.83
  18   1  -1   15.43    2.94
  18  -1  -1    9.57    2.70
 -17   1   1   -2.65    2.32
 -17  -1   1   -0.78    2.34
  17   1  -1    2.06    1.82
  17   1  -1    3.53    2.39
  17  -1  -1   -0.07    2.16
 -16  -1   1   -1.42    2.42
 -16   1   1    2.24    2.31
  16   1  -1   -1.30    1.85
  16   1  -1    1.41    2.34
  16  -1  -1    1.51    2.14
  15  -1  -1   40.17    6.47
 -15  -1   1   40.82    6.59
  15   1  -1   49.19    6.62
  15  -1  -1   44.65    6.54
 -14  -1   1    5.36    2.27
  14  -1  -1    4.05    1.90
  14  -1  -1    2.11    1.80
  14   1  -1    0.99    2.25
  14  -1  -1    2.30    2.13
 -13  -1   1   -0.76    2.15
  13  -1  -1    5.11    1.77
  13  -1  -1    1.98    1.75
  13   1  -1    3.46    1.67
  13  -1  -1    6.05    2.13
  13   1  -1    3.06    2.14
  12  -1  -1   25.16    3.73
  12   1  -1   26.73    3.71
  12  -1  -1   20.56    3.71
  12  -1  -1   27.93    3.93
 -12   1   1   21.05    3.59
  11  -1  -1   29.15    4.04
  11  -1  -1   25.51    4.01
  11   1  -1   25.89    3.98
  11  -1  -1   30.75    4.18
  11  -1  -1   24.07    4.01
 -11   1   1   24.51    3.89
  10   1  -1   44.88    5.71
 -10   1   1   38.90    5.68
  10  -1  -1   41.92    5.74
  10  -1  -1   37.55    6.01
  10   1  -1   37.84    5.91
 -10   1   1   29.78    6.01
 -10  -1   1   25.18    5.79
  10  -1  -1   41.62    5.73
  10   1  -1   43.23    5.71
  10  -1  -1   41.47    5.85
   9  -1  -1   10.24    2.85
  -9  -1   1    7.89    2.50
   8  -1  -1   91.98   12.73
   8   1  -1   99.62   12.67
  -8  -1   1   77.10   12.64
   7   1  -1   48.70    5.24
   7  -1  -1   35.67    5.37
   6  -1  -1  376.82   49.25
  -6   1   1  309.63   49.24
  -6  -1   1  324.97   49.23
   6   1  -1  386.69   49.23
   5   1  -1  165.93   17.97
   5  -1  -1  112.21   18.02
  -5  -1   1  108.05   17.97
  -5   1   1  115.25   17.98
   4   1  -1  317.91   37.64
  -4   1   1  238.62   37.63
  -4  -1   1  256.46   37.62
   3   1  -1  180.67   23.74
  -3   1   1  165.12   23.74
  -3  -1   1  163.17   23.71
  -2  -1   1   27.28    3.92
   0   1  -1   22.01    3.21
   0   1   1   17.16    3.02
   0  -1   1   20.40    3.20
   0   1   1   22.92    3.15
   0   1  -1   24.89    3.06
   1   1   1   35.05    5.93
  -1   1  -1   49.03    5.99
   1  -1   1   43.84    5.97
   2   1   1  370.89   60.50
   2  -1   1  468.76   60.51
  -2   1  -1  467.87   60.52
   3   1   1 1433.08  201.66
   3  -1   1 1438.30  201.65
   4  -1   1    0.13    1.87
   5  -1   1   50.55    7.41
   6  -1   1   85.48   11.32
   6   1   1   81.61   11.36
  -6  -1  -1   71.89   11.26
   7   1   1   20.03    3.64
   7  -1   1   19.22    3.60
  -7  -1  -1   23.05    3.49
   8   1   1   26.84    4.07
   8  -1   1   26.55    4.09
  -8   1  -1   23.96    4.27
  -8  -1  -1   21.40    4.03
  -9   1  -1   39.64    6.54
   9  -1   1   43.14    6.45
  -9  -1  -1   38.90    6.40
   9   1   1   37.22    6.37
  -9  -1  -1   46.26    6.18
   9  -1   1   39.20    6.17
  -9   1  -1   44.78    6.18
  -9   1  -1   46.35    6.20
  10  -1   1   95.23   12.63
 -10  -1  -1   87.46   12.65
 -10   1  -1   93.27   12.64
  10   1   1   86.12   12.62
 -10  -1  -1   78.03   12.64
 -10   1  -1   95.69   12.65
  11  -1   1    2.27    1.51
 -11  -1  -1   -2.03    1.50
 -11   1  -1   -1.13    1.40
  11   1   1    0.22    1.38
 -11   1  -1    2.06    1.52
 -12  -1  -1    2.00    1.67
 -12   1  -1    1.76    1.56
  12  -1   1    2.69    1.63
  12   1   1   -0.24    1.50
  12   1   1    2.22    1.66
 -12   1  -1    2.37    1.66
 -13   1  -1    5.83    1.76
 -13  -1  -1    8.26    1.83
  13  -1   1    3.31    1.80
  13   1   1    0.60    1.81
  13  -1   1   -0.78    1.81
  13   1   1    5.12    1.69
 -14  -1  -1    2.13    1.88
  14  -1   1    0.02    1.81
 -14   1  -1    0.66    1.81
  14  -1   1    0.09    1.86
  14   1   1    0.16    1.79
 -15   1  -1    2.41    1.88
 -15  -1  -1   -4.40    2.05
  15  -1   1   -1.50    1.92
  15   1   1    4.60    1.88
  15  -1   1    3.69    1.94
 -16   1  -1    5.21    2.14
 -16  -1  -1    7.81    2.26
  16  -1   1    9.14    2.14
  16  -1   1    4.14    2.07
  16   1   1    2.11    2.05
 -16  -1  -1    5.06    1.86
 -17   1  -1   -1.41    1.92
  17  -1   1    1.45    1.91
  17   1   1    1.80    1.83
 -17  -1  -1   -0.35    1.67
  18   1   1    1.10    1.76
  18  -1   1    3.41    1.80
 -18  -1  -1   -0.33    1.55
  19  -1   1   -0.12    1.72
 -19  -1  -1    0.38    1.48
  19   1   1    2.53    2.40
  19  -1   1    0.05    2.22
 -19   1  -1    0.98    1.48
  20   1   1    2.75    2.08
 -20   1  -1    1.49    1.37
  20  -1   1    3.71    1.95
 -20  -1  -1    1.67    1.35
 -21  -1  -1   -0.92    1.16
 -21   1  -1    0.54    1.15
  21  -1   1    2.01    1.55
  21   1   1   -2.64    1.66
  22   1   1    0.76    1.31
  22  -1   1    0.11    1.18
 -22   1  -1   -0.86    0.95
 -22  -1  -1   -0.33    0.93
  23  -2  -1    0.97    0.94
  23   2  -1   -0.47    0.94
  22   2  -1   -0.06    1.18
  22  -2  -1    1.44    1.19
  22   2  -1   -0.83    1.37
  21  -2  -1    2.86    1.45
  21   2  -1    0.93    1.40
  21   2  -1    1.11    1.67
  20   2  -1    0.94    1.97
  19   2  -1    1.45    2.18
  19  -2  -1    0.02    1.76
 -18   2   1   11.05    2.47
 -18  -2   1    8.75    2.54
  18   2  -1    2.81    2.15
  18  -2  -1    7.52    2.29
  18   2  -1   12.86    2.73
 -17  -2   1    1.86    2.34
 -17   2   1    0.11    2.27
  17   2  -1    0.02    1.95
  17  -2  -1   -1.97    2.01
  17   2  -1   -2.09    2.45
  16  -2  -1   24.82    3.78
 -16  -2   1   19.05    3.92
  16  -2  -1   21.17    3.74
  16   2  -1   21.04    3.98
 -15  -2   1   68.09   10.61
  15  -2  -1   77.13   10.53
  15   2  -1   72.32   10.63
  15  -2  -1   73.43   10.56
  14  -2  -1    8.08    2.15
 -14  -2   1    6.47    2.51
  14  -2  -1    8.26    2.44
  14   2  -1    5.45    2.44
 -14   2   1    7.48    1.77
  14  -2  -1    4.31    2.19
  13  -2  -1    3.12    1.81
 -13  -2   1    3.72    2.22
  13  -2  -1    2.60    1.77
  13  -2  -1    4.81    2.15
  13   2  -1    0.74    2.16
 -13   2   1    3.64    1.46
 -12  -2   1   19.36    3.09
  12  -2  -1   19.37    2.85
  12   2  -1   11.89    2.74
  12  -2  -1   16.90    3.07
  12   2  -1   17.76    3.08
 -12   2   1   15.27    2.66
  11  -2  -1    6.24    1.85
 -11  -2   1    4.79    2.15
  11  -2  -1   10.82    2.22
  11   2  -1    7.27    1.70
 -11   2   1    5.63    1.57
  11   2  -1    6.16    2.10
 -10  -2   1    4.52    1.90
  10  -2  -1    2.42    1.59
 -10  -2   1    2.54    1.94
  10   2  -1    0.84    1.92
  10   2  -1    5.86    1.49
  10  -2  -1    3.91    1.96
 -10   2   1    3.59    1.30
  10   2  -1    1.59    1.84
   9  -2  -1  623.44   92.98
  -9  -2   1  650.72   93.04
   9   2  -1  819.68   93.04
   9  -2  -1  629.82   93.00
  -8  -2   1  188.56   33.50
   8   2  -1  279.69   33.51
  -8   2   1  253.34   33.56
  -7  -2   1   60.89   10.48
   7   2  -1   88.33   10.51
  -7   2   1   72.35   10.52
  -6   2   1   38.03    6.33
   6   2  -1   44.82    6.37
  -6  -2   1   46.51    6.31
  -5  -2   1   21.96    3.43
  -5   2   1   22.18    3.57
  -4   2   1   53.30    8.13
  -4  -2   1   58.11    8.05
  -3  -2   1  181.74   24.23
  -3   2   1  169.32   24.25
   3   2  -1  165.58   24.21
   2   2  -1  498.83   70.06
   1   2  -1  293.69   41.29
   0   2  -1  812.46   98.87
   0  -2   1  855.37   98.87
   1  -2   1 4796.36  680.51
  -1   2  -1 4919.42  680.50
   1   2   1 4795.31  680.51
  -2   2  -1  234.02   35.39
   2   2   1  270.89   35.39
   3  -2   1   18.14    3.81
  -3   2  -1   22.00    3.69
   3   2   1   27.84    3.75
  -4  -2  -1  444.62   63.18
   4  -2   1  413.17   63.19
   4   2   1  488.81   63.18
  -5  -2  -1    3.77    2.03
   5  -2   1    3.25    2.19
  -6  -2  -1    3.51    2.05
   6  -2   1    2.89    2.23
   7   2   1   42.11    6.42
  -7  -2  -1   41.08    6.39
   7  -2   1   44.31    6.45
  -8  -2  -1   59.46    8.27
   8   2   1   45.19    8.28
   8  -2   1   63.99    8.33
  -9   2  -1  187.25   26.54
   9  -2   1  167.01   26.53
  -9  -2  -1  210.75   26.55
  -9   2  -1  193.52   26.55
 -10   2  -1  267.96   37.64
  10   2   1  277.98   37.63
 -10  -2  -1  278.71   37.65
  10  -2   1  260.68   37.63
 -10  -2  -1  256.15   37.64
 -10   2  -1  263.17   37.64
  11   2   1    3.54    1.43
 -11  -2  -1    1.84    1.60
  11  -2   1    2.95    1.58
 -11   2  -1    2.35    1.48
 -11   2  -1    3.38    1.62
 -12   2  -1    7.19    1.89
  12  -2   1   12.02    2.06
 -12  -2  -1    8.72    2.06
  12   2   1    3.50    1.99
 -12   2  -1    8.48    2.05
  13  -2   1    4.20    1.84
 -13  -2  -1    2.69    1.83
 -13   2  -1    2.83    1.71
  13  -2   1    2.63    1.83
  13   2   1    2.16    1.75
 -13   2  -1    4.51    1.84
 -14   2  -1    7.25    1.99
 -14  -2  -1    7.83    2.18
  14  -2   1    7.39    2.14
  14  -2   1    5.57    2.12
  14   2   1    4.44    2.02
 -14  -2  -1    6.38    1.83
  15  -2   1    0.24    2.00
 -15   2  -1    2.40    1.85
 -15  -2  -1    2.46    2.11
  15   2   1    2.49    1.85
  15  -2   1    0.57    1.94
 -15  -2  -1   -0.53    1.61
  16  -2   1    3.12    2.04
 -16  -2  -1    0.14    2.17
  16   2   1    1.97    1.86
  16  -2   1    0.85    1.98
 -16  -2  -1    2.47    1.68
 -17   2  -1    6.96    2.08
  17   2   1    0.66    1.98
  17  -2   1    6.30    2.12
 -17  -2  -1    3.34    1.85
  18   2   1   -0.39    1.70
  18  -2   1    0.79    1.77
 -18  -2  -1    1.65    1.60
  19  -2   1    4.04    1.71
 -19  -2  -1    1.66    1.53
 -20   2  -1    0.71    1.35
  20   2   1   -0.72    2.00
 -20  -2  -1   -0.19    1.33
  20  -2   1   -1.00    1.80
  21  -2   1    0.83    1.43
  21   2   1    0.75    1.67
 -21  -2  -1    0.89    1.13
 -21   2  -1   -0.44    1.13
  22  -2   1   -0.75    0.98
 -22   2  -1   -1.08    0.92
  22   2   1    1.47    1.31
  22  -3  -1    0.24    1.16
  22   3  -1    0.68    1.10
  22   3  -1    0.75    1.38
  21  -3  -1   -2.05    1.39
  21   3  -1    0.43    1.32
  21   3  -1    0.49    1.68
  20  -3  -1    1.51    1.55
  20   3  -1    1.45    1.93
  19  -3  -1    3.14    1.73
  19   3  -1    0.70    1.75
  19   3  -1    0.10    2.17
 -18  -3   1    1.00    2.24
 -18   3   1    0.08    2.09
  18   3  -1   -2.38    1.97
  18   3  -1   -1.16    2.46
 -17  -3   1    3.94    2.44
  17  -3  -1    3.82    2.28
  17   3  -1    3.24    2.19
  17   3  -1    1.91    2.56
  16  -3  -1    6.46    2.38
 -16  -3   1    4.07    2.59
  16  -3  -1    5.16    2.10
  16   3  -1    8.65    2.70
 -15  -3   1  104.64   14.87
  15  -3  -1  114.06   14.87
 -15   3   1  102.00   14.72
  15  -3  -1   98.83   14.79
  14  -3  -1    1.01    1.84
 -14  -3   1   -5.59    2.45
  14  -3  -1   -5.89    1.90
  14  -3  -1   -1.85    2.35
  14  -3  -1    1.03    1.86
 -14   3   1   -0.48    1.57
  13  -3  -1    2.90    1.77
 -13  -3   1   -0.23    2.22
  13  -3  -1   -0.05    1.69
  13  -3  -1    0.49    2.21
 -13   3   1    0.55    1.46
  12  -3  -1    0.39    1.66
 -12  -3   1    2.09    2.13
  12  -3  -1   -1.21    2.16
  12  -3  -1   -1.95    1.59
 -12   3   1   -0.03    1.37
  11  -3  -1   18.94    2.77
 -11  -3   1   17.41    3.00
  11  -3  -1   19.08    3.05
  11  -3  -1   12.31    2.71
 -11   3   1   13.80    2.59
  10  -3  -1    5.78    1.64
  10  -3  -1    8.50    1.57
 -10  -3   1   -4.57    2.06
  10   3  -1    4.55    1.90
 -10  -3   1    5.79    2.01
  10  -3  -1    0.61    1.57
  10  -3  -1    8.22    2.06
  10   3  -1   -0.30    1.92
 -10   3   1    3.69    1.36
   9  -3  -1   25.97    3.42
  -9  -3   1   33.35    3.73
   9   3  -1   29.69    3.69
  -9   3   1   32.06    4.00
  -9  -3   1   24.87    3.69
   9  -3  -1   11.24    3.45
   9  -3  -1   12.34    3.66
   9   3  -1   15.37    3.63
  -8   3   1    8.36    2.19
   8   3  -1    4.85    2.21
  -8  -3   1    4.64    2.04
  -7  -3   1   30.00    4.99
  -7   3   1   35.71    5.02
  -6   3   1  176.38   25.71
  -6  -3   1  187.71   25.70
   5   3  -1   87.40   16.76
  -5  -3   1  108.03   16.80
   4   3  -1   19.48    3.90
  -4   3   1   38.71    4.15
   3   3  -1   70.62   10.04
   2   3  -1  117.90   18.15
   2   3  -1  135.81   18.12
   1   3  -1   66.57    9.52
   0   3  -1 2017.98  276.56
   0  -3   1 1922.89  276.56
   1   3   1  237.41   35.98
  -1   3  -1  273.06   35.97
  -2   3  -1  301.71   59.28
   2   3   1  602.97   59.31
  -3  -3  -1  170.71   18.00
   3   3   1  172.83   17.91
  -4  -3  -1  260.70   31.17
  -4   3  -1  166.79   31.12
   4   3   1  263.74   31.15
  -5  -3  -1   34.44    4.24
   5   3   1   33.95    4.11
   6   3   1  117.15   17.16
   6  -3   1  109.61   17.19
  -6  -3  -1  135.79   17.19
  -7  -3  -1  240.31   32.57
   7  -3   1  221.13   32.56
   8  -3   1  156.43   21.66
  -8  -3  -1  130.84   21.66
  -8  -3  -1  180.87   21.84
   8  -3   1  175.06   21.84
  -8  -3  -1  154.75   21.68
  -8  -3  -1  164.02   21.66
  -8   3  -1  147.25   21.67
  -9  -3  -1   -1.26    1.36
  -9   3  -1    1.51    1.27
   9  -3   1    0.62    1.41
  -9  -3  -1    3.60    1.54
  -9  -3  -1   -0.70    1.26
  -9   3  -1    2.28    1.49
  10  -3   1   47.24    6.27
 -10   3  -1   43.14    6.22
 -10  -3  -1   43.70    6.29
 -10   3  -1   47.37    6.27
 -10  -3  -1   36.21    6.20
  11  -3   1   10.53    1.94
 -11   3  -1    8.62    1.76
  11   3   1    2.68    1.81
 -11  -3  -1    5.85    1.71
  11  -3   1    8.65    2.15
 -11   3  -1    8.01    1.97
  12  -3   1    4.60    1.76
 -12   3  -1    3.24    1.56
  12   3   1    1.84    1.64
  12  -3   1    4.61    1.99
 -12   3  -1    4.92    1.80
 -12  -3  -1    2.72    1.50
  13  -3   1    2.33    1.86
 -13  -3  -1    2.15    1.79
 -13   3  -1    1.11    1.59
  13   3   1   -0.67    1.65
 -13  -3  -1    1.77    1.49
 -13   3  -1   -0.22    1.80
 -14   3  -1    4.84    1.90
  14  -3   1    8.59    2.18
 -14  -3  -1    6.51    2.22
  14   3   1    2.92    1.94
 -14   3  -1   12.03    2.13
 -14  -3  -1    3.02    1.77
  15  -3   1    0.44    2.06
 -15   3  -1   -2.39    1.77
 -15  -3  -1   -0.09    2.10
  15   3   1   -0.12    1.76
 -15  -3  -1    0.56    1.61
 -16   3  -1   26.03    4.51
  16   3   1   20.06    4.46
 -16  -3  -1   26.53    4.43
  17   3   1    1.90    2.18
 -17  -3  -1    6.79    2.16
  18  -3   1    9.76    2.25
  18   3   1   10.76    2.91
 -18  -3  -1    4.72    1.90
  19  -3   1    5.89    1.69
  19   3   1    4.89    2.37
 -19  -3  -1   -0.56    1.50
  19  -3   1    2.47    2.00
 -20   3  -1    1.82    1.30
 -20  -3  -1   -2.53    1.30
  20  -3   1    0.20    1.61
 -21  -3  -1    0.62    1.11
 -21   3  -1    1.14    1.12
  22  -3   1   -1.14    0.89
  22   3   1    0.76    1.23
  22  -4  -1    1.67    1.06
  22   4  -1    0.12    0.99
  22   4  -1   -0.16    1.31
  21   4  -1    1.38    1.24
  21  -4  -1    2.44    1.34
  21   4  -1    3.57    1.68
  20  -4  -1    2.31    1.48
  20   4  -1    1.72    1.40
  20   4  -1    1.26    1.91
  19  -4  -1    1.38    1.62
  19   4  -1   -0.80    1.84
  19   4  -1    1.65    2.11
 -18  -4   1    4.95    2.26
  18   4  -1   -0.27    2.06
  18  -4  -1    4.79    1.78
 -17  -4   1    1.03    2.35
  17   4  -1    0.92    2.19
 -16  -4   1   13.40    2.85
 -16   4   1    7.61    2.14
  15  -4  -1  153.08   21.15
 -15  -4   1  171.40   21.22
  15  -4  -1  167.58   21.22
 -15   4   1  127.01   21.10
  14  -4  -1  134.33   17.14
 -14  -4   1  126.74   17.22
  14  -4  -1  121.26   17.22
 -14   4   1  103.83   17.09
  14   4  -1  130.91   17.24
  13  -4  -1   18.60    2.81
 -13  -4   1   15.26    3.15
  13  -4  -1   15.86    3.19
  13  -4  -1   13.22    2.73
  13   4  -1   14.38    3.05
 -13   4   1   12.48    2.61
  12  -4  -1    4.49    1.81
  12  -4  -1    3.67    1.81
 -12  -4   1    2.76    2.27
  12  -4  -1    3.72    1.74
  12  -4  -1    6.61    2.36
 -12   4   1    2.84    1.57
  12   4  -1    5.46    2.13
  11  -4  -1    7.74    1.86
  11  -4  -1    5.30    1.78
 -11  -4   1    6.62    2.23
  11  -4  -1    6.56    2.30
  11  -4  -1    5.14    1.73
  11   4  -1    4.86    2.07
 -11   4   1    4.82    1.61
  10  -4  -1   27.97    4.73
 -10  -4   1   20.85    4.92
  10   4  -1   35.86    4.94
  10  -4  -1   38.11    4.73
  10  -4  -1   27.60    4.96
  10   4  -1   38.32    4.88
 -10   4   1   31.60    4.69
  -9  -4   1    3.96    2.16
   9  -4  -1    8.56    1.73
  -9  -4   1    6.98    2.31
   9   4  -1    8.80    2.42
   9  -4  -1    9.36    2.27
   9  -4  -1    7.04    1.77
   9   4  -1    7.88    2.01
  -8  -4   1   64.88    4.96
   8  -4  -1   38.69    4.72
   8  -4  -1   56.76    4.80
   8   4  -1   29.58    4.65
  -7   4   1   42.23    6.60
  -7  -4   1   46.58    6.63
  -6  -4   1   60.82    7.72
   6   4  -1   64.42    7.63
  -5   4   1    9.95    5.94
   5   4  -1   61.25    5.84
   4   4  -1  248.08   20.21
  -4   4   1   42.88   20.21
   3   4  -1  267.20   37.59
   2   4  -1   80.48    7.74
   2   4  -1   68.19    7.72
   1   4  -1  348.93   49.06
   0   4  -1  825.35  115.94
   1   4   1  186.91   26.38
  -2   4  -1  197.01   20.11
   2   4   1  104.31   20.05
   3  -4   1   57.42    9.50
  -3   4  -1   62.59    9.52
   3   4   1   79.26    9.52
  -4   4  -1  188.63   21.75
   4   4   1  128.98   21.68
  -4  -4  -1  157.48   21.78
   5   4   1    8.31    2.21
  -5  -4  -1    4.24    2.55
  -5   4  -1    6.22    2.14
  -6  -4  -1   33.27    5.88
   6   4   1   38.73    5.75
  -6   4  -1   40.16    5.77
   7   4   1   18.90    3.22
  -7  -4  -1   19.00    3.26
  -7   4  -1   21.03    3.23
  -7  -4  -1   11.16    2.68
  -8  -4  -1   41.35    6.17
   8  -4   1   46.49    6.19
  -8  -4  -1   44.38    6.23
  -8  -4  -1   39.95    6.15
   9  -4   1   32.23    5.13
  -9   4  -1   35.48    5.06
  -9  -4  -1   34.95    5.11
  -9  -4  -1   39.72    5.18
  -9  -4  -1   29.57    5.06
  -9   4  -1   39.20    5.14
 -10   4  -1    4.66    1.42
 -10  -4  -1    2.68    1.55
  10  -4   1    2.89    1.68
 -10  -4  -1    5.41    1.82
  10  -4   1    6.79    2.11
 -10  -4  -1    4.79    1.43
 -10   4  -1    3.74    1.66
 -11  -4  -1    3.30    1.59
  11  -4   1    2.66    1.76
 -11   4  -1    3.04    1.42
 -11  -4  -1    2.31    1.38
  11  -4   1    1.32    2.04
 -11   4  -1    3.54    1.72
  12  -4   1    3.67    1.79
 -12  -4  -1    3.43    1.71
 -12   4  -1   -0.44    1.42
  12  -4   1   -0.96    1.75
  12   4   1    1.14    1.54
 -12  -4  -1    1.67    1.39
 -12   4  -1    1.97    1.77
  12  -4   1    0.80    2.14
  13  -4   1    5.37    2.10
 -13   4  -1    4.05    1.77
  13  -4   1    4.73    1.99
  13   4   1    6.86    1.84
 -13  -4  -1    6.00    1.75
 -13   4  -1    8.82    2.11
  13  -4   1    4.48    2.34
  14  -4   1    5.48    2.14
 -14   4  -1    3.13    1.73
  14  -4   1    1.15    1.92
  14   4   1    4.06    1.71
 -14   4  -1    2.90    2.04
 -14  -4  -1    0.11    1.64
  14  -4   1    3.64    2.23
  15  -4   1    7.92    2.62
 -15   4  -1    8.61    2.26
  15   4   1   14.83    2.30
  15  -4   1   14.93    2.47
 -15   4  -1   10.23    2.55
 -15  -4  -1    6.59    2.23
 -16   4  -1    6.78    2.21
  16   4   1   11.56    2.20
  16  -4   1    8.73    2.38
 -16  -4  -1    3.64    2.16
  17  -4   1    2.79    2.10
  17  -4   1    2.23    1.90
 -17  -4  -1    1.49    1.64
  17   4   1    2.52    2.73
  18  -4   1   -0.94    1.93
  18  -4   1    1.84    1.72
  18   4   1    1.08    2.42
 -18  -4  -1   -0.70    1.51
 -19  -4  -1    0.62    1.42
  19  -4   1    2.73    1.77
  19   4   1    5.03    2.25
  20   4   1    0.41    1.93
 -20  -4  -1   -0.80    1.28
  21  -4   1   -0.02    1.01
 -21   4  -1    0.87    1.05
  21   4   1   -1.92    1.58
  22   5  -1    0.13    1.21
  21  -5  -1    2.61    1.19
  21   5  -1   -0.39    1.22
  20   5  -1    4.09    1.33
  20  -5  -1    1.17    1.43
  20   5  -1    4.30    1.65
  19  -5  -1    0.68    1.51
  19   5  -1   -3.63    1.88
 -18  -5   1   -2.59    2.23
  18  -5  -1    0.89    1.65
  18   5  -1    3.33    2.10
  18   5  -1    2.32    2.38
 -17  -5   1    2.96    2.41
  17  -5  -1    4.38    1.80
  17  -5  -1    1.76    2.41
  17   5  -1    3.80    2.33
  17   5  -1    2.47    2.52
 -16  -5   1    0.34    2.57
  16  -5  -1    5.35    1.86
  16  -5  -1    6.28    2.60
  16   5  -1    7.04    2.66
 -16   5   1    3.22    1.82
  15  -5  -1    2.50    2.01
 -15  -5   1    3.12    2.61
  15  -5  -1    1.61    2.18
  15  -5  -1   -2.69    2.67
 -15   5   1    2.17    1.78
  15   5  -1    0.41    2.64
  14  -5  -1    6.52    2.23
 -14  -5   1    2.72    2.66
  14  -5  -1    7.07    2.14
  14  -5  -1    7.82    2.79
 -14   5   1    3.98    1.88
  14   5  -1    2.39    2.56
  13  -5  -1   14.20    2.62
 -13  -5   1    9.77    3.03
  13  -5  -1   15.02    2.69
  13  -5  -1   11.47    3.10
  13   5  -1   13.59    2.97
 -13   5   1   11.46    2.44
  12  -5  -1   61.89    6.50
  12  -5  -1   46.01    6.48
 -12  -5   1   53.38    6.69
  12  -5  -1   60.67    6.72
  12  -5  -1   23.11    6.43
 -12   5   1   39.86    6.40
  12   5  -1   37.68    6.62
 -11  -5   1   -3.54    2.20
  11  -5  -1   -0.87    1.64
  11  -5  -1   -1.33    1.56
  11  -5  -1    1.09    2.29
 -11   5   1   -1.12    1.41
  11   5  -1    2.18    1.98
  10  -5  -1    5.45    1.66
 -10  -5   1    6.85    2.18
  10  -5  -1    2.55    2.27
  10  -5  -1    3.12    1.64
 -10   5   1    5.62    1.55
  10   5  -1    5.86    1.97
   9  -5  -1    0.20    1.43
  -9  -5   1   -2.56    1.93
   9  -5  -1   -1.72    1.40
   9  -5  -1   -2.34    2.11
   9  -5  -1    1.20    2.12
   9   5  -1    1.27    1.71
   8  -5  -1    0.24    1.37
  -8  -5   1    0.79    1.83
   8  -5  -1    5.74    1.96
   8   5  -1    2.35    1.64
   8  -5  -1    2.34    2.07
   8  -5  -1    0.83    1.41
   7   5  -1   94.46   10.74
  -7   5   1   97.27   10.76
   7  -5  -1   69.86   10.65
   7   5  -1   60.79   10.62
   7  -5  -1   64.69   10.69
   6   5  -1  206.58   33.89
  -6   5   1  294.14   33.96
  -5   5   1   40.23    3.80
   5   5  -1   13.01    3.31
   4   5  -1  172.75   24.36
   3   5  -1  351.93   54.40
   3  -5  -1  398.92   54.36
   3   5  -1  394.98   54.40
   2   5  -1  235.19   30.50
   2   5  -1  199.19   30.49
   1   5  -1  367.52   51.68
   1  -5   1   46.88    5.65
   1   5   1   59.90    5.85
   2  -5   1  146.45   21.38
   2   5   1  153.03   21.40
  -2   5  -1  155.52   21.41
   3   5   1  810.40   89.33
   3  -5   1  549.54   89.30
  -3   5  -1  585.92   89.32
   4  -5   1   12.19    3.78
  -4   5  -1   20.10    3.83
   5  -5   1  517.46   78.20
  -5   5  -1  485.29   78.19
   5   5   1  675.33   78.20
   6   5   1   97.70    9.01
  -6  -5  -1   90.43    9.20
  -7  -5  -1    9.04    2.39
  -7  -5  -1   16.21    2.24
  -8  -5  -1   13.84    2.23
   8  -5   1   10.36    2.35
  -8  -5  -1   10.40    2.39
  -8  -5  -1   14.34    2.42
  -8  -5  -1   14.08    2.19
  -9  -5  -1    2.26    1.38
   9  -5   1    2.21    1.56
  -9  -5  -1    0.53    1.66
  -9  -5  -1    0.73    1.66
  -9   5  -1    0.62    1.52
  -9  -5  -1    0.53    1.26
 -10  -5  -1   17.24    3.37
 -10  -5  -1   22.40    3.33
  10  -5   1   23.06    3.40
  10  -5   1   25.86    3.70
 -10   5  -1   21.52    3.41
 -10  -5  -1   18.44    3.24
  11  -5   1    0.04    1.76
 -11  -5  -1   -0.40    1.58
  11  -5   1    1.00    2.23
 -11  -5  -1    0.65    1.40
 -11   5  -1    0.45    1.71
  12  -5   1   12.89    2.21
 -12  -5  -1    7.61    2.07
  12  -5   1    5.45    2.09
  12  -5   1    8.43    2.56
 -12   5  -1    8.01    2.16
 -12  -5  -1    6.27    1.86
  13  -5   1   14.25    2.90
  13  -5   1   11.10    2.78
  13  -5   1   16.08    3.19
 -13  -5  -1   14.31    2.62
 -13   5  -1   18.82    2.92
  14  -5   1    5.02    2.30
  14  -5   1    6.65    2.07
 -14   5  -1    8.69    2.22
 -14  -5  -1    2.41    1.77
  14  -5   1    6.09    2.54
  15  -5   1   25.87    3.82
  15  -5   1   19.53    3.65
  15   5   1   20.37    4.16
 -15   5  -1   22.68    3.77
 -15  -5  -1   20.01    3.50
  15  -5   1   21.87    3.93
  16  -5   1   24.64    3.92
  16  -5   1   21.38    3.75
 -16   5  -1   25.85    3.88
  16   5   1   24.35    4.30
 -16  -5  -1   19.37    3.62
  17  -5   1    0.76    2.05
  17  -5   1    1.91    1.78
  17   5   1    2.66    2.48
 -17  -5  -1   -0.46    1.61
  18  -5   1    7.10    2.03
  18  -5   1    3.55    1.80
 -18  -5  -1    3.02    1.63
  18   5   1    5.22    2.41
  19  -5   1    2.85    1.71
  19   5   1    0.82    2.07
 -19  -5  -1    0.67    1.41
  20  -5   1    1.32    1.08
  20   5   1   -2.48    1.28
  20   5   1    2.26    1.77
 -21   5  -1   -1.32    1.01
  21   5   1   -2.79    1.45
 -21  -5  -1   -0.01    1.34
  21  -6  -1   -0.13    1.00
  21   6  -1   -0.36    1.44
  20  -6  -1    1.20    1.21
  20   6  -1    0.74    1.55
  20   6  -1    1.30    1.76
  19  -6  -1    2.07    1.37
  19   6  -1   -2.11    1.85
  19   6  -1   -0.23    2.03
 -18  -6   1    2.79    2.16
  18  -6  -1   -1.93    1.96
  18  -6  -1   -1.74    1.50
  18   6  -1    1.01    2.09
  18   6  -1   -1.83    2.28
 -17  -6   1    1.39    2.39
  17  -6  -1    1.71    2.10
  17  -6  -1    0.94    1.63
  17   6  -1    2.73    2.29
  17  -6  -1    1.87    2.42
 -17   6   1    5.18    1.69
  17   6  -1    2.05    2.41
  16  -6  -1   11.85    2.60
 -16  -6   1    4.71    2.91
  16  -6  -1   10.46    2.37
  16  -6  -1    8.74    2.20
  16  -6  -1   13.26    2.93
 -16   6   1    9.24    2.23
  16   6  -1   13.01    2.94
  15  -6  -1   10.12    2.70
  15  -6  -1   14.25    2.58
 -15  -6   1   15.38    3.08
  15  -6  -1    7.79    2.28
  15  -6  -1    9.72    3.14
  15   6  -1   11.80    3.03
 -15   6   1   11.53    2.42
  14  -6  -1   12.25    2.73
  14  -6  -1   13.65    2.62
 -14  -6   1   13.16    3.09
  14  -6  -1   13.22    2.35
  14  -6  -1    9.98    3.23
  14   6  -1   11.07    2.98
 -14   6   1    8.85    2.44
  13  -6  -1    2.81    1.93
 -13  -6   1    2.26    2.49
  13  -6  -1    0.54    2.01
  13  -6  -1    0.63    1.53
  13  -6  -1   -2.23    2.64
 -13   6   1    1.07    1.73
  13   6  -1    0.86    2.23
 -12  -6   1    8.23    2.60
  12  -6  -1    6.16    2.11
  12  -6  -1   10.54    2.10
  12  -6  -1    6.53    1.73
  12  -6  -1    7.09    2.73
  12   6  -1    5.36    2.40
 -12   6   1    3.53    1.87
 -11  -6   1    0.82    2.30
  11  -6  -1    3.05    1.71
  11  -6  -1    0.82    1.35
  11  -6  -1    1.13    2.42
 -11   6   1    1.75    1.53
  11   6  -1    2.47    1.97
  10  -6  -1   -1.17    1.62
 -10  -6   1    0.78    2.15
  10  -6  -1    1.21    1.24
  10  -6  -1    5.64    2.33
  10   6  -1   -0.63    1.84
  -9  -6   1    2.79    2.05
   9  -6  -1    3.23    1.53
   9  -6  -1    2.71    1.21
   9  -6  -1    2.89    2.21
   9  -6  -1    0.96    2.23
   9   6  -1    2.07    1.76
   9  -6  -1    2.16    1.65
  -8  -6   1   11.19    2.96
   8  -6  -1   19.53    2.63
   8   6  -1   23.08    3.05
  -8  -6   1   14.44    3.00
   8  -6  -1   15.74    3.02
   8   6  -1   13.12    2.78
   8  -6  -1   10.25    2.65
   8  -6  -1   18.26    3.11
   7  -6  -1   33.60    4.65
   7   6  -1   28.68    4.87
   7  -6  -1   40.90    4.90
   7  -6  -1   26.88    4.70
   7   6  -1   40.92    4.73
  -6   6   1  273.17   37.79
   6   6  -1  259.03   37.76
  -6  -6   1  249.62   37.72
   6  -6  -1  292.94   37.72
   6  -6  -1  242.22   37.70
   6   6  -1  291.50   37.70
   5  -6  -1  134.94   19.13
   5   6  -1  110.50   19.13
   5  -6  -1  120.04   19.12
   4   6  -1    8.37    2.13
   4   6  -1    7.14    1.94
   4  -6  -1    7.20    1.67
   3   6  -1   23.53    3.58
   3   6  -1   19.71    3.57
   2   6  -1  151.94   20.55
   2   6  -1  140.48   20.50
   1   6  -1   32.33    4.89
   0   6   1   14.85    3.24
   1   6   1  416.33   58.58
   2  -6   1  128.31   19.14
  -2   6  -1  137.76   19.18
   2   6   1  116.77   19.05
   3   6   1  302.16   33.81
   3  -6   1  217.07   33.76
  -3   6  -1  213.30   33.79
  -4   6  -1   62.72   11.59
   4  -6   1   69.46   11.55
  -5  -6  -1    1.28    1.66
   5  -6   1    6.24    2.05
  -5   6  -1    4.14    2.22
   5   6   1    6.14    1.96
  -5  -6  -1    5.62    1.37
   5  -6   1    5.59    1.67
  -6  -6  -1  106.04   16.53
   6  -6   1   98.96   16.64
  -6  -6  -1  104.44   16.53
  -6  -6  -1  124.47   16.50
   6  -6   1  149.05   16.58
  -7  -6  -1  432.69   57.69
  -7  -6  -1  430.67   57.70
   7  -6   1  347.28   57.69
   7  -6   1  416.28   57.72
  -7  -6  -1  426.86   57.68
   8  -6   1   63.23    8.86
  -8  -6  -1   56.91    8.89
   8  -6   1   56.74    8.90
  -8  -6  -1   67.14    8.81
  -9  -6  -1   -1.30    1.76
   9  -6   1    1.11    1.64
  -9  -6  -1    1.54    1.30
 -10  -6  -1    0.84    1.86
  10  -6   1    2.85    1.76
 -10  -6  -1    2.66    1.38
 -10   6  -1   -0.78    1.70
  10  -6   1   -0.47    2.32
  11  -6   1    0.17    1.86
 -11  -6  -1    0.10    1.97
  11  -6   1   -1.45    1.66
  11  -6   1    0.96    2.42
 -11  -6  -1    1.47    1.44
 -11   6  -1    1.82    1.83
  12  -6   1   -2.86    2.03
  12  -6   1    1.28    1.75
 -12  -6  -1    0.40    1.50
 -12   6  -1    0.78    1.93
  12  -6   1    1.49    2.51
  13  -6   1    8.05    2.44
  13  -6   1    7.57    2.21
  13   6   1    9.68    2.75
 -13  -6  -1    5.07    1.97
  13  -6   1   11.74    2.86
 -13   6  -1   11.42    2.42
  14  -6   1    1.04    2.17
  14  -6   1    0.70    1.93
 -14  -6  -1    2.32    1.65
  14  -6   1    3.60    2.64
  14   6   1    1.20    2.54
 -14   6  -1    5.38    2.16
  15  -6   1    6.28    2.61
  15  -6   1    9.75    2.28
 -15  -6  -1    9.19    2.06
 -15   6  -1   11.29    2.47
  15  -6   1    2.27    2.81
  15   6   1    9.39    2.92
  16  -6   1    7.69    2.29
  16  -6   1    1.79    1.91
 -16   6  -1    6.61    2.19
  16   6   1    4.43    2.60
 -16  -6  -1    2.24    1.71
  17  -6   1    1.76    2.05
  17  -6   1    2.93    1.76
  17   6   1    3.21    2.35
 -17  -6  -1    2.46    1.61
  18  -6   1    6.40    2.05
  18   6   1    5.28    2.38
  19  -6   1   -0.13    1.60
  19   6   1    1.95    1.94
  20   6   1    1.19    1.22
 -20  -6  -1    1.10    1.53
  20   6   1    0.11    1.60
 -21   6  -1    0.48    0.93
  21   6   1   -0.63    1.26
  21   7  -1    1.83    1.33
  20   7  -1    2.45    1.65
  20   7  -1    1.71    1.49
  19   7  -1    1.27    1.88
  19  -7  -1    0.67    1.22
  19   7  -1    0.88    1.78
  18  -7  -1    0.36    1.84
  18  -7  -1    0.92    1.34
  18   7  -1    0.21    2.03
  18   7  -1    1.16    2.12
  17  -7  -1   -1.47    1.98
  17  -7  -1    1.31    1.42
  17   7  -1   -0.79    2.24
  17  -7  -1    1.12    2.28
 -17   7   1   -0.96    1.58
  17   7  -1   -2.05    2.21
 -16  -7   1    9.43    2.76
  16  -7  -1   11.29    2.40
  16  -7  -1    8.10    1.88
  16  -7  -1    6.17    2.74
  16   7  -1    6.54    2.63
 -16   7   1    5.60    2.02
  15  -7  -1    9.30    2.48
 -15  -7   1    8.72    2.88
  15  -7  -1    7.65    2.32
  15  -7  -1    6.13    1.98
  15  -7  -1   12.05    3.02
 -15   7   1   11.42    2.19
  15   7  -1    7.26    2.74
  14  -7  -1   10.44    2.68
 -14  -7   1   13.36    3.10
  14  -7  -1   11.59    2.62
  14  -7  -1    7.59    2.18
  14  -7  -1   13.66    3.21
 -14   7   1   14.74    2.45
  14   7  -1    9.05    2.83
 -13  -7   1   11.07    3.10
  13  -7  -1   12.79    2.64
  13  -7  -1   13.06    2.66
  13  -7  -1    8.21    2.15
  13  -7  -1   12.05    3.20
 -13   7   1   11.55    2.43
  13   7  -1   12.67    2.82
 -12  -7   1   92.04   11.70
  12  -7  -1   88.45   11.55
  12  -7  -1   70.23   11.44
  12  -7  -1   88.79   11.72
 -12   7   1   83.92   11.50
  12   7  -1   76.44   11.62
  11  -7  -1   32.05    5.08
 -11  -7   1   37.09    5.36
  11  -7  -1   32.10    4.92
  11  -7  -1   39.22    5.42
 -11   7   1   32.54    5.04
  11   7  -1   34.22    5.19
  10  -7  -1   31.47    4.82
 -10  -7   1   37.95    5.09
 -10  -7   1   35.32    4.99
  10  -7  -1   28.79    4.66
  10  -7  -1   33.93    5.16
  10   7  -1   31.68    4.90
   9  -7  -1   21.11    3.38
  -9  -7   1   23.45    3.70
  -9  -7   1   28.10    3.70
   9  -7  -1   20.22    3.79
   9  -7  -1   18.04    3.44
   9   7  -1   18.23    3.47
  -8  -7   1    1.25    2.26
   8  -7  -1    7.59    1.69
  -8  -7   1    6.19    2.22
   8  -7  -1    5.35    2.31
   8   7  -1    4.82    1.80
   8  -7  -1    7.48    1.82
   7  -7  -1   11.12    2.13
  -7  -7   1   13.11    2.61
   7  -7  -1   13.47    2.62
   7  -7  -1   11.54    2.27
   7   7  -1    9.48    2.22
   6  -7  -1   15.15    2.60
   6   7  -1   17.51    2.76
  -6  -7   1   19.43    3.09
   6  -7  -1   14.66    3.00
   6  -7  -1   16.44    2.74
   6  -7  -1   20.76    3.09
   6   7  -1   15.83    2.67
  -6  -7   1   12.27    2.65
  -5  -7   1   69.60    9.58
   5   7  -1   76.23    9.60
   5   7  -1   76.33    9.61
  -5  -7   1   57.37    9.57
   5  -7  -1   67.09    9.54
   5  -7  -1   81.45    9.61
   5   7  -1   54.85    9.46
   5  -7  -1   65.26    9.49
   4   7  -1   63.79    8.97
   4   7  -1   59.31    8.99
  -4  -7   1   66.19    8.98
   4  -7  -1   62.58    8.93
   4  -7  -1   68.25    8.98
   4  -7  -1   56.06    8.88
   3   7  -1  764.43   73.86
  -3  -7   1  543.16   73.78
   3   7  -1  665.60   73.83
   3  -7  -1  469.26   73.77
   3  -7  -1  408.30   73.77
   2   7  -1  830.46  126.76
   2   7  -1 1000.02  126.79
   0   7   1   18.39    3.67
   1   7   1   93.01   25.09
  -1  -7  -1  227.44   25.03
   2   7   1   30.14    6.27
   2  -7   1   48.43    6.10
  -2  -7  -1   32.14    6.02
   3   7   1  103.43   21.61
   3  -7   1  158.83   21.63
  -3   7  -1  194.72   21.70
  -3  -7  -1  177.14   21.56
   3  -7   1  140.59   21.56
  -4   7  -1  204.73   22.16
  -4  -7  -1  118.46   21.99
   4  -7   1  167.47   22.11
  -4  -7  -1  173.43   22.01
   4  -7   1  157.38   22.01
   5  -7   1    3.08    1.87
  -5  -7  -1    2.05    1.76
  -5  -7  -1    4.15    1.52
  -5  -7  -1    4.65    1.68
   5  -7   1    3.34    1.66
  -6  -7  -1   14.07    2.36
   6  -7   1   13.42    2.26
  -7  -7  -1   27.66    3.77
   7  -7   1   18.50    3.76
   7  -7   1   23.13    3.74
   8  -7   1    2.93    1.68
  -8  -7  -1   -0.63    1.96
   8  -7   1    1.77    1.89
   8   7   1    2.92    1.72
  -8  -7  -1    1.07    1.37
   9  -7   1    6.28    1.94
  -9  -7  -1    2.97    2.13
   9  -7   1    8.55    2.16
   9  -7   1    9.93    2.61
   9   7   1    6.05    2.01
  -9  -7  -1    4.55    1.63
  10  -7   1    0.34    1.84
 -10  -7  -1   -1.61    2.07
  10  -7   1    0.90    1.56
  10  -7   1    0.03    2.07
  10   7   1    0.82    1.95
  10  -7   1   -0.31    2.49
 -10  -7  -1    0.17    1.43
 -10   7  -1    1.68    1.78
  11  -7   1   15.17    2.40
 -11  -7  -1   14.07    2.49
  11  -7   1    3.23    2.12
 -11   7  -1   11.20    2.34
 -11  -7  -1    5.34    1.98
  11  -7   1   11.47    3.01
  11   7   1    5.96    2.43
 -12  -7  -1    9.64    2.54
  12  -7   1    5.70    2.19
  12  -7   1   10.60    3.04
  12   7   1    8.19    2.62
 -12   7  -1    9.64    2.34
 -12  -7  -1    3.71    2.01
  13  -7   1    8.08    2.37
  13  -7   1    2.58    1.96
  13   7   1    6.46    2.44
  13  -7   1    7.55    2.91
 -13   7  -1    5.32    2.32
 -13  -7  -1    4.15    1.79
  14  -7   1    1.00    2.25
  14  -7   1   -0.49    1.80
  14  -7   1    2.15    2.73
 -14   7  -1    1.51    2.11
  14   7   1    0.34    2.31
 -14  -7  -1   -0.05    1.64
  15  -7   1    2.20    2.26
  15  -7   1    0.21    1.72
 -15   7  -1   -0.63    2.12
  15  -7   1    2.14    2.66
  15   7   1   -0.51    2.33
  16  -7   1   -0.79    2.13
  16  -7   1   -0.70    1.67
 -16   7  -1    1.86    1.98
  16   7   1    2.12    2.32
  17  -7   1   -0.75    1.98
  17  -7   1    0.44    1.56
 -17   7  -1    0.38    1.83
  17   7   1    0.40    2.15
  18  -7   1   -0.80    1.76
  18   7   1   -2.83    2.00
 -18  -7  -1    0.70    1.93
  19  -7   1   -0.63    1.50
  19   7   1    0.49    1.69
 -19  -7  -1    1.11    1.64
 -20  -7  -1   -0.48    1.35
  20   7   1    1.91    1.40
  20   8  -1    0.70    1.42
  20   8  -1   -0.45    1.34
  19   8  -1    1.63    1.66
  19   8  -1   -1.04    1.65
  18   8  -1   -2.06    1.90
  18  -8  -1   -0.44    1.71
  18   8  -1    0.91    1.95
  17  -8  -1    4.07    1.88
  17  -8  -1    2.87    2.19
  17   8  -1   -1.95    2.04
 -17   8   1   -1.26    1.56
  16  -8  -1    0.23    1.98
  16  -8  -1    2.56    2.46
  16   8  -1    3.08    2.19
 -16   8   1    2.03    1.69
  15  -8  -1    1.15    2.10
  15  -8  -1   -2.76    1.92
  15  -8  -1    2.43    2.67
  15   8  -1   -0.91    2.27
 -15   8   1   -0.80    1.78
  14  -8  -1    6.65    2.32
  14  -8  -1    9.05    2.35
  14  -8  -1    6.34    3.05
 -14   8   1    6.95    2.15
  14   8  -1    5.09    2.46
 -13  -8   1    9.52    3.16
  13  -8  -1    7.95    2.57
  13  -8  -1   16.24    2.60
  13  -8  -1   11.85    3.25
  13   8  -1    5.49    2.68
 -13   8   1   10.75    2.40
 -12  -8   1   -5.90    2.79
  12  -8  -1    3.17    1.98
  12  -8  -1    1.29    2.80
 -12   8   1    1.83    1.82
  12   8  -1    0.12    2.15
 -11  -8   1   50.17    8.86
  11  -8  -1   58.50    8.64
  11   8  -1   53.50    8.70
 -10  -8   1    7.68    2.93
  10  -8  -1   12.02    2.32
 -10  -8   1    9.56    2.72
  10  -8  -1   13.91    3.04
  10   8  -1    8.70    2.37
  -9  -8   1    3.21    2.37
   9  -8  -1    2.43    1.64
  -9  -8   1   -1.69    2.26
   9  -8  -1    3.96    2.46
   9  -8  -1    0.20    1.82
   9   8  -1    1.45    1.69
   8  -8  -1   10.75    1.92
  -8  -8   1    8.83    2.50
   8  -8  -1    9.29    2.58
   8  -8  -1    5.95    2.06
   8   8  -1    5.63    1.96
   7  -8  -1    1.08    1.48
  -7  -8   1    0.25    2.25
   7  -8  -1    6.68    2.22
   7  -8  -1    1.84    2.39
   7  -8  -1    1.40    1.69
  -7  -8   1    1.33    1.45
   7   8  -1    2.23    1.50
   6  -8  -1   18.04    3.35
   6  -8  -1   18.07    3.01
   6   8  -1   16.04    3.02
  -6  -8   1   19.38    3.45
   6  -8  -1   28.96    3.41
   6  -8  -1   20.35    3.16
  -6  -8   1   16.45    3.04
   6  -8  -1   19.98    3.51
  -5  -8   1   -0.58    2.15
   5   8  -1    2.13    1.31
   5  -8  -1    5.02    1.98
   5  -8  -1    4.87    1.33
   5  -8  -1    2.26    2.13
  -5  -8   1   -1.56    1.48
   5  -8  -1    2.92    1.60
  -4  -8   1   68.51    8.93
   4  -8  -1   66.96    8.89
   4  -8  -1   63.78    8.94
   4  -8  -1   61.12    8.85
  -4  -8   1   52.94    8.80
   3  -8  -1  197.04   23.61
   3   8  -1  134.23   23.63
   3   8  -1  140.05   23.62
  -3  -8   1  202.50   23.61
  -3  -8   1  180.09   23.58
   3  -8  -1  146.84   23.60
  -3  -8   1  164.14   23.56
   2   8  -1   14.65    5.61
   2   8  -1   17.97    5.50
  -2  -8   1   52.88    5.46
  -2  -8   1   50.28    5.43
   1   8  -1   12.79    2.71
   1  -8  -1    7.77    2.13
  -1  -8   1   11.15    2.12
  -1  -8   1    8.51    2.08
   0  -8  -1   57.14    6.72
   0  -8   1   34.91    6.72
   0  -8  -1   47.70    6.71
   0  -8   1   44.51    6.72
  -1  -8  -1   26.45    3.95
   1  -8   1   24.66    4.00
   1  -8   1   24.66    3.93
  -1  -8  -1   25.60    3.91
  -2  -8  -1   30.48    4.42
  -2   8  -1   30.82    4.39
  -2  -8  -1   35.58    4.35
   2  -8   1   17.59    4.44
   2  -8   1   27.07    4.35
  -3   8  -1  155.14   19.05
   3  -8   1   92.78   19.10
  -3  -8  -1  142.92   19.09
   3  -8   1  136.79   19.08
   4  -8   1   23.67    4.53
  -4  -8  -1   29.82    4.46
   4  -8   1   33.75    4.49
  -5  -8  -1    4.46    2.25
   5  -8   1    5.69    2.25
   5  -8   1   11.44    2.15
  -5  -8  -1   12.80    2.12
  -6  -8  -1   73.78    9.16
   6  -8   1   58.32    9.12
  -6  -8  -1   59.09    9.13
  -7  -8  -1    7.66    2.11
   7  -8   1    2.72    2.01
  -7  -8  -1    3.86    1.92
   7  -8   1    3.52    1.97
  -8  -8  -1   31.50    4.32
   8  -8   1   24.77    4.25
   8  -8   1   21.51    4.54
  -9  -8  -1   10.53    2.47
   9  -8   1    4.62    2.32
   9  -8   1    5.01    2.76
  10  -8   1   24.30    4.21
 -10  -8  -1   23.83    4.38
  10  -8   1   34.43    4.35
  10  -8   1   22.93    4.01
  10   8   1   22.61    4.14
  10  -8   1   36.95    4.68
  11  -8   1   77.54    9.73
 -11  -8  -1   87.88    9.81
  11  -8   1   54.30    9.62
  11  -8   1   59.96    9.77
 -11   8  -1   69.68    9.71
  11  -8   1   78.43    9.96
  11   8   1   58.96    9.72
  12  -8   1  164.58   20.06
 -12  -8  -1  172.49   20.09
  12  -8   1  103.31   19.98
  12  -8   1  161.56   20.18
  12   8   1  121.74   20.06
 -12   8  -1  162.45   20.05
  13  -8   1   56.34    7.55
  13  -8   1   40.28    7.37
  13  -8   1   66.29    7.82
 -13   8  -1   56.44    7.52
  13   8   1   48.06    7.55
  14  -8   1    5.72    2.36
  14  -8   1    4.93    1.82
 -14   8  -1    4.49    2.29
  14   8   1    4.35    2.28
  14  -8   1    3.05    2.88
  15  -8   1   10.44    2.57
  15  -8   1    7.07    2.08
 -15   8  -1    9.30    2.40
  15   8   1   10.11    2.56
 -15  -8  -1    7.70    2.62
  16  -8   1    5.09    2.09
 -16   8  -1    2.88    1.91
 -16  -8  -1   -1.91    2.23
  16   8   1    2.66    2.12
  17  -8   1   -1.00    1.83
 -17   8  -1    0.23    1.72
 -17  -8  -1    1.28    1.99
  17   8   1    1.95    1.88
  18  -8   1    0.54    1.61
  18   8   1   -0.52    1.67
 -18  -8  -1   -0.82    1.72
  19  -8   1    1.26    1.38
  19   8   1    0.40    1.36
  19   8   1    3.06    1.46
 -19  -8  -1   -0.39    1.48
  20   8   1    0.76    1.18
  20   9  -1    1.36    1.22
  19   9  -1    2.79    1.53
  18  -9  -1   -0.60    1.51
  18   9  -1   -1.06    1.68
 -18   9   1   -0.97    1.24
  17   9  -1    0.04    1.85
  17  -9  -1    0.51    1.69
  17   9  -1    2.17    2.04
  17  -9  -1   -1.70    2.09
 -17   9   1   -0.18    1.45
  16  -9  -1    1.21    1.83
  16   9  -1    0.02    2.01
  16   9  -1    2.66    2.23
  16  -9  -1    1.56    2.39
 -16   9   1    0.36    1.61
  15   9  -1   -2.94    2.09
  15  -9  -1   -0.82    1.91
  15  -9  -1   -0.80    1.96
  15   9  -1    0.37    2.40
  15  -9  -1   -1.72    2.66
 -15   9   1   -1.89    1.81
  14  -9  -1    2.98    2.14
  14  -9  -1    4.93    2.15
  14  -9  -1    3.85    2.88
  14   9  -1    5.95    2.24
 -14   9   1    5.64    2.01
  13  -9  -1    1.70    2.10
  13  -9  -1    5.45    2.16
  13  -9  -1    0.75    2.93
  13   9  -1    3.02    2.16
 -13   9   1    1.69    1.95
  12  -9  -1   35.76    4.38
  12  -9  -1   23.61    4.86
 -12   9   1   32.20    4.33
  11  -9  -1  164.85   23.74
 -11  -9   1  170.29   23.80
  11  -9  -1  200.89   23.88
  11   9  -1  150.00   23.77
  10  -9  -1  103.56   15.39
 -10  -9   1  118.18   15.48
  10  -9  -1  121.93   15.55
  10   9  -1  108.76   15.41
  10  -9  -1   96.77   15.45
   9   9  -1   19.61    3.51
   9  -9  -1   20.85    3.49
  -9  -9   1   25.50    3.90
   9  -9  -1   23.38    4.03
   9  -9  -1   19.20    3.63
   8  -9  -1    0.77    1.62
   8   9  -1    1.13    1.60
  -8  -9   1    4.21    2.36
   8  -9  -1    2.81    2.49
   8  -9  -1   -3.36    1.90
  -8  -9   1    0.95    1.60
   7   9  -1   16.28    2.92
   7  -9  -1   16.61    2.95
  -7  -9   1   28.45    3.43
   7  -9  -1   20.08    3.45
   7  -9  -1   15.44    3.12
  -7  -9   1   15.45    2.99
   6   9  -1   10.96    1.78
   6  -9  -1    5.39    1.82
   6  -9  -1    6.17    2.44
  -6  -9   1    5.58    2.54
   6  -9  -1    8.21    2.56
   6  -9  -1    7.33    2.12
  -6  -9   1    8.24    1.93
   5  -9  -1   21.63    3.85
   5  -9  -1   27.17    4.18
  -5  -9   1   27.26    4.25
  -5  -9   1   33.19    4.08
  -5  -9   1   23.05    3.96
   4  -9  -1   53.53    8.34
  -4  -9   1   60.07    8.38
  -4  -9   1   62.45    8.29
  -4  -9   1   53.68    8.25
   3  -9  -1   65.90    9.07
   3  -9  -1   61.45    9.00
  -3  -9   1   64.76    9.02
  -3  -9   1   59.38    8.99
   2  -9  -1  103.86   15.41
  -2  -9   1  106.91   15.42
  -2  -9   1  115.89   15.42
   1  -9  -1   15.00    2.88
  -1  -9   1   14.64    2.77
  -1  -9   1   16.08    2.84
   1  -9  -1   15.68    2.78
   0  -9  -1   43.20    5.55
   0  -9   1   33.26    5.56
   0  -9  -1   35.41    5.52
   0  -9   1   36.49    5.53
  -1  -9  -1   15.72    2.66
   1  -9   1   18.28    2.68
  -1  -9  -1    9.48    2.48
   1  -9   1   10.22    2.48
  -2  -9  -1   46.46    5.85
  -2   9  -1   34.05    5.80
   2  -9   1   34.41    5.77
  -2  -9  -1   29.83    5.78
  -3   9  -1  181.31   27.61
   3  -9   1  208.52   27.65
  -3  -9  -1  205.79   27.65
   4  -9   1  127.56   21.55
  -4  -9  -1  159.42   21.57
   4  -9   1  174.33   21.57
  -5  -9  -1    6.77    2.29
   5  -9   1    4.80    2.07
   5  -9   1    7.59    2.02
  -5  -9  -1    5.57    1.99
  -6  -9  -1    7.21    2.37
   6  -9   1    6.58    2.13
  -6  -9  -1    6.81    2.10
   6  -9   1    8.34    2.64
   6  -9   1    3.90    2.04
   7  -9   1    9.95    2.40
   7  -9   1    5.17    2.26
  -7  -9  -1    4.38    2.23
  -8  -9  -1   16.44    3.20
   8  -9   1   15.53    3.04
  -8  -9  -1   12.77    2.96
  -9  -9  -1   -0.22    2.48
   9  -9   1    2.82    2.33
  -9  -9  -1    1.60    2.20
   9  -9   1    7.44    2.88
 -10  -9  -1   44.04    7.09
  10  -9   1   55.94    7.05
 -10  -9  -1   33.54    7.01
  10  -9   1   57.10    7.24
 -11  -9  -1   54.23    6.00
  11  -9   1   36.46    5.89
  11  -9   1   50.68    6.24
 -11   9  -1   33.82    5.76
 -11  -9  -1   21.87    5.89
 -12  -9  -1   25.15    6.31
  12  -9   1   54.54    6.63
 -12   9  -1   51.99    6.20
  12   9   1   35.44    6.14
 -13  -9  -1   57.40    7.53
  13  -9   1   59.17    7.46
  13   9   1   41.78    7.39
  13  -9   1   64.65    7.74
 -13   9  -1   53.99    7.46
  14  -9   1    4.62    2.18
  14  -9   1    0.60    2.80
 -14  -9  -1    0.13    2.38
  14   9   1    1.03    2.02
 -14   9  -1    4.01    2.13
  15  -9   1    2.96    2.07
 -15   9  -1    3.07    1.92
 -15  -9  -1    1.26    2.25
  15   9   1    0.51    1.88
  16  -9   1    1.51    1.92
  16   9   1    1.44    1.77
 -16  -9  -1    3.46    2.06
 -16   9  -1   -1.57    1.74
  17  -9   1    1.03    1.68
 -17   9  -1   -1.97    1.54
 -17  -9  -1    1.73    1.82
  17   9   1    0.77    1.61
  18  -9   1    3.13    1.45
  18   9   1    1.44    1.44
  19   9   1    0.69    1.19
  19  -9   1    2.00    1.21
  19  10  -1   -0.10    1.21
  18  10  -1   -1.07    1.47
  18 -10  -1    0.71    1.29
  18  10  -1   -0.12    1.57
  17  10  -1    2.62    1.68
  17 -10  -1    2.07    1.52
  17  10  -1    0.77    1.87
  17 -10  -1    0.67    1.89
 -17  10   1    0.94    1.33
  16 -10  -1    3.05    1.71
  16  10  -1    0.02    1.77
  16 -10  -1    1.69    2.23
  16  10  -1   -0.75    2.09
 -16  10   1    1.02    1.51
  15 -10  -1    1.84    1.82
  15  10  -1    0.50    1.87
  15 -10  -1    1.84    1.86
  15  10  -1    1.00    2.20
  15 -10  -1    3.87    2.52
 -15  10   1    1.18    1.70
  14 -10  -1   13.92    2.56
  14  10  -1    8.56    2.53
  14 -10  -1   17.74    2.55
  14  10  -1    0.86    2.88
  14 -10  -1    7.07    3.18
 -14  10   1   13.67    2.42
  13 -10  -1   59.01    6.78
  13 -10  -1   58.52    6.82
  13 -10  -1   54.03    7.09
 -13  10   1   50.11    6.72
  13  10  -1   41.22    6.77
  12 -10  -1  191.52   25.58
  12 -10  -1  224.13   25.72
  12  10  -1  145.16   25.59
 -12  10   1  183.21   25.58
  11 -10  -1   49.04    7.04
  11 -10  -1   54.04    7.44
  11  10  -1   43.67    7.04
  10 -10  -1    4.27    1.93
  10  10  -1    2.47    1.84
 -10 -10   1    4.91    2.62
  10 -10  -1    0.36    2.98
  10 -10  -1    0.27    2.25
   9 -10  -1    7.28    2.08
   9  10  -1    5.97    1.99
  -9 -10   1    8.53    2.82
   9 -10  -1    7.54    3.03
   9 -10  -1    6.78    2.35
   8 -10  -1   10.20    2.35
   8  10  -1    8.83    2.27
  -8 -10   1   14.69    3.05
   8 -10  -1   15.38    3.18
  -8 -10   1   10.57    2.40
   8 -10  -1   11.25    2.58
   7 -10  -1    1.12    1.62
  -7 -10   1    0.76    2.55
   7 -10  -1    0.90    2.53
   7 -10  -1   -4.60    2.01
  -7 -10   1   -0.16    1.74
  -7 -10   1   -0.99    2.06
   6 -10  -1   13.36    3.07
  -6 -10   1   23.20    3.66
   6 -10  -1   19.74    3.68
  -6 -10   1   20.31    3.20
  -6 -10   1   22.24    3.37
   5 -10  -1   19.67    4.42
   5 -10  -1   34.08    4.81
  -5 -10   1   38.02    4.88
  -5 -10   1   36.90    4.65
  -5 -10   1   31.67    4.57
   4 -10  -1   37.75    5.60
  -4 -10   1   38.94    5.63
  -4 -10   1   35.04    5.47
  -4 -10   1   33.98    5.43
   3 -10  -1   67.65    9.48
   3 -10  -1   62.98    9.35
  -3 -10   1   69.15    9.41
  -3 -10   1   62.28    9.39
   2 -10  -1    7.70    2.22
  -2 -10   1    8.07    2.23
  -2 -10   1    6.05    2.14
   2 -10  -1    8.84    2.32
   1 -10  -1   12.26    2.65
  -1 -10   1   14.52    2.63
   1 -10  -1   11.36    2.58
  -1 -10   1    9.64    2.51
   0 -10  -1   20.93    3.86
   0 -10   1   27.87    3.88
   0 -10  -1   21.72    3.79
   0 -10   1   21.88    3.74
  -1  10  -1   31.36    5.54
  -1 -10  -1   43.41    5.63
   1 -10   1   44.75    5.66
   1 -10   1   34.97    5.52
  -1 -10  -1   32.77    5.55
  -2  10  -1   11.38    2.72
  -2 -10  -1   16.32    2.94
   2 -10   1   15.72    2.95
  -2 -10  -1   13.82    2.75
   2 -10   1   13.15    2.72
  -3  10  -1   35.40    6.62
   3 -10   1   47.74    6.73
  -3 -10  -1   48.29    6.67
   3 -10   1   50.55    6.68
   3 -10   1   46.59    6.81
   4 -10   1   18.07    3.49
  -4 -10  -1   18.70    3.32
   4 -10   1   17.26    3.65
   4 -10   1   22.02    3.35
   5 -10   1   -0.11    2.11
   5 -10   1    4.19    1.97
  -5 -10  -1    2.29    1.97
   5 -10   1   -0.25    2.49
  -6 -10  -1    2.59    2.49
   6 -10   1    1.09    2.03
  -6 -10  -1   -0.18    1.95
   6 -10   1   -1.16    2.64
   6 -10   1   -2.52    1.98
  -7 -10  -1    3.17    2.56
   7 -10   1    3.45    2.29
   7 -10   1    2.43    2.72
  -7 -10  -1    0.84    2.10
   7 -10   1    0.40    2.14
   8 -10   1    0.38    1.97
  -8 -10  -1    0.26    2.67
   8 -10   1    1.55    2.35
  -8 -10  -1    0.07    2.21
   9 -10   1    3.36    2.16
  -9 -10  -1    3.60    2.80
   9 -10   1    6.83    2.54
  -9 -10  -1    3.55    2.33
 -10 -10  -1   14.78    3.68
  10 -10   1   22.41    3.58
 -10 -10  -1   14.70    3.41
 -11 -10  -1    4.15    2.79
  11 -10   1    3.56    2.53
 -11 -10  -1   -2.27    2.36
  11 -10   1    8.33    3.17
 -12 -10  -1    0.61    2.65
  12 -10   1    0.46    3.06
 -12 -10  -1   -4.42    2.46
 -12  10  -1    3.58    2.20
 -13 -10  -1    7.50    2.77
 -13 -10  -1    4.02    2.55
  13 -10   1    7.92    3.14
 -13  10  -1    9.30    2.36
 -14 -10  -1   14.32    3.23
 -14  10  -1   17.66    3.03
 -15 -10  -1    3.52    2.12
 -15  10  -1    4.89    1.89
  16 -10   1    4.23    1.76
 -16 -10  -1    1.50    1.83
 -16  10  -1    1.32    1.63
  17 -10   1    0.54    1.50
 -17  10  -1   -0.89    1.40
 -17 -10  -1   -1.78    1.59
  18 -10   1    1.27    1.25
  18  10   1   -0.63    1.28
 -18 -10  -1   -1.11    1.31
  18  11  -1    0.47    1.16
  18  11  -1   -0.58    1.29
  17  11  -1    1.32    1.36
  17 -11  -1   -0.12    1.27
  17 -11  -1    1.28    1.65
  17  11  -1    1.83    1.60
 -17  11   1   -0.48    1.16
  16 -11  -1    0.70    1.47
  16  11  -1    1.23    1.53
  16  11  -1    0.87    1.81
  16 -11  -1   -1.31    1.99
 -16  11   1    0.24    1.34
  15  11  -1   -0.72    1.67
  15 -11  -1    2.87    1.64
  15 -11  -1    5.09    2.30
  15  11  -1   -0.81    1.99
 -15 -11   1    0.46    1.86
 -15  11   1   -1.14    1.56
  14 -11  -1    1.98    1.82
  14  11  -1   -2.00    1.79
  14 -11  -1    1.50    1.77
  14 -11  -1    2.59    2.62
  14  11  -1    2.57    2.17
 -14 -11   1   -0.26    2.06
 -14  11   1    0.90    1.66
  13 -11  -1    1.28    2.04
  13 -11  -1    3.19    1.88
  13  11  -1    1.46    1.82
  13  11  -1    3.70    2.05
  13 -11  -1   -1.24    2.81
  13  11  -1    3.63    2.24
 -13  11   1    2.03    1.86
 -13 -11   1    0.09    2.17
  12 -11  -1    3.34    1.90
  12  11  -1   -1.22    1.79
  12  11  -1    2.18    2.29
  12 -11  -1    0.11    2.92
 -12 -11   1    0.28    2.26
 -12  11   1   -2.39    1.88
  11  11  -1    3.07    1.93
  11 -11  -1    3.97    2.00
  11  11  -1    6.03    2.37
  11 -11  -1    9.67    3.15
 -11 -11   1    1.77    2.30
  10 -11  -1    2.20    1.92
  10  11  -1    2.63    2.24
  10 -11  -1    4.61    3.10
 -10 -11   1    4.14    2.32
   9 -11  -1    2.91    1.86
   9 -11  -1    0.59    3.01
   9  11  -1    4.62    2.10
   9 -11  -1    2.38    2.23
  -9 -11   1   -2.83    2.25
   8 -11  -1   -2.02    1.81
  -8 -11   1   -1.79    2.80
   8 -11  -1    4.65    2.92
   8  11  -1    3.24    2.03
  -8 -11   1   -0.52    2.20
   8 -11  -1    2.37    2.19
  -8 -11   1    1.18    1.96
   7 -11  -1    6.42    1.81
  -7 -11   1    2.91    2.83
   7  11  -1    4.96    1.99
   7 -11  -1    4.72    2.89
  -7 -11   1    0.60    2.27
  -7 -11   1    2.09    2.02
   6 -11  -1   30.78    4.74
  -6 -11   1   35.89    5.26
  -6 -11   1   17.11    4.97
  -6 -11   1   28.30    4.87
  -5 -11   1   38.83    4.80
   5 -11  -1   28.19    4.24
   5 -11  -1   34.01    4.74
  -5 -11   1   27.70    4.42
   4 -11  -1   29.25    4.25
  -4 -11   1   19.75    4.10
  -4 -11   1   24.05    4.01
   3 -11  -1  113.21   13.34
   3 -11  -1   77.26   13.19
  -3 -11   1   92.94   13.30
  -3 -11   1   94.06   13.27
   3 -11  -1   98.08   13.27
   2 -11  -1   52.82    8.73
  -2 -11   1   55.51    8.82
   2 -11  -1   74.90    8.81
  -2 -11   1   60.02    8.75
   1 -11  -1    7.29    2.46
  -1 -11   1   12.21    2.56
   1 -11  -1    7.38    2.53
  -1 -11   1    6.07    2.28
   0 -11  -1   10.81    2.65
   0  11  -1    8.13    2.50
   0 -11   1    8.18    2.37
   0 -11   1    6.33    2.60
   0 -11  -1   14.06    2.59
  -1 -11  -1    8.20    2.48
  -1  11  -1    4.37    2.19
   1 -11   1    9.30    2.48
   1 -11   1    1.10    2.18
   1 -11   1    5.08    2.05
  -1 -11  -1    6.52    2.19
  -2 -11  -1    7.17    2.48
  -2  11  -1    2.39    2.04
   2 -11   1    4.47    2.02
   2 -11   1    1.19    2.26
  -2 -11  -1    3.55    2.13
  -3 -11  -1    3.94    2.55
  -3  11  -1    2.15    1.94
   3 -11   1    2.00    2.38
   3 -11   1    7.01    2.08
   3 -11   1   -0.26    2.48
  -3 -11  -1    2.51    2.20
   4 -11   1  118.51   19.29
   4 -11   1  152.99   19.30
   4 -11   1  116.27   19.35
  -4 -11  -1  157.32   19.33
   5 -11   1  128.72   18.22
  -5 -11  -1  135.09   18.28
   5 -11   1  137.54   18.24
   5 -11   1  109.02   18.30
  -6 -11  -1   22.89    3.63
   6 -11   1   16.69    3.23
   6 -11   1   11.80    3.17
   6 -11   1   15.43    3.64
  -6 -11  -1   16.67    3.27
  -7 -11  -1    7.86    2.93
   7 -11   1    7.37    2.62
  -7 -11  -1    4.96    2.40
   7 -11   1    0.80    2.35
   7 -11   1    4.49    2.91
   8 -11   1    5.64    2.21
  -8 -11  -1    5.48    3.02
   8 -11   1    7.41    2.64
   8 -11   1    5.45    3.08
  -8 -11  -1    3.08    2.38
   9 -11   1    3.83    2.30
  -9 -11  -1    6.73    3.05
   9 -11   1    6.93    2.76
   9 -11   1    8.38    3.16
  -9 -11  -1    7.14    2.45
  10 -11   1   -0.27    2.13
 -10 -11  -1   -2.03    2.91
  10 -11   1    2.37    2.59
 -10 -11  -1   -0.90    2.28
  11 -11   1    7.29    2.34
 -11 -11  -1    7.38    2.96
  11 -11   1    2.49    2.61
 -11 -11  -1    7.03    2.48
  12 -11   1   27.71    3.55
 -12 -11  -1   26.82    3.86
  12 -11   1   11.92    3.65
 -12 -11  -1   10.69    3.58
  12 -11   1   23.26    4.11
 -13 -11  -1   20.01    3.59
 -13  11  -1   25.77    3.29
 -14 -11  -1   -0.34    1.97
 -14  11  -1   -0.48    1.72
 -15 -11  -1   -0.12    1.80
 -15  11  -1   -0.32    1.60
 -16  11  -1    1.53    1.40
 -16 -11  -1   -0.23    1.59
  17  11   1    0.49    1.32
 -17  11  -1    1.94    1.18
 -17 -11  -1   -0.39    1.38
  17  12  -1   -0.46    1.24
  17 -12  -1    0.17    1.34
  16 -12  -1    0.96    1.20
  16  12  -1    1.91    1.51
  16 -12  -1   -1.87    1.71
 -16  12   1   -0.81    1.16
  15 -12  -1    1.88    1.42
  15  12  -1    0.48    1.73
  15 -12  -1    1.97    2.07
 -15  12   1    3.28    1.43
  14 -12  -1   -0.06    1.69
  14 -12  -1    1.68    1.53
  14  12  -1    1.51    1.68
  14  12  -1   -1.53    1.90
  14 -12  -1    0.74    2.32
 -14  12   1    2.66    1.57
  13 -12  -1   -1.09    1.89
  13 -12  -1    0.99    1.66
  13  12  -1    0.75    1.96
  13  12  -1   -0.16    1.99
  13 -12  -1   -1.95    2.58
 -13 -12   1    2.94    1.93
 -13  12   1    0.51    1.69
  12 -12  -1    2.08    1.79
  12  12  -1    4.13    2.25
  12 -12  -1    4.16    2.75
  12  12  -1    0.97    2.05
 -12 -12   1    3.35    2.03
 -12  12   1    2.23    1.86
  11 -12  -1    0.14    1.78
  11  12  -1    4.90    2.35
  11 -12  -1    0.92    2.98
  11  12  -1   -0.15    2.08
 -11 -12   1    4.03    2.15
  10 -12  -1    3.61    1.76
  10  12  -1   -1.74    2.07
  10 -12  -1    2.77    3.06
 -10 -12   1    0.99    2.16
   9 -12  -1    1.47    1.79
   9 -12  -1    2.40    3.09
   9  12  -1    0.98    2.02
   9 -12  -1    1.12    2.29
  -9 -12   1    2.08    2.23
   8 -12  -1    2.42    1.83
   8 -12  -1    5.45    3.10
  -8 -12   1    2.40    2.28
   8 -12  -1    6.55    2.33
   7 -12  -1    6.81    1.94
   7 -12  -1    9.50    3.17
  -7 -12   1    3.99    2.42
  -7 -12   1    5.48    2.24
   6 -12  -1   -0.87    1.71
  -6 -12   1    4.39    2.28
  -6 -12   1   -0.58    2.10
   5 -12  -1   40.33    6.10
  -5 -12   1   37.96    5.84
  -5 -12   1   36.57    5.94
   4 -12  -1  101.08   15.66
  -4 -12   1  109.42   15.62
  -4 -12   1  115.82   15.60
   3 -12  -1   15.48    3.67
  -3 -12   1   20.89    3.45
   3 -12  -1   12.70    3.30
  -3 -12   1   17.46    3.25
   2 -12  -1    9.51    2.63
   2  12  -1   11.58    2.88
  -2 -12   1   11.51    2.90
  -2 -12   1   12.61    2.63
   2 -12  -1    8.96    2.79
   1 -12  -1   50.26    7.79
   1  12  -1   48.90    7.83
  -1 -12   1   56.48    7.89
   1 -12  -1   52.62    7.86
  -1 -12   1   56.52    7.80
   0 -12  -1   30.08    4.56
   0  12  -1   26.14    4.52
   0 -12   1   35.81    4.73
   0 -12   1   22.52    4.42
   0 -12  -1   25.39    4.68
  -1  12  -1   61.60    9.28
  -1 -12  -1   80.44    9.38
  -1 -12  -1   61.29    9.39
   1 -12   1   55.64    9.29
  -2 -12  -1   11.38    2.77
  -2  12  -1    4.96    2.23
  -2 -12  -1    5.29    2.89
   2 -12   1    7.02    2.73
   2 -12   1    4.89    2.30
  -2 -12  -1    3.23    2.57
   2 -12   1    3.25    2.48
  -3  12  -1    5.96    2.29
  -3 -12  -1   16.06    2.98
   3 -12   1    8.42    2.82
   3 -12   1    7.38    2.71
   3 -12   1    4.90    2.45
  -3 -12  -1    7.93    2.65
   4 -12   1   18.02    3.44
   4 -12   1   14.03    3.57
   4 -12   1   16.67    3.25
  -4 -12  -1   16.53    3.43
   5 -12   1    4.66    2.49
   5 -12   1    3.77    2.81
   5 -12   1    6.51    2.33
  -5 -12  -1    2.89    2.52
   6 -12   1   -0.27    2.34
   6 -12   1    6.10    2.62
   6 -12   1    0.38    2.25
  -6 -12  -1    0.08    2.47
   6 -12   1    3.66    2.82
   7 -12   1    0.98    2.13
  -7 -12  -1    6.96    3.10
   7 -12   1    0.30    2.61
   7 -12   1    4.20    2.91
  -7 -12  -1    3.00    2.46
   7 -12   1    2.70    2.38
   8 -12   1    2.45    2.13
  -8 -12  -1   -0.61    3.06
   8 -12   1    3.13    2.59
   8 -12   1    2.55    2.94
  -8 -12  -1   -3.24    2.34
   9 -12   1   -0.09    2.10
  -9 -12  -1    3.28    2.97
   9 -12   1    5.35    2.54
   9 -12   1   -1.95    2.97
  -9 -12  -1   -0.49    2.31
  10 -12   1    1.71    2.09
 -10 -12  -1    4.40    2.89
  10 -12   1    3.84    2.50
  10 -12   1    1.51    2.99
 -10 -12  -1   -0.45    2.36
  11 -12   1    1.65    2.05
 -11 -12  -1    3.62    2.74
  11 -12   1    2.72    2.39
 -11 -12  -1   -1.68    2.22
 -12 -12  -1   -1.05    2.51
  12 -12   1    1.61    1.95
 -12 -12  -1    0.02    2.13
 -13 -12  -1    3.13    2.28
  13 -12   1    0.27    1.77
 -13 -12  -1    3.10    2.02
 -14 -12  -1    2.35    2.02
  14 -12   1    5.10    1.72
 -14 -12  -1    2.02    1.88
 -14  12  -1    1.72    1.64
  15 -12   1    0.82    1.49
  15  12   1    1.94    1.53
 -15  12  -1    1.65    1.35
 -15 -12  -1   -1.71    1.64
  16 -12   1   -0.22    1.24
  16  12   1    1.08    1.27
 -16  12  -1   -0.15    1.17
 -16 -12  -1    2.83    1.39
  15 -13  -1    0.41    1.71
  15  13  -1   -1.50    1.35
 -15  13   1    0.58    1.16
  14 -13  -1    1.64    1.27
  14 -13  -1   -0.84    2.01
  14  13  -1    0.90    1.53
 -14  13   1    0.48    1.36
  13 -13  -1    1.46    1.68
  13 -13  -1   -1.21    1.39
  13  13  -1    1.38    1.78
  13 -13  -1    1.88    2.31
  13  13  -1   -0.91    1.66
 -13  13   1    0.81    1.53
  12 -13  -1    3.32    1.58
  12  13  -1    4.54    2.07
  12  13  -1   -0.73    1.82
  12 -13  -1    4.47    2.56
 -12  13   1    3.41    1.69
  11 -13  -1    0.28    1.60
  11  13  -1    1.42    2.24
  11 -13  -1    6.33    2.73
  11  13  -1    0.25    1.80
 -11 -13   1   -0.32    2.03
 -11  13   1    0.02    1.77
  10 -13  -1    0.30    1.63
  10  13  -1    1.69    2.35
  10 -13  -1   -0.89    2.85
 -10 -13   1    3.08    2.06
   9 -13  -1    1.95    1.68
   9  13  -1    7.36    2.51
   9 -13  -1    4.19    2.99
   9 -13  -1    0.52    2.26
  -9 -13   1    1.46    2.24
   8 -13  -1    4.86    3.06
  -8 -13   1   -1.22    2.26
   7 -13  -1   -3.41    3.07
  -7 -13   1    1.14    2.32
  -6 -13   1    1.75    2.25
  -6 -13   1    2.09    2.39
   5  13  -1   49.18    6.25
  -5 -13   1   30.23    6.20
  -5 -13   1   40.03    6.09
   4 -13  -1  262.72   36.52
   4  13  -1  268.13   36.49
  -4 -13   1  231.43   36.52
   4 -13  -1  263.37   36.50
  -4 -13   1  265.27   36.50
   3 -13  -1  390.24   51.89
   3  13  -1  367.26   51.85
  -3 -13   1  353.31   51.89
   3 -13  -1  381.06   51.88
  -3 -13   1  352.86   51.86
   2  13  -1  106.51   15.65
  -2 -13   1  119.96   15.70
  -2 -13   1   96.36   15.61
   2 -13  -1  121.12   15.69
   1  13  -1   71.19   10.92
   1 -13  -1   69.30   10.88
  -1 -13   1   85.74   11.00
  -1 -13   1   74.84   10.88
   1 -13  -1   79.66   10.97
   0 -13  -1   53.71    7.31
   0  13  -1   45.70    7.28
   0 -13   1   43.21    7.24
   0 -13  -1   54.55    7.39
  -1  13  -1   43.60    7.27
  -1 -13  -1   56.01    7.39
   1 -13   1   56.48    7.50
   1 -13   1   45.89    7.33
  -1 -13  -1   46.18    7.48
  -2  13  -1   89.97   14.27
  -2 -13  -1  126.79   14.40
  -2 -13  -1  108.71   14.49
   2 -13   1   87.78   14.40
   2 -13   1   91.79   14.33
  -2 -13  -1  108.54   14.45
  -3 -13  -1   49.03    6.37
   3 -13   1   36.89    6.30
  -3 -13  -1   35.68    6.51
   3 -13   1   42.34    6.18
  -3 -13  -1   48.53    6.38
   3 -13   1   31.44    6.23
  -4 -13  -1   87.49   13.88
   4 -13   1   90.64   13.77
  -4 -13  -1  112.72   13.86
   4 -13   1  101.74   13.76
   4 -13   1   87.90   13.79
   5 -13   1  137.35   20.72
   5 -13   1  159.32   20.77
  -5 -13  -1  168.10   20.81
   5 -13   1  127.22   20.78
   5 -13   1  143.27   20.75
   6 -13   1   46.32    5.87
   6 -13   1   41.02    6.11
   6 -13   1   34.51    6.19
   6 -13   1   33.25    5.97
  -6 -13  -1   34.50    6.10
   7 -13   1    1.19    2.05
  -7 -13  -1   -4.01    3.05
   7 -13   1   -1.58    2.61
   7 -13   1   -1.53    2.79
  -7 -13  -1   -1.38    2.44
   8 -13   1    1.23    2.07
  -8 -13  -1    0.88    2.89
   8 -13   1    4.30    2.58
   8 -13   1    2.29    2.77
  -8 -13  -1    4.87    2.40
   9 -13   1    2.43    1.97
  -9 -13  -1    4.35    2.77
   9 -13   1   -0.40    2.47
   9 -13   1   -0.48    2.79
  -9 -13  -1    2.16    2.31
  -9  13  -1   -0.17    1.89
  10 -13   1   -1.33    1.96
 -10 -13  -1    3.54    2.61
  10 -13   1    1.76    2.35
 -10 -13  -1    0.38    2.15
  11 -13   1   -1.90    1.86
 -11 -13  -1    0.17    2.47
  11 -13   1   -0.80    2.20
 -11 -13  -1   -0.19    2.12
 -12 -13  -1   -1.51    2.26
  12 -13   1   -0.76    1.71
 -12 -13  -1    1.20    1.97
  13 -13   1    1.97    1.58
  13  13   1   -2.34    1.55
 -13 -13  -1    1.92    1.83
  14 -13   1    1.82    1.45
  14  13   1    2.81    1.39
 -14 -13  -1    1.26    1.59
  15 -13   1   -0.11    1.18
 -15  13  -1   -0.56    1.13
 -15 -13  -1    0.42    1.36
  14 -14  -1    1.22    1.63
 -14  14   1   -1.07    1.11
  13 -14  -1    0.80    1.39
  13  14  -1    2.31    1.53
  13 -14  -1    0.36    1.95
 -13  14   1    1.34    1.32
  12 -14  -1   -0.86    1.61
  12  14  -1    5.15    1.82
  12 -14  -1    1.83    2.23
 -12  14   1    3.05    1.47
  11  14  -1    0.04    1.98
  11 -14  -1    1.35    2.40
 -11  14   1   -0.27    1.57
  10  14  -1    3.97    2.26
  10 -14  -1    4.11    2.69
   9  14  -1    2.98    2.33
   9 -14  -1   -0.46    2.80
   8 -14  -1    7.82    2.93
  -8 -14   1   -2.32    2.14
   7 -14  -1   12.51    3.07
  -7 -14   1    2.58    2.43
   6  14  -1    1.78    2.60
  -6 -14   1    1.51    2.34
  -6 -14   1    1.70    2.00
   5  14  -1   11.19    2.76
   5 -14  -1    6.78    2.47
  -5 -14   1    5.63    2.15
   4  14  -1    8.60    2.73
  -4 -14   1    5.88    2.19
  -4 -14   1    1.36    2.54
   4 -14  -1    8.51    2.54
   3 -14  -1   21.07    4.12
   3  14  -1   15.98    3.74
   3 -14  -1   14.70    3.99
   3 -14  -1   20.17    3.71
  -3 -14   1   23.56    3.76
  -3 -14   1   19.74    3.45
   2  14  -1   20.67    4.01
   2 -14  -1   25.06    4.38
   2 -14  -1   23.65    4.04
  -2 -14   1   21.05    3.82
   1  14  -1    2.45    2.40
  -1 -14   1    3.93    3.00
  -1 -14   1    3.96    2.20
   1 -14  -1    1.44    2.49
   0  14  -1   15.03    3.23
   0 -14   1   24.06    3.72
   0 -14   1   17.58    3.19
   0 -14  -1   10.70    3.46
  -1  14  -1   25.59    4.79
  -1 -14  -1   35.71    4.96
   1 -14   1   26.81    5.15
   1 -14   1   29.10    4.84
  -1 -14  -1   35.80    5.03
  -2  14  -1   14.31    3.20
  -2 -14  -1   22.09    3.59
   2 -14   1   16.04    3.64
  -2 -14  -1   18.04    3.99
   2 -14   1   16.72    3.31
  -2 -14  -1   19.87    3.72
  -3 -14  -1   17.93    4.05
  -3 -14  -1   23.44    4.36
   3 -14   1   14.52    3.99
   3 -14   1   20.62    3.76
  -4 -14  -1   54.89    8.66
  -4 -14  -1   50.07    8.76
   4 -14   1   57.89    8.54
  -4 -14  -1   69.30    8.70
   5 -14   1    7.24    2.09
  -5 -14  -1   -0.08    3.00
   5 -14   1    5.73    2.75
   5 -14   1    3.94    2.29
  -5 -14  -1    5.84    2.63
  -6 -14  -1    3.78    2.84
   6 -14   1    3.97    2.02
   6 -14   1    4.35    2.72
  -6 -14  -1    5.59    2.61
   6 -14   1    3.12    2.37
  -7 -14  -1   -1.98    2.69
   7 -14   1    2.76    1.87
   7 -14   1   -0.62    2.55
  -7 -14  -1   -2.20    2.45
   8 -14   1    1.83    1.83
  -8 -14  -1    0.90    2.57
  -8 -14  -1   -0.94    2.65
   8 -14   1   -0.91    2.39
  -8 -14  -1   -1.24    2.27
  -9 -14  -1    1.51    2.40
   9 -14   1    0.75    1.79
  -9 -14  -1    1.73    2.56
   9 -14   1    1.20    2.30
  -9 -14  -1    3.32    2.19
  -9  14  -1    1.24    1.73
  10 -14   1    6.60    1.93
 -10 -14  -1    2.09    2.47
 -10 -14  -1   10.09    2.57
  10 -14   1    6.22    2.36
 -10 -14  -1    5.79    2.26
 -10  14  -1    7.24    1.89
  11 -14   1   -1.47    1.58
  11 -14   1    2.99    1.89
 -11 -14  -1    0.29    1.91
  12 -14   1   -0.56    1.41
 -12 -14  -1    0.56    1.70
  13  14   1    0.09    1.53
  13 -14   1    0.79    1.26
 -13 -14  -1    0.32    1.55
  14 -14   1    1.85    1.11
  13 -15  -1   -0.14    1.48
 -13  15   1    0.52    1.01
  12 -15  -1    3.79    1.33
  12  15  -1   -0.16    1.48
  12 -15  -1    0.62    1.80
 -12  15   1    2.91    1.23
  11 -15  -1    6.12    1.79
  11  15  -1    5.38    1.94
  11 -15  -1    6.51    2.27
 -11  15   1    8.01    1.63
  10  15  -1    6.44    2.03
  10 -15  -1    4.23    2.39
 -10  15   1    5.35    1.65
   9 -15  -1    1.18    2.41
   8 -15  -1   -2.44    2.60
   7 -15  -1    2.04    2.68
   6  15  -1    0.35    2.30
   5  15  -1    2.97    2.38
   5 -15  -1    2.80    2.14
   4  15  -1    8.81    2.81
   4 -15  -1   11.69    2.76
  -4 -15   1   12.01    2.46
  -3 -15   1    2.43    2.90
   3  15  -1    4.20    2.38
   3 -15  -1    4.12    2.77
   3 -15  -1    5.48    2.32
  -3 -15   1    2.39    2.04
   2 -15  -1   19.50    3.73
  -2 -15   1   11.98    3.74
   2  15  -1   15.43    3.31
   2 -15  -1   16.92    3.63
  -2 -15   1   19.97    3.17
   2 -15  -1   15.95    3.38
  -1 -15   1    8.76    2.96
   1  15  -1    0.43    2.29
   1 -15  -1    8.16    2.79
  -1 -15   1    5.13    2.15
   1 -15  -1    4.88    2.41
   0  15   1    2.58    2.00
   0  15  -1    0.12    2.12
   0 -15   1    3.81    2.69
   0 -15  -1    0.93    2.31
   0 -15   1    2.36    2.04
  -1  15  -1    1.45    2.02
   1 -15   1    3.97    2.70
   1 -15   1    3.52    2.14
  -1 -15  -1    4.84    2.34
  -2 -15  -1   17.32    3.46
   2 -15   1   16.30    3.26
   2 -15   1   11.32    2.91
  -2 -15  -1   13.39    3.07
   3 -15   1   35.92    5.38
  -3 -15  -1   37.77    5.59
  -3 -15  -1   42.82    5.43
   3 -15   1   24.37    5.22
  -4 -15  -1   10.03    3.29
   4 -15   1   12.36    2.48
   4 -15   1   13.52    3.09
   4 -15   1   12.42    2.71
  -4 -15  -1    9.64    2.91
  -5 -15  -1    2.04    2.76
   5 -15   1    5.99    1.85
   5 -15   1    6.73    2.56
   5 -15   1    1.08    2.08
  -5 -15  -1    3.75    2.46
  -6 -15  -1    5.38    2.80
   6 -15   1    7.51    1.98
   6 -15   1    7.73    2.63
  -6 -15  -1    5.85    2.56
   7 -15   1    3.23    1.66
  -7 -15  -1    0.48    2.51
   7 -15   1    0.43    2.30
  -7 -15  -1   -0.18    2.26
  -8 -15  -1   -0.62    2.33
   8 -15   1   -0.16    1.57
   8 -15   1    1.22    2.15
  -8  15  -1    0.23    1.56
  -8 -15  -1    0.99    2.12
   9 -15   1    3.18    1.55
  -9 -15  -1    3.39    2.09
   9 -15   1    1.10    2.06
  -9  15  -1    0.83    1.52
  -9 -15  -1    2.41    2.00
  10 -15   1    1.11    1.42
  10 -15   1    1.72    1.83
 -10  15  -1    4.10    1.43
 -10 -15  -1    1.10    1.86
  11  15   1    2.89    1.69
  11 -15   1    4.08    1.28
 -11 -15  -1    0.52    1.66
 -11  15  -1    0.89    1.30
  12  15   1    1.17    1.42
  12 -15   1   -1.43    1.10
 -12 -15  -1   -0.01    1.44
 -12  15  -1    2.15    1.08
  11 -16  -1    3.09    1.58
 -11  16   1    1.37    1.07
 -10 -16   1   -0.47    1.85
  10  16  -1   -0.24    1.49
  10 -16  -1    2.64    1.80
 -10  16   1    1.28    1.17
  -9 -16   1    2.05    2.03
   9 -16  -1    1.00    1.98
  -9  16   1    1.20    1.27
   8 -16  -1    3.79    2.21
   7  16  -1    1.97    1.92
   6  16  -1    2.44    1.98
   6 -16  -1    2.03    1.85
   5  16  -1    0.89    2.07
  -5 -16   1    0.98    2.55
   5 -16  -1    6.09    1.93
  -4 -16   1   -0.40    2.54
   4  16  -1    3.91    2.11
   4 -16  -1    3.53    2.48
   4 -16  -1    4.19    2.01
  -3 -16   1   20.92    3.90
   3  16  -1   20.70    3.56
   3 -16  -1   22.63    3.85
  -3 -16   1   21.24    3.39
   3 -16  -1   16.80    3.54
  -2 -16   1    9.04    2.82
   2  16  -1    7.34    2.34
   2 -16  -1   15.35    2.83
   2 -16  -1    8.24    2.40
  -2 -16   1    6.04    2.13
  -1 -16   1    0.05    2.47
   1  16  -1   -1.93    1.93
   1 -16  -1    3.68    2.48
  -1 -16   1    2.66    1.76
   1 -16  -1    0.22    2.00
   0 -16   1   -0.16    2.35
   0  16  -1    3.07    1.80
   0 -16  -1    0.64    2.42
   0 -16  -1   -0.53    2.00
   0 -16   1    1.32    1.78
   1 -16   1    1.95    2.35
   1  16   1   -0.17    1.85
  -1 -16  -1   -2.44    2.38
   1 -16   1    4.78    1.81
  -1 -16  -1   -0.02    2.10
  -2 -16  -1    0.59    2.48
   2 -16   1    0.48    1.50
   2 -16   1    1.24    2.28
   2  16   1    0.42    2.00
  -2 -16  -1   -2.70    2.32
   2 -16   1    0.75    2.34
  -2 -16  -1   -2.90    2.09
   2 -16   1    1.73    1.82
   3 -16   1   -1.74    1.50
  -3 -16  -1   -0.22    2.46
   3  16   1   -0.70    1.97
   3 -16   1    4.05    2.35
  -3 -16  -1   -0.57    1.99
   3 -16   1    2.22    1.81
  -4 -16  -1    7.69    2.60
   4 -16   1    4.65    1.75
   4  16   1    5.66    2.21
   4 -16   1    5.48    2.47
  -4 -16  -1   10.09    2.19
  -5 -16  -1    2.15    2.38
   5 -16   1    2.42    1.51
   5  16   1    2.25    2.05
   5 -16   1    2.70    2.25
  -5 -16  -1    5.99    2.00
  -6 -16  -1   -1.26    2.20
   6 -16   1    0.57    1.39
   6  16   1    1.16    1.93
   6 -16   1    2.28    2.07
  -6 -16  -1   -2.38    1.92
   7 -16   1    2.15    1.36
  -7 -16  -1    0.97    2.08
   7  16   1    1.32    1.89
   7 -16   1    2.21    1.98
  -7  16  -1    1.59    1.40
  -7 -16  -1    0.94    1.81
   8 -16   1    1.51    1.27
  -8 -16  -1   -0.01    1.83
   8  16   1    0.24    1.77
   8 -16   1    1.57    1.82
  -8  16  -1    2.23    1.29
  -8 -16  -1    1.44    1.66
   9 -16   1   -0.63    1.14
   9 -16   1    0.50    1.60
  -9  16  -1   -0.52    1.18
  -9 -16  -1   -1.60    1.53
 -10  16  -1   -1.09    1.06
 -10 -16  -1    1.09    1.34
   8 -17  -1   -0.58    1.64
  -8  17   1   -0.73    1.07
   7  17  -1    2.46    1.51
   6  17  -1   -0.18    1.56
   5  17  -1    0.19    1.63
  -5 -17   1   -2.67    2.02
   5 -17  -1    0.75    1.58
  -4 -17   1   -1.12    2.08
   4  17  -1   -0.27    1.66
   4 -17  -1   -0.54    2.05
   4 -17  -1    0.16    1.59
  -3 -17   1    2.12    2.09
   3  17  -1    1.36    1.65
   3 -17  -1    0.79    2.07
   3 -17  -1    1.51    1.67
  -2 -17   1   -0.89    2.10
   2  17  -1    0.99    1.60
   2 -17  -1    3.31    2.14
   2 -17  -1    1.94    1.69
  -1 -17   1    0.80    2.07
   1  17  -1    0.15    1.55
   1 -17  -1    0.12    2.09
   1 -17  -1    1.30    1.73
  -1 -17   1    2.46    1.43
   0 -17   1    2.89    2.07
   0 -17  -1    1.16    2.08
   0 -17   1    2.06    2.10
   0 -17  -1    1.81    1.73
   0 -17   1   -0.19    1.46
  -1 -17  -1    1.69    2.03
   1 -17   1   -2.15    2.04
   1 -17   1    0.24    1.49
  -1 -17  -1   -0.38    1.75
   2  17   1    0.59    1.53
   2 -17   1    1.60    2.04
  -2 -17  -1    2.67    1.93
   2 -17   1    2.94    1.51
  -2 -17  -1   -1.92    1.75
  -3 -17  -1   -3.11    2.09
   3  17   1    0.46    1.61
   3 -17   1   -2.89    1.99
  -3 -17  -1   -1.78    1.88
  -3 -17  -1   -1.36    1.69
  -4 -17  -1    1.32    1.99
   4  17   1   -1.64    1.63
   4 -17   1    3.28    1.96
  -4 -17  -1    4.69    1.78
  -4 -17  -1    2.95    1.65
  -5 -17  -1    2.02    1.96
   5  17   1    0.22    1.60
  -5 -17  -1   -1.05    1.61
   5 -17   1    2.87    1.85
  -5 -17  -1    2.95    1.60
  -5  17  -1    2.17    1.21
  -6 -17  -1    4.27    1.78
   6  17   1   -0.11    1.51
   6 -17   1    0.36    1.71
  -6 -17  -1    1.99    1.46
  -6  17  -1   -0.79    1.13
   7  17   1    0.46    1.44
   7 -17   1   -0.51    1.54
  -7 -17  -1    0.70    1.31
  -7  17  -1    1.13    1.04
  -4 -18   1    0.63    1.59
  -4 -18   1    4.69    1.53
  -3 -18   1    3.71    1.74
   3 -18  -1    3.99    1.76
   3 -18  -1    6.43    1.50
  -2 -18   1    1.82    1.67
   2 -18  -1    2.60    1.67
   2 -18  -1    3.71    1.38
   1 -18  -1    2.16    1.62
  -1 -18   1    0.34    1.67
   1 -18  -1    1.49    1.32
   0 -18  -1    0.96    1.60
   0 -18   1   -0.50    1.67
   0 -18  -1    3.96    1.34
   1 -18   1    3.10    1.69
  -1 -18  -1    3.01    1.38
   2 -18   1    1.66    1.61
  -2 -18  -1    2.64    1.31
   3 -18   1    4.65    1.59
  -3 -18  -1    2.68    1.33
  23   0  -2    0.49    1.01
  22   0  -2    0.21    1.25
  21   0  -2   -0.62    1.49
  20   0  -2   -0.81    1.69
 -20   0   2    1.62    2.05
  20   0  -2    0.02    1.59
  19   0  -2    0.92    1.84
 -19   0   2   -2.96    2.32
  19   0  -2    0.95    1.81
  18   0  -2    1.37    1.99
 -18   0   2    2.56    2.59
  18   0  -2    4.07    1.98
  17   0  -2    2.74    2.02
 -17   0   2   -2.20    2.65
  17   0  -2    0.99    2.00
 -16   0   2   -2.16    2.69
  16   0  -2   -3.94    2.15
  15   0  -2   -0.11    1.80
  15   0  -2    0.46    2.05
  14   0  -2   -2.32    1.81
  14   0  -2    1.20    2.05
  13   0  -2    1.27    1.68
  13   0  -2   -0.02    1.88
  12   0  -2    1.11    1.66
  12   0  -2    1.51    1.75
  11   0  -2    9.61    2.57
  11   0  -2   18.30    2.64
  10   0  -2   -1.41    1.95
  10   0  -2   -0.24    1.56
   9   0  -2   21.85    2.99
   9   0  -2   12.91    3.11
  -8   0   2  307.72   43.29
  -7   0   2  228.82   32.21
  -6   0   2   43.29    6.27
   2   0  -2  437.78   61.51
   1   0  -2 2476.67  347.75
   0   0  -2  317.31   44.91
   0   0   2  322.81   44.93
   1   0   2 6987.70  958.83
  -1   0  -2 6682.48  958.81
   1   0   2 6855.58  958.81
   2   0   2 4727.81  665.23
  -2   0  -2 4748.37  665.23
  -3   0  -2  101.55   15.11
   3   0   2  112.83   15.13
  -4   0  -2   48.97    7.52
   4   0   2   55.75    7.56
   5   0   2   35.54    4.84
  -5   0  -2   28.52    4.81
  -6   0  -2   27.19    4.19
   6   0   2   25.84    4.20
  -7   0  -2   54.25    7.70
   7   0   2   56.88    7.89
  -7   0  -2   49.94    7.85
  -7   0  -2   53.98    7.69
  -8   0  -2    8.41    1.69
   8   0   2    4.68    2.20
  -8   0  -2    6.98    2.07
  -9   0  -2    5.63    1.59
  -9   0  -2    3.54    1.50
 -10   0  -2   16.16    3.61
 -10   0  -2   28.96    3.57
 -11   0  -2   17.60    2.27
 -11   0  -2    4.96    2.07
 -12   0  -2    2.16    1.75
 -13   0  -2   -1.17    1.86
 -14   0  -2    2.96    2.05
 -15   0  -2    2.31    2.15
  15   0   2    3.49    1.94
 -16   0  -2   -0.34    2.10
  16   0   2    0.65    1.92
 -17   0  -2    3.75    2.04
  17   0   2    1.49    1.81
 -17   0  -2   -1.24    1.69
 -18   0  -2   -0.19    1.95
  18   0   2    0.40    1.72
 -18   0  -2    1.71    1.57
  19   0   2    0.48    1.53
 -19   0  -2    1.06    1.46
 -20   0  -2    1.47    1.32
  20   0   2    2.67    1.91
 -21   0  -2    0.42    1.08
  21   0   2   -1.13    1.44
  23  -1  -2   -2.03    1.01
  23   1  -2    0.98    0.97
  22  -1  -2    1.75    1.25
  22   1  -2    2.20    1.22
  21  -1  -2   -2.29    1.52
  21   1  -2    2.22    1.44
 -21  -1   2    0.55    1.71
  21   1  -2    0.54    1.45
  20  -1  -2    1.53    1.66
  20   1  -2    0.08    1.65
 -20  -1   2   -0.11    2.06
 -20   1   2    2.78    2.03
  20   1  -2    0.16    1.72
  19  -1  -2    3.02    1.91
  19   1  -2    2.50    1.81
 -19  -1   2    0.20    2.33
 -19   1   2    3.64    2.37
  19  -1  -2   -1.03    1.71
  19   1  -2    2.45    1.94
  18  -1  -2    0.74    1.99
  18   1  -2    2.04    1.92
 -18  -1   2   -0.47    2.51
 -18   1   2   -0.51    2.51
  18   1  -2   -0.31    2.10
  18  -1  -2   -0.30    1.82
 -17  -1   2    4.22    2.71
 -17   1   2   -1.20    2.61
  17  -1  -2    0.86    2.05
  17   1  -2    4.81    1.89
  17  -1  -2    1.61    1.90
  17   1  -2   -2.72    2.12
 -16  -1   2    6.32    2.92
  16   1  -2   10.11    2.28
  16  -1  -2    4.89    2.23
  16   1  -2    9.09    2.45
 -15  -1   2    8.20    2.84
  15   1  -2    4.69    2.23
  15   1  -2    9.13    2.41
  15  -1  -2    7.47    2.20
 -14  -1   2   29.86    4.14
  14   1  -2   23.02    3.78
  14   1  -2   18.11    3.88
  14  -1  -2   22.36    3.79
  13   1  -2    0.57    1.85
  13  -1  -2    1.10    1.72
  13   1  -2    0.64    1.96
  12  -1  -2   10.10    2.49
  12  -1  -2   15.87    2.78
  12   1  -2   17.17    2.47
  12   1  -2    7.33    2.54
  12  -1  -2   11.11    2.42
  11  -1  -2  105.01   15.39
  11  -1  -2   96.66   15.35
  11  -1  -2  126.37   15.44
  11   1  -2  114.09   15.39
  11  -1  -2  111.03   15.36
  11  -1  -2  109.80   15.38
  11   1  -2  104.63   15.41
  10  -1  -2   92.73   14.08
  10  -1  -2  118.66   14.13
  10   1  -2   82.56   14.18
  10  -1  -2  121.23   14.18
  10   1  -2   94.92   14.12
  10   1  -2   95.68   14.13
  10  -1  -2   96.47   14.11
   9  -1  -2   77.05    8.91
   9  -1  -2   59.34    8.84
   9   1  -2   66.98    9.00
   9  -1  -2   67.64    8.96
   9   1  -2   48.45    8.90
   9   1  -2   57.81    8.91
   8   1  -2  148.51   21.00
  -7  -1   2   22.50    3.83
   7   1  -2   30.99    4.02
  -6  -1   2  111.59   19.40
   6   1  -2  156.27   19.43
  -6   1   2  166.14   19.46
  -5   1   2  296.49   37.60
  -5  -1   2  248.86   37.58
  -4  -1   2   49.40    8.21
  -4   1   2   76.12    8.25
   3   1  -2   77.96   12.73
  -3   1   2   96.67   12.68
   2   1  -2  638.91   95.36
  -2   1   2  753.25   95.34
   2  -1  -2  639.29   95.34
  -1   1   2   61.74   11.17
   1   1  -2  122.45   11.28
   0  -1   2 2644.67  365.79
   0   1   2 2294.43  365.79
   0   1   2 2807.42  365.79
   0   1  -2 2650.63  365.79
   0  -1   2 2608.79  365.81
   1  -1   2 8928.37 1265.87
  -1   1  -2 9744.18 1265.88
   1   1   2 8161.66 1265.87
   1   1   2 9999.00 1265.89
   1  -1   2 8851.36 1265.89
  -1  -1  -2 8569.08 1265.89
   2  -1   2  616.99   87.20
  -2   1  -2  655.41   87.19
   2  -1   2  599.16   87.17
  -2  -1  -2  617.45   87.19
  -3   1  -2  123.29   15.58
   3  -1   2  103.27   15.53
  -3  -1  -2  105.96   15.55
  -4   1  -2   11.63    2.69
   4  -1   2   14.05    2.59
  -4  -1  -2   14.13    2.63
   5  -1   2    6.80    2.10
   5   1   2    6.02    2.33
  -5   1  -2    5.82    2.28
  -5  -1  -2    8.76    2.13
  -6   1  -2   19.32    2.98
   6  -1   2   13.02    2.81
  -6  -1  -2   16.25    2.87
   6   1   2    7.89    2.88
   7  -1   2   33.18    6.09
   7   1   2   29.62    6.09
  -7   1  -2   43.12    6.21
  -7  -1  -2   40.90    5.82
  -7  -1  -2   34.18    6.15
  -7   1  -2   48.76    5.85
  -8   1  -2   53.57    6.07
  -8   1  -2   34.21    6.38
  -8  -1  -2   27.30    6.07
   8  -1   2   25.41    6.27
  -8  -1  -2   41.42    6.08
  -8   1  -2   56.41    6.07
  -9   1  -2   59.28    8.70
   9  -1   2   55.80    8.68
  -9  -1  -2   61.23    8.72
  -9   1  -2   69.41    8.73
 -10   1  -2  124.79   15.82
  10  -1   2  117.09   15.79
 -10  -1  -2  100.99   15.81
 -10  -1  -2  103.95   15.80
 -11  -1  -2    8.28    1.97
  11  -1   2    7.76    1.87
 -11   1  -2    8.03    1.98
 -11  -1  -2    5.59    1.91
 -12  -1  -2   12.66    2.63
 -12   1  -2   15.40    2.65
  12  -1   2   15.53    2.53
 -12  -1  -2   11.00    2.58
 -13  -1  -2    1.53    1.95
  13  -1   2   -0.67    1.70
 -13   1  -2    1.88    1.80
 -14  -1  -2    4.24    2.14
  14  -1   2    4.95    1.84
 -14   1  -2    1.85    2.01
  14   1   2    2.91    1.94
 -15   1  -2   -0.68    2.09
 -15  -1  -2   -0.18    2.18
  15  -1   2    3.28    1.85
  15   1   2    4.35    1.96
  15  -1   2    7.46    1.98
 -15  -1  -2    2.74    1.78
 -16   1  -2    7.17    2.22
 -16  -1  -2    4.73    2.31
  16  -1   2    3.11    1.92
  16   1   2    6.67    2.04
  16  -1   2    6.01    2.07
 -16  -1  -2    4.48    1.89
 -17   1  -2    3.65    2.01
 -17  -1  -2    4.04    2.13
  17  -1   2    2.47    1.91
  17   1   2    1.08    1.84
 -17  -1  -2    1.30    1.70
 -18   1  -2    1.70    1.87
  18  -1   2    1.32    1.76
  18   1   2    1.99    1.69
 -18   1  -2    1.59    1.59
 -18  -1  -2    1.78    1.59
  19  -1   2    0.13    1.55
  19   1   2    1.78    1.50
 -19   1  -2   -2.31    1.46
 -19  -1  -2    1.50    1.42
  20  -1   2   -1.15    1.82
  20   1   2   -0.70    1.86
 -20   1  -2    1.92    1.27
 -20  -1  -2   -0.85    1.28
 -21   1  -2   -0.06    1.08
  21  -1   2   -0.69    1.38
 -21  -1  -2    1.32    1.08
  21   1   2    0.84    1.47
  22   2  -2    1.51    1.17
  22   2  -2   -0.49    1.24
  21   2  -2    2.90    1.43
  21   2  -2    1.67    1.54
 -21  -2   2    1.67    1.70
  20   2  -2    3.05    1.59
 -20  -2   2    5.57    2.05
 -20   2   2   -0.29    2.02
  20   2  -2   -0.74    1.80
  19   2  -2   -2.36    1.72
 -19  -2   2    2.03    2.29
 -19   2   2    2.15    2.25
  19   2  -2   -0.60    1.94
 -18   2   2    0.04    2.44
 -18  -2   2   -2.66    2.59
  18   2  -2    0.81    1.80
  18   2  -2    1.21    1.86
  18   2  -2    1.48    2.20
 -17  -2   2    4.49    2.71
  17   2  -2    1.51    2.07
  17   2  -2    2.47    2.29
 -16  -2   2    7.58    2.90
  16   2  -2    6.54    2.32
  16  -2  -2    5.09    2.01
  16   2  -2    8.07    2.48
 -15  -2   2   26.70    3.53
  15   2  -2    7.29    3.04
  15  -2  -2    8.57    2.85
  15   2  -2   25.46    3.22
 -14  -2   2   27.38    3.64
  14   2  -2   13.77    3.29
  14  -2  -2   21.16    3.57
  14  -2  -2   11.20    3.07
  14   2  -2   21.60    3.35
  13  -2  -2   -0.28    1.92
 -13  -2   2    0.76    2.39
  13  -2  -2    2.64    1.75
  13  -2  -2    1.41    2.32
  13   2  -2    0.22    1.97
  13   2  -2    1.36    1.97
  12  -2  -2    5.81    2.00
 -12  -2   2    4.96    2.34
  12  -2  -2    3.54    1.77
  12  -2  -2    6.06    2.34
  12   2  -2    4.07    2.00
  12  -2  -2    5.22    1.68
  12   2  -2    5.61    2.04
  11  -2  -2    3.32    1.79
  11  -2  -2    1.99    1.51
  11  -2  -2    0.89    2.09
  11   2  -2   -3.46    1.85
  11   2  -2    2.66    1.81
  11  -2  -2    1.13    1.46
  10  -2  -2   37.18    6.12
  10  -2  -2   50.41    6.22
  10   2  -2   43.08    6.23
  10  -2  -2   45.19    6.32
  10   2  -2   38.42    6.22
   9  -2  -2    6.62    1.48
   9  -2  -2    6.27    1.73
   9   2  -2    3.26    1.79
   9  -2  -2    4.27    2.03
   9   2  -2    3.54    1.77
   9   2  -2    3.65    1.72
   8   2  -2   81.50    9.14
  -8   2   2   73.38    9.25
  -7   2   2  229.77   29.57
   7   2  -2  222.12   29.55
  -7  -2   2  184.35   29.54
   6   2  -2  168.99   22.15
  -6   2   2  166.33   22.17
  -6  -2   2  140.05   22.14
  -5   2   2  182.74   24.16
   5   2  -2  165.04   24.13
  -4   2   2   91.90   12.90
   4   2  -2   90.85   12.83
   3   2  -2   51.31    7.44
   2  -2  -2   83.79   12.18
   2   2  -2   93.14   12.28
  -1   2   2  603.99   84.85
   0   2   2 1281.38  183.66
   0  -2   2 1348.53  183.68
   1   2   2  178.66   30.80
   1  -2   2  278.03   30.87
   1   2   2  248.58   30.83
   2  -2   2   62.23    9.35
   2  -2   2   61.36    9.40
   2   2   2   73.25    9.37
  -2  -2  -2   63.89    9.44
   3  -2   2  162.10   22.09
   3   2   2  143.45   22.10
   3  -2   2  177.20   22.12
  -3  -2  -2  144.84   22.11
   4  -2   2   40.71    6.38
  -4  -2  -2   45.31    6.41
   5  -2   2    6.14    2.19
  -5  -2  -2    3.48    2.13
  -6  -2  -2    4.18    2.13
  -6   2  -2    6.65    2.45
   6  -2   2    4.40    2.24
   7  -2   2    1.85    2.24
  -7   2  -2    1.04    2.33
   7   2   2    0.16    2.30
  -7  -2  -2    3.88    2.12
  -7  -2  -2    3.73    1.34
  -7   2  -2    4.87    1.38
  -7   2  -2    3.88    1.37
  -8  -2  -2   27.14    4.04
  -8   2  -2   30.52    4.03
   8  -2   2   25.55    4.01
  -8  -2  -2   23.56    4.08
  -8   2  -2   27.16    4.05
  -9  -2  -2   29.42    4.72
   9  -2   2   26.49    4.70
  -9   2  -2   33.42    4.71
  -9  -2  -2   37.92    4.77
  -9   2  -2   33.63    4.75
 -10   2  -2   76.97   11.45
  10  -2   2   83.97   11.44
 -10  -2  -2   80.03   11.46
 -11   2  -2    5.90    1.86
  11  -2   2    6.04    1.80
 -11  -2  -2    6.66    1.92
  12  -2   2    1.54    1.66
 -12   2  -2    1.64    1.67
 -12  -2  -2   -1.10    1.80
 -12  -2  -2    0.03    1.57
  13  -2   2    5.08    1.87
 -13   2  -2    2.35    1.84
 -13  -2  -2    3.31    1.70
  14  -2   2    0.42    1.92
 -14   2  -2    4.79    1.95
 -14  -2  -2    1.65    2.15
  14   2   2    3.62    1.90
 -14  -2  -2    5.61    1.77
  15  -2   2    1.77    1.85
 -15   2  -2    0.30    1.93
 -15  -2  -2    3.34    2.19
  15  -2   2   -1.37    1.94
  15   2   2   -0.34    1.86
 -15  -2  -2    0.27    1.68
 -16  -2  -2    2.68    2.24
 -16   2  -2    0.98    1.99
  16  -2   2    1.69    1.88
  16   2   2    2.07    1.85
  16  -2   2    1.43    1.94
 -16  -2  -2    1.82    1.76
 -17  -2  -2    1.06    2.11
 -17   2  -2    2.12    1.92
  17  -2   2    1.91    1.79
  17  -2   2   -1.09    1.89
  17   2   2    2.93    1.79
 -17  -2  -2    1.95    1.71
 -18   2  -2    1.84    1.75
  18  -2   2    1.31    1.69
  18   2   2    0.16    1.58
 -18  -2  -2    0.05    1.59
  19  -2   2    4.11    1.57
  19   2   2    2.04    2.29
 -19   2  -2    2.96    1.48
 -19  -2  -2    0.31    1.48
  20  -2   2    0.98    1.70
 -20   2  -2   -1.22    1.24
 -20  -2  -2    1.54    1.28
  21  -2   2   -0.44    1.29
 -21  -2  -2    0.29    1.05
 -21   2  -2   -0.44    1.04
  22  -3  -2   -1.37    1.17
  22   3  -2   -1.23    1.07
  22   3  -2    0.14    1.27
  21   3  -2    0.09    1.29
  21  -3  -2    1.69    1.39
  21   3  -2    1.23    1.55
  20   3  -2    0.65    1.48
  20  -3  -2    0.29    1.61
 -20  -3   2    1.30    2.00
  20   3  -2   -0.19    1.82
 -20   3   2    0.90    1.93
 -19   3   2   -0.61    2.22
 -19  -3   2    3.06    2.33
  19  -3  -2    2.41    1.81
  19   3  -2    3.12    1.63
  19   3  -2    0.73    1.80
  19   3  -2    1.56    2.10
 -18  -3   2   -0.47    2.53
  18   3  -2    1.08    1.72
  18  -3  -2    3.44    1.95
  18   3  -2    1.98    2.03
  18   3  -2    1.13    2.22
 -17  -3   2    4.28    2.81
  17   3  -2    4.35    1.95
  17  -3  -2    7.20    2.12
  17   3  -2    1.65    2.27
  17   3  -2    8.22    2.55
 -16  -3   2    0.58    2.75
  16  -3  -2    2.73    2.00
  16   3  -2   -0.29    2.26
  16   3  -2    4.27    2.40
  15  -3  -2   56.92    6.96
 -15  -3   2   41.99    7.20
  15  -3  -2   67.01    6.91
  15  -3  -2   42.00    7.17
  15   3  -2   49.63    7.09
 -14  -3   2    2.83    2.73
  14  -3  -2    7.91    2.20
  14  -3  -2    5.85    2.04
  14  -3  -2    4.36    1.92
  14   3  -2   -3.11    2.33
  14  -3  -2    2.57    2.59
  14   3  -2    3.84    2.34
  13  -3  -2    0.69    2.01
 -13  -3   2    3.26    2.49
  13  -3  -2    1.86    1.80
  13  -3  -2    4.14    2.46
  13   3  -2    3.13    2.11
  13   3  -2    0.56    2.11
  12  -3  -2   23.93    3.58
  12  -3  -2   21.99    3.43
 -12  -3   2   16.41    3.81
  12  -3  -2   24.46    3.82
  12   3  -2   18.66    3.62
  12   3  -2   20.03    3.62
  11  -3  -2    6.30    1.71
  11  -3  -2    8.31    2.00
  11  -3  -2    5.20    2.38
  11   3  -2    2.79    2.03
  10  -3  -2   34.57    4.71
  10  -3  -2   39.31    4.82
  10  -3  -2   33.06    4.70
  10  -3  -2   24.35    4.97
  10   3  -2   22.24    4.83
   9  -3  -2   62.18    8.84
   9  -3  -2   60.73    8.91
   9  -3  -2   84.14    8.87
   9   3  -2   61.63    8.94
   8   3  -2  238.87   32.48
  -8   3   2  241.70   32.51
   8  -3  -2  231.98   32.44
  -8  -3   2  210.11   32.49
  -7   3   2   50.72    7.38
  -6   3   2    8.15    2.03
   6   3  -2    7.94    1.80
   5   3  -2    2.73    1.46
  -5   3   2    5.03    1.73
  -4   3   2    4.20    1.56
   3   3  -2    5.93    1.25
   2   3  -2   51.70    7.33
   1   3  -2   15.48    2.78
  -1   3   2   25.31    3.19
   0   3   2  180.07   25.59
   0  -3   2  200.68   25.62
   0   3  -2  173.70   25.56
   1   3   2   32.81    2.93
   1  -3   2   31.32    3.18
  -2   3  -2    1.70    1.78
   2  -3   2    5.68    1.81
   2   3   2    6.07    1.67
  -3   3  -2   46.16    7.23
  -3  -3  -2   55.64    7.29
   3  -3   2   51.43    7.21
   3   3   2   44.56    7.18
  -4   3  -2    6.99    2.47
   4  -3   2    8.86    2.30
  -4  -3  -2    7.91    2.49
   4   3   2    7.81    2.20
   5   3   2    0.02    2.09
  -5  -3  -2    1.47    2.12
  -6  -3  -2    7.58    2.41
   6  -3   2    5.10    2.40
   7  -3   2   31.50    4.55
  -7  -3  -2   29.48    4.54
  -7   3  -2   34.38    4.55
  -7  -3  -2   42.46    4.98
  -7  -3  -2   43.07    4.52
   7  -3   2   43.82    4.96
  -7  -3  -2   23.28    4.60
  -7  -3  -2   20.58    4.51
  -7   3  -2   23.96    4.56
  -8   3  -2   27.91    3.30
  -8  -3  -2   20.37    3.30
   8  -3   2   18.30    3.29
  -8  -3  -2   19.32    3.30
  -8  -3  -2   21.20    3.41
  -8   3  -2   19.33    3.33
  -9  -3  -2   23.36    3.62
  -9   3  -2   26.41    3.62
   9  -3   2   26.25    3.63
  -9  -3  -2   17.96    3.64
  -9  -3  -2   21.97    3.71
  -9   3  -2   23.88    3.68
  10  -3   2    5.65    1.56
 -10   3  -2    2.44    1.48
 -10  -3  -2    0.22    1.55
 -10  -3  -2    0.95    1.61
 -10  -3  -2    3.84    1.75
 -10   3  -2    2.29    1.67
 -11  -3  -2   14.96    2.67
 -11   3  -2   16.76    2.59
  11  -3   2   21.43    2.62
 -11  -3  -2    8.27    2.71
 -11  -3  -2    8.87    2.51
 -12   3  -2    4.37    1.76
 -12  -3  -2    1.98    1.90
  12  -3   2    3.33    1.79
 -12  -3  -2    2.48    1.93
 -12  -3  -2    2.90    1.60
  13  -3   2    1.36    1.88
 -13   3  -2   -0.88    1.76
  13   3   2   -0.35    1.77
 -13  -3  -2    1.81    1.59
  14  -3   2    0.89    1.95
 -14   3  -2    2.65    1.85
  14   3   2   -0.04    1.80
 -14  -3  -2    0.93    1.69
  15  -3   2    4.52    1.94
 -15   3  -2    2.08    1.95
  15   3   2   -0.39    1.79
 -15  -3  -2   -0.64    1.70
  16  -3   2    7.24    1.98
 -16   3  -2    0.65    1.98
  16   3   2    2.48    1.81
 -16  -3  -2    1.78    1.78
 -17   3  -2    2.90    1.91
  17  -3   2    8.16    1.89
  17  -3   2    3.04    1.92
  17   3   2    2.24    1.72
 -17  -3  -2    1.46    1.73
 -18   3  -2   -0.44    1.66
  18   3   2    0.91    1.51
  18  -3   2    1.93    1.69
 -18  -3  -2    2.48    1.58
  19  -3   2    3.29    1.51
  19   3   2    0.11    2.18
 -19   3  -2    0.73    1.44
 -19  -3  -2    1.92    1.44
  20   3   2    1.30    1.80
  20  -3   2   -0.51    1.56
 -20   3  -2   -0.52    1.18
 -20  -3  -2    1.28    1.23
 -21   3  -2   -0.07    1.01
  21   3   2   -0.52    1.43
 -21  -3  -2   -1.24    1.04
  22   4  -2    1.01    1.25
  22  -4  -2    0.49    1.05
  21   4  -2    0.40    1.52
  21  -4  -2   -0.43    1.31
  21   4  -2    0.26    1.15
  20   4  -2    1.01    1.80
 -20   4   2    1.29    1.86
 -20  -4   2    0.38    1.93
  20   4  -2    1.08    1.35
  20  -4  -2   -0.92    1.51
  20   4  -2   -2.00    1.58
 -19   4   2   -2.21    2.16
 -19  -4   2   -2.27    2.26
  19   4  -2   -0.64    1.49
  19  -4  -2   -0.27    1.71
  19   4  -2    0.88    1.87
  19   4  -2   -0.12    2.01
 -18  -4   2    3.80    2.52
  18   4  -2    2.43    1.64
  18  -4  -2    3.56    1.87
  18   4  -2    1.70    2.15
  18   4  -2    0.33    2.25
 -17  -4   2   25.54    5.66
  17  -4  -2   38.06    5.32
  17   4  -2   31.30    5.23
  17   4  -2   25.75    5.51
 -16  -4   2   -0.13    2.82
  16  -4  -2    2.28    1.97
  16  -4  -2    4.10    2.75
  16   4  -2    9.71    2.45
  16   4  -2    0.92    2.46
 -15  -4   2   71.98   10.18
  15  -4  -2   75.69    9.99
  15  -4  -2   67.71   10.02
  15  -4  -2   79.63    9.94
  15   4  -2   54.12   10.06
  15  -4  -2   65.80   10.16
  15   4  -2   61.14   10.09
  14  -4  -2   87.53   12.79
 -14  -4   2   89.11   12.98
  14  -4  -2   96.49   12.97
  14   4  -2  135.29   12.91
  14  -4  -2   99.33   12.76
  13  -4  -2   47.21    6.30
 -13  -4   2   44.34    6.56
  13  -4  -2   40.63    6.58
  13   4  -2   62.51    6.48
  13  -4  -2   43.78    6.26
  12  -4  -2   14.70    5.24
  12  -4  -2   32.49    5.16
 -12  -4   2   50.08    5.45
  12  -4  -2   44.48    5.50
  12   4  -2   55.35    5.38
  12  -4  -2   27.95    5.12
  11  -4  -2    7.79    2.31
  11  -4  -2   11.63    2.10
  11  -4  -2    6.67    2.02
  10  -4  -2    2.10    1.49
  10  -4  -2    2.74    1.81
  10  -4  -2    2.39    1.46
  10  -4  -2    6.58    2.28
   9  -4  -2    6.79    1.65
   9  -4  -2    5.19    1.66
   9   4  -2    9.15    1.97
   8  -4  -2   17.75    3.51
  -8  -4   2   25.63    3.85
   8   4  -2   20.09    3.66
  -7   4   2  282.50   39.50
   7   4  -2  229.78   39.46
  -7  -4   2  328.72   39.48
   7   4  -2  288.99   39.47
  -6   4   2  353.86   49.78
  -5   4   2  536.34   75.39
   4   4  -2   99.21   15.06
   4   4  -2  123.87   15.17
   3   4  -2   20.96    3.39
   3   4  -2   19.54    3.03
   2   4  -2 1031.49  135.54
   2   4  -2  855.39  135.57
   1   4  -2   40.78    6.00
   1   4  -2   51.92    6.13
  -1   4   2   31.43    6.10
   0   4   2   40.24    6.15
   0   4  -2   43.81    6.13
   1   4   2   91.26   12.87
  -1   4  -2   94.79   12.86
   1  -4   2   84.25   12.89
  -2   4  -2  198.11   27.53
   2   4   2  182.51   27.56
   2  -4   2  206.64   27.57
   3   4   2   24.50    3.57
   3  -4   2   22.40    3.69
  -3   4  -2   19.33    3.61
  -4   4  -2   34.19    5.03
   4  -4   2   36.35    5.04
   4   4   2   26.46    4.98
   5  -4   2    8.43    2.32
  -5  -4  -2    5.77    2.72
  -5   4  -2   10.08    2.66
   5   4   2    5.51    2.29
  -6  -4  -2   13.63    4.62
  -6   4  -2   41.72    4.70
  -6  -4  -2   27.42    4.00
   6   4   2   11.74    4.46
  -6   4  -2   33.04    4.05
  -6  -4  -2   22.85    4.01
  -6   4  -2   32.33    4.08
  -7   4  -2   10.58    1.58
  -7  -4  -2    5.07    1.50
  -7  -4  -2    3.59    1.50
  -7  -4  -2    4.01    1.75
  -7  -4  -2    7.52    1.83
  -7   4  -2    7.96    1.70
  -8   4  -2  206.66   22.03
  -8  -4  -2  157.90   22.02
   8  -4   2  162.73   22.02
  -8  -4  -2   82.56   22.02
  -8  -4  -2  121.87   22.01
  -8  -4  -2  201.70   22.05
  -8   4  -2  185.53   22.04
   9  -4   2   53.91    7.89
  -9   4  -2   62.74    7.88
  -9  -4  -2   52.11    7.89
  -9  -4  -2   39.40    7.89
  -9  -4  -2   63.05    7.95
  -9   4  -2   59.64    7.92
  10  -4   2    8.65    1.85
 -10   4  -2    5.89    1.71
 -10  -4  -2    4.22    1.83
 -10  -4  -2    6.03    1.86
 -10  -4  -2    5.29    2.02
 -10  -4  -2    5.04    1.65
 -10   4  -2    7.70    1.93
 -11   4  -2    7.34    1.76
 -11  -4  -2    3.91    1.84
  11  -4   2    6.82    1.89
 -11  -4  -2    4.35    1.80
 -11  -4  -2    5.26    2.04
 -11  -4  -2    4.51    1.65
 -12   4  -2   -2.00    1.63
  12  -4   2    2.06    1.84
 -12  -4  -2    0.47    1.81
 -12  -4  -2    1.17    1.98
  12   4   2    0.61    1.62
  12  -4   2    1.50    2.22
 -12  -4  -2   -0.03    1.57
 -13   4  -2   -0.49    1.72
 -13  -4  -2   -0.21    1.93
  13  -4   2    1.18    1.96
  13   4   2    2.47    1.71
 -13  -4  -2    1.62    1.65
  13  -4   2    2.77    2.24
 -14  -4  -2    8.38    2.35
 -14   4  -2    6.51    2.10
  14  -4   2    7.50    2.38
  14  -4   2    9.49    2.23
  14   4   2    7.95    2.05
 -14  -4  -2    6.35    2.02
 -15   4  -2    5.28    1.95
  15  -4   2    7.73    2.18
 -15  -4  -2    5.51    2.24
  15  -4   2    3.84    2.07
 -15  -4  -2    3.04    1.85
 -16   4  -2    4.81    1.93
  16  -4   2    6.99    2.04
 -16  -4  -2    2.86    1.86
  17  -4   2    9.15    2.16
 -17   4  -2    5.23    2.00
 -17  -4  -2    6.70    1.93
  18  -4   2    2.72    1.67
 -18   4  -2    3.17    1.53
  18   4   2    3.07    2.38
 -18  -4  -2   -0.98    1.54
  19   4   2   -0.90    1.99
 -19  -4  -2   -1.89    1.40
  20  -4   2    1.75    1.35
 -20   4  -2    1.89    1.15
 -20  -4  -2   -2.17    1.20
  20   4   2    1.12    1.68
  21   4   2   -2.17    1.34
 -21   4  -2   -0.09    0.94
  22   5  -2   -0.79    1.19
  21   5  -2   -0.34    1.47
  21  -5  -2    1.34    1.19
  20   5  -2    1.24    1.75
 -20   5   2    2.85    1.75
 -20  -5   2    4.56    1.87
  20   5  -2   -1.00    1.57
  20  -5  -2   -1.30    1.41
 -19  -5   2    0.05    2.18
  19   5  -2    0.11    2.00
  19   5  -2   -1.09    1.90
  19  -5  -2    3.18    1.61
 -18  -5   2    5.93    2.48
  18   5  -2    0.69    2.17
  18  -5  -2    5.94    1.80
  18   5  -2    1.36    1.53
 -17  -5   2    2.22    2.61
  17  -5  -2   -2.54    2.61
  17   5  -2   -0.02    2.35
  17   5  -2   -0.98    1.52
  17  -5  -2    0.52    1.79
  16  -5  -2    5.73    2.17
 -16  -5   2    1.18    2.77
  16   5  -2    1.46    2.50
  16  -5  -2   -0.85    2.73
  16  -5  -2   -0.91    2.08
  16   5  -2    1.44    1.55
  16  -5  -2    3.21    1.87
 -15  -5   2    0.91    2.81
  15  -5  -2    1.47    2.21
  15   5  -2    0.50    1.55
  15  -5  -2    1.41    1.86
  15  -5  -2   -0.73    2.05
  15  -5  -2   -0.66    2.80
  15   5  -2   -0.36    2.52
 -14  -5   2   36.00    6.20
  14  -5  -2   41.33    5.86
  14  -5  -2   48.87    5.97
  14  -5  -2   58.26    5.80
  14   5  -2   18.93    6.02
  14  -5  -2   33.92    6.19
  14   5  -2   16.22    6.05
  13  -5  -2    9.02    2.76
 -13  -5   2    7.98    3.19
  13  -5  -2   12.59    2.57
  13  -5  -2   14.24    2.46
  13  -5  -2   11.90    3.26
  13   5  -2   14.50    2.88
 -12  -5   2   31.39    5.46
  12  -5  -2   30.11    5.12
  12  -5  -2   33.06    5.24
  12  -5  -2   37.05    5.08
  12  -5  -2   43.78    5.51
  12   5  -2   30.84    5.30
  11  -5  -2    7.68    2.20
  11  -5  -2   11.36    2.48
  11  -5  -2    9.78    2.15
  11  -5  -2   11.29    2.88
  11   5  -2   14.44    2.50
  10  -5  -2   23.93    3.37
  10  -5  -2   21.64    3.34
  10  -5  -2   21.88    3.82
  10   5  -2   16.09    3.52
   9  -5  -2   22.08    3.31
   9  -5  -2   21.70    3.34
   9   5  -2   19.42    3.52
   8  -5  -2    5.16    1.39
  -8  -5   2    2.55    2.10
   8  -5  -2    3.50    1.41
   8  -5  -2    3.67    1.43
   8   5  -2    4.51    1.71
  -7   5   2   39.79    5.57
   7  -5  -2   34.97    5.31
  -7  -5   2   39.39    5.53
   7   5  -2   35.46    5.41
  -6  -5   2   26.37    3.82
   6   5  -2   17.57    3.88
  -6   5   2   21.11    3.94
   6  -5  -2   27.70    3.81
   6   5  -2   27.13    3.76
   6   5  -2   20.50    3.65
   5   5  -2  149.39   19.94
  -5   5   2  109.62   19.98
   5   5  -2  125.43   20.01
   5   5  -2  163.14   19.92
   4   5  -2   52.92    8.78
   4   5  -2   82.85    8.96
   3   5  -2   16.49    2.93
   3   5  -2   15.12    2.57
   2   5  -2   21.32    3.91
   2   5  -2   25.25    3.69
   1   5  -2   87.82    9.65
  -1   5   2   49.07    9.59
   0   5  -2  285.66   44.16
   0   5   2  356.25   44.21
   1   5   2   16.83    2.60
  -1   5  -2    7.08    2.40
  -2   5  -2   14.84    2.86
   2   5   2   15.03    2.87
  -3   5  -2    7.29    2.11
   3   5   2    7.37    2.17
  -4   5  -2    6.72    2.14
   4   5   2    9.06    1.92
  -4  -5  -2    5.04    1.73
   4  -5   2    5.98    2.07
  -5   5  -2   56.44    8.10
   5   5   2   79.93    8.38
  -5   5  -2   73.17    8.38
  -5  -5  -2   51.86    8.15
  -5  -5  -2   47.80    8.14
  -5  -5  -2   55.74    8.08
  -6  -5  -2    3.11    1.18
  -6  -5  -2    1.30    1.61
  -6   5  -2    0.64    2.47
  -6   5  -2    2.23    1.31
  -6   5  -2    6.82    1.47
  -7  -5  -2   22.67    2.67
  -7  -5  -2   11.48    2.81
  -7   5  -2   19.32    2.69
  -7  -5  -2   12.44    2.66
  -7   5  -2   14.91    2.77
   8  -5   2   53.23    7.29
  -8  -5  -2   47.29    7.27
  -8   5  -2   51.15    7.25
  -8  -5  -2   43.59    7.30
  -8  -5  -2   58.09    7.35
  -8   5  -2   50.89    7.30
  -9   5  -2   22.50    3.18
  -9  -5  -2   16.39    3.21
   9  -5   2   21.93    3.30
  -9  -5  -2   12.15    3.29
  -9  -5  -2   26.71    3.41
  -9  -5  -2   18.86    3.18
  -9   5  -2   23.41    3.31
  10  -5   2    2.44    1.74
 -10   5  -2    1.08    1.49
 -10  -5  -2    1.06    1.56
 -10  -5  -2    2.33    1.77
 -10  -5  -2    3.34    1.92
 -10  -5  -2    1.62    1.50
 -10   5  -2    3.27    1.81
  11  -5   2    3.65    1.91
 -11   5  -2    2.06    1.65
 -11  -5  -2    3.76    1.73
 -11  -5  -2    2.26    1.87
 -11  -5  -2    0.44    2.02
 -11  -5  -2    2.11    1.56
 -11   5  -2    4.73    1.93
 -12   5  -2    2.18    1.70
 -12  -5  -2    0.88    1.79
  12  -5   2    1.96    2.00
  12  -5   2    0.80    2.42
 -12  -5  -2    2.92    1.61
  13  -5   2    5.17    2.08
 -13   5  -2    2.54    1.76
 -13  -5  -2    2.52    2.00
  13  -5   2    5.78    2.49
 -13  -5  -2    2.80    1.72
 -14   5  -2    0.79    1.82
  14  -5   2    4.43    2.20
 -14  -5  -2    8.33    2.18
  14  -5   2    3.83    2.03
  14  -5   2    7.57    2.47
 -14  -5  -2    4.07    1.82
 -15   5  -2    0.91    1.83
  15  -5   2    0.70    1.99
 -15  -5  -2    3.92    1.81
 -16   5  -2    0.24    1.72
  16  -5   2    3.50    1.93
 -16  -5  -2    1.57    1.73
  17  -5   2   12.21    2.10
  17  -5   2    3.32    1.95
  17   5   2   12.83    2.69
 -17  -5  -2    2.79    1.87
  18  -5   2    0.23    1.63
  18  -5   2    2.08    1.56
  18   5   2    1.32    2.13
 -18  -5  -2    0.95    1.53
  19  -5   2   -0.37    1.34
  19   5   2    1.45    1.88
  20   5   2    0.48    1.55
 -20   5  -2    0.24    1.10
  21   6  -2    1.28    1.39
 -20   6   2   -1.46    1.60
  20   6  -2    0.62    1.53
  20  -6  -2    0.67    1.25
 -19  -6   2    1.86    2.11
  19   6  -2    1.21    1.88
  19  -6  -2   -1.57    1.44
 -18  -6   2   -1.38    2.37
  18  -6  -2    2.21    1.61
  18   6  -2    2.35    2.14
  18  -6  -2   -1.08    2.57
 -17  -6   2    2.07    2.65
  17  -6  -2    1.56    1.72
  17  -6  -2    6.56    2.63
  17   6  -2    1.75    2.38
  17   6  -2    4.37    2.41
 -16  -6   2    1.97    2.75
  16  -6  -2    2.80    2.16
  16  -6  -2    0.40    1.77
  16  -6  -2    3.71    2.05
  16   6  -2    3.85    2.47
  16  -6  -2    2.22    2.80
  16   6  -2    1.11    2.45
 -15  -6   2   23.33    4.90
  15  -6  -2   35.42    4.60
  15  -6  -2   29.56    4.47
  15  -6  -2   32.73    4.38
  15  -6  -2   25.48    4.90
  15   6  -2   31.72    4.75
 -14  -6   2   -2.68    2.96
  14  -6  -2    5.30    2.13
  14  -6  -2    8.47    2.37
  14  -6  -2    6.84    1.93
  14  -6  -2   -1.18    2.98
  14   6  -2    3.03    2.51
  13  -6  -2    0.72    2.22
 -13  -6   2    3.49    2.74
  13  -6  -2    4.91    1.95
  13  -6  -2    1.74    1.75
  13  -6  -2    2.84    2.85
  13   6  -2    0.35    2.33
  12  -6  -2    4.01    1.96
  12  -6  -2    8.34    2.26
  12  -6  -2    6.60    1.78
  12   6  -2    0.70    2.46
  12  -6  -2    6.43    2.85
  12   6  -2    4.44    2.25
  11  -6  -2    2.02    1.76
  11  -6  -2    4.97    1.62
  11  -6  -2   -0.65    2.61
  11   6  -2    6.65    2.07
  10  -6  -2    2.98    1.56
  10  -6  -2    0.19    1.40
  10  -6  -2   -0.68    2.44
  10   6  -2   -0.32    1.86
   9  -6  -2    1.46    1.34
  -9  -6   2    2.40    2.18
   9  -6  -2   -0.40    1.43
   9   6  -2    1.28    1.76
   9  -6  -2    2.31    1.49
   8  -6  -2    5.25    1.47
  -8  -6   2    4.21    2.20
   8  -6  -2    3.84    1.48
   8   6  -2    6.67    1.79
   8  -6  -2    4.17    1.56
  -7  -6   2   10.49    2.50
   7  -6  -2   10.09    1.87
   7   6  -2    9.18    2.14
   7  -6  -2   11.28    1.87
   7   6  -2    9.30    2.30
   7  -6  -2    8.47    1.99
  -6  -6   2   22.94    3.84
   6   6  -2   23.42    3.71
   6   6  -2   25.15    3.76
   6  -6  -2   25.55    3.83
   6  -6  -2   22.18    3.60
   6   6  -2   22.28    3.65
  -5  -6   2   31.61    4.38
   5   6  -2   26.31    4.23
  -5   6   2   20.79    4.52
   5   6  -2   30.64    4.30
   5  -6  -2   26.49    4.38
   5  -6  -2   25.19    4.21
   5   6  -2   33.47    4.24
   4   6  -2   41.25    6.08
   4   6  -2   37.74    5.90
   4  -6  -2   25.67    5.93
   4   6  -2   39.39    5.86
   3  -6  -2  279.84   40.32
   3   6  -2  263.01   40.37
   3   6  -2  312.72   40.34
   2   6  -2   58.63   10.24
   2   6  -2   65.75   10.34
  -2  -6   2   86.88   10.22
   1   6  -2   28.41    4.49
  -1  -6   2   18.27    4.42
   0   6   2   29.86    7.64
   0   6  -2   42.79    7.52
   0   6  -2   51.27    7.64
  -1   6  -2   68.11   10.75
  -1   6  -2   75.26   10.83
   1  -6   2   61.34   10.76
   2   6   2   18.37    2.66
  -2   6  -2    9.85    2.62
  -2   6  -2   13.50    2.43
   2  -6   2   11.34    2.63
  -2  -6  -2   12.21    2.25
   2  -6   2   13.89    2.51
  -2  -6  -2   10.80    2.25
   3   6   2   43.13    7.49
  -3   6  -2   45.24    7.33
   3  -6   2   35.67    7.45
  -3   6  -2   53.90    7.50
   3  -6   2   74.00    7.46
   3  -6   2   59.85    7.45
  -3  -6  -2   49.44    7.34
  -4   6  -2    9.43    1.70
  -4  -6  -2    5.99    1.68
   4  -6   2    4.96    1.72
  -5   6  -2   16.12    2.32
  -5  -6  -2   16.37    2.48
  -5  -6  -2   13.33    2.21
  -5   6  -2   12.05    2.81
  -5  -6  -2    9.53    2.49
  -6   6  -2   29.46    4.54
  -6  -6  -2   22.32    4.51
  -6  -6  -2   32.51    4.65
  -6  -6  -2   24.90    4.65
  -7   6  -2   32.48    4.44
  -7  -6  -2   24.79    4.42
  -7  -6  -2   30.15    4.55
  -7  -6  -2   29.28    4.45
  -7  -6  -2   32.49    4.56
  -7   6  -2   32.41    4.52
  -8  -6  -2    7.31    2.25
   8  -6   2   14.22    2.20
  -8   6  -2   12.24    1.92
  -8  -6  -2    6.17    1.96
  -8  -6  -2    7.29    1.98
  -8   6  -2   11.61    2.18
  -9  -6  -2    0.04    1.85
  -9   6  -2   -0.21    1.40
   9  -6   2    1.81    1.73
  -9  -6  -2    2.57    1.42
  -9  -6  -2   -0.91    1.45
  -9   6  -2    0.84    1.74
 -10   6  -2    1.25    1.43
 -10  -6  -2   -0.58    1.59
  10  -6   2    2.18    1.83
 -10  -6  -2   -1.59    1.89
 -10  -6  -2    0.25    1.96
 -10  -6  -2   -0.01    1.51
 -10   6  -2    1.57    1.85
 -11  -6  -2   10.03    2.33
 -11   6  -2    6.25    1.95
  11  -6   2   14.57    2.33
 -11  -6  -2    4.79    2.10
 -11  -6  -2    6.06    1.98
 -11   6  -2   10.75    2.29
 -12  -6  -2    3.57    2.38
 -12   6  -2    7.36    2.00
  12  -6   2   13.22    2.42
 -12  -6  -2    7.78    2.20
  12  -6   2    7.31    2.84
 -12  -6  -2    8.34    2.02
  13  -6   2    4.02    2.13
 -13   6  -2    2.83    1.67
  13  -6   2   -1.00    1.91
  13  -6   2    1.26    2.60
 -13  -6  -2    0.47    1.66
  14  -6   2   18.31    2.96
  14  -6   2   13.11    2.77
  14  -6   2   14.06    3.24
 -14  -6  -2   12.08    2.66
  15  -6   2   13.55    2.46
  15  -6   2    6.55    2.19
  15   6   2    7.06    2.80
  15  -6   2    6.21    2.67
 -15  -6  -2    6.58    2.07
  16  -6   2   11.78    2.22
  16  -6   2    2.72    2.00
  16   6   2    8.30    2.68
 -16  -6  -2    5.15    1.95
  17  -6   2   -2.25    1.84
  17  -6   2   -0.20    1.62
  17   6   2    1.33    2.16
 -17  -6  -2    1.18    1.59
  18  -6   2    1.80    1.58
  18  -6   2   -2.16    1.46
  18   6   2    1.99    1.94
  19  -6   2   -0.01    1.34
  19   6   2    2.64    1.67
 -20   6  -2    0.29    1.01
 -20  -6  -2    1.82    1.41
  20   6   2   -0.13    1.33
  20   7  -2   -0.52    1.58
  20   7  -2   -1.59    1.47
  19   7  -2    1.82    1.83
  19   7  -2    2.54    1.81
 -18  -7   2   -2.81    2.28
  18   7  -2    1.25    2.04
  18   7  -2    0.28    2.05
  18  -7  -2    0.32    1.41
 -17  -7   2    2.41    2.47
  17   7  -2    1.11    2.15
  17   7  -2    0.77    2.27
  17  -7  -2    1.52    2.49
  17  -7  -2    1.70    1.56
  17  -7  -2    0.03    1.82
  16   7  -2    2.12    2.34
  16  -7  -2    0.89    2.08
 -16  -7   2    0.62    2.68
  16  -7  -2    2.13    2.65
  16  -7  -2    2.62    1.63
  16  -7  -2   -0.77    1.90
  15  -7  -2    1.50    2.28
  15   7  -2    7.33    2.52
 -15  -7   2    1.87    2.85
  15  -7  -2    4.35    2.06
  15  -7  -2    2.99    1.76
  15  -7  -2    4.16    2.93
 -14  -7   2    9.96    3.38
  14  -7  -2    1.94    2.83
  14  -7  -2    9.47    2.67
  14  -7  -2   14.32    2.40
  14   7  -2   25.49    3.23
  14  -7  -2   16.24    3.46
  14   7  -2   10.74    2.97
 -13  -7   2   26.22    3.68
  13  -7  -2    8.76    3.23
  13  -7  -2   13.34    3.01
  13  -7  -2   11.22    2.84
  13  -7  -2   21.24    3.80
  13   7  -2   17.37    3.32
 -13   7   2   13.76    2.81
  12  -7  -2    6.21    2.46
  12  -7  -2    6.32    2.09
  12  -7  -2    5.14    1.86
  12  -7  -2   12.44    3.02
  12   7  -2   14.03    2.70
  12   7  -2    2.64    2.39
 -12   7   2    5.78    1.84
  11  -7  -2    5.86    2.26
  11   7  -2    9.13    2.36
  11  -7  -2    9.48    2.08
  11   7  -2   14.88    2.81
  11  -7  -2   15.44    3.14
  11   7  -2   12.13    2.53
  10  -7  -2   49.89    8.02
  10   7  -2   56.07    8.09
  10  -7  -2   57.08    7.97
  10   7  -2   58.64    8.19
  10  -7  -2   69.22    8.31
  10   7  -2   50.13    8.11
  -9  -7   2    9.86    2.49
   9   7  -2    8.31    2.02
   9  -7  -2    6.63    1.72
   9  -7  -2    6.17    1.63
   9   7  -2   10.58    2.31
  -8  -7   2    5.00    2.31
   8   7  -2    4.56    1.81
   8  -7  -2    3.70    1.51
   8  -7  -2    6.71    1.45
   8   7  -2    5.96    2.07
   8  -7  -2    2.86    1.68
  -7  -7   2   43.82    6.95
   7   7  -2   56.13    6.88
   7  -7  -2   41.80    6.80
   7   7  -2   46.73    6.81
  -6  -7   2    8.89    2.33
   6   7  -2    9.15    1.94
   6   7  -2    9.17    2.14
   6  -7  -2    9.25    2.40
   6  -7  -2    7.02    1.94
  -5  -7   2   21.43    3.88
   5   7  -2   20.13    3.67
   5   7  -2   22.31    3.74
   5  -7  -2   32.24    3.90
   5  -7  -2   25.13    3.68
  -4  -7   2   82.63   12.37
   4   7  -2   78.98   12.35
   4  -7  -2   89.74   12.38
   4   7  -2   78.14   12.32
  -4  -7   2   97.93   12.37
   4  -7  -2  104.46   12.35
   4   7  -2   81.96   12.31
   3   7  -2   11.55    2.08
   3  -7  -2   11.49    2.41
   3   7  -2    8.91    2.25
  -3  -7   2   10.74    2.43
   3   7  -2   10.51    2.12
   3  -7  -2    9.01    2.36
  -3  -7   2   15.39    2.37
   3  -7  -2   11.94    2.20
   2  -7  -2   61.55    8.28
   2   7  -2   60.74    8.29
   2   7  -2   64.05    8.31
  -2  -7   2   58.56    8.29
  -2  -7   2   52.06    8.25
   2  -7  -2   62.49    8.22
   2   7  -2   47.73    8.19
   1  -7  -2  275.79   35.94
   1   7  -2  240.31   35.94
   1   7  -2  236.42   35.99
  -1  -7   2  244.00   35.94
  -1  -7   2  240.89   35.94
   1  -7  -2  306.13   35.94
   1   7  -2  240.38   35.92
   0   7  -2   17.65    3.37
   0  -7  -2   22.18    3.62
   0   7  -2   20.68    3.55
   0  -7  -2   22.44    3.39
   0   7  -2   20.17    3.67
   0  -7   2   28.11    3.61
   0  -7   2   28.27    3.55
   0  -7  -2   18.97    3.39
  -1  -7  -2  164.14   19.90
  -1   7  -2  131.66   19.88
  -1  -7  -2  140.31   19.85
  -1   7  -2  141.05   19.96
   1  -7   2  150.88   19.91
   1  -7   2  132.06   19.90
  -1  -7  -2  140.60   19.87
  -1   7  -2  132.66   19.86
  -2   7  -2   47.33    7.30
  -2   7  -2   63.02    7.40
  -2  -7  -2   39.20    7.24
   2  -7   2   60.66    7.37
   2  -7   2   51.91    7.25
  -2   7  -2   47.18    7.21
  -2  -7  -2   54.29    7.27
  -3   7  -2   76.02   16.38
  -3   7  -2  119.57   16.32
  -3  -7  -2  107.46   16.29
   3  -7   2  137.04   16.38
  -3  -7  -2  137.41   16.34
   3  -7   2  128.73   16.32
  -3   7  -2  106.37   16.28
  -4  -7  -2  391.63   52.37
  -4   7  -2  351.73   52.38
  -4  -7  -2  345.78   52.38
   4  -7   2  406.13   52.41
  -5  -7  -2    3.73    1.97
  -5  -7  -2    9.17    1.47
  -5  -7  -2    6.71    1.85
   5  -7   2    5.76    1.98
  -6  -7  -2    2.09    1.76
  -6  -7  -2   -0.07    1.18
  -6  -7  -2    2.21    1.64
  -7  -7  -2    3.35    1.40
  -7  -7  -2    5.11    1.97
  -7  -7  -2    8.22    1.90
  -7   7  -2    6.27    1.77
  -8  -7  -2    4.45    2.03
  -8  -7  -2    5.17    1.98
  -8  -7  -2    4.07    1.65
  -8   7  -2    7.99    1.87
  -9  -7  -2    1.22    2.03
   9  -7   2    0.47    1.83
  -9  -7  -2    0.24    1.52
  -9   7  -2   -0.86    1.77
 -10  -7  -2    8.42    2.43
  10  -7   2    7.28    2.25
 -10  -7  -2    6.27    1.91
 -10   7  -2    7.22    2.24
 -11  -7  -2   23.63    4.20
  11  -7   2   27.58    4.14
 -11  -7  -2   16.97    3.92
 -11   7  -2   25.66    4.13
  12  -7   2   36.04    5.27
 -12  -7  -2   31.19    5.30
  12  -7   2   31.87    5.11
  12  -7   2   42.40    5.61
 -12  -7  -2   30.03    5.08
 -12   7  -2   36.23    5.24
  13  -7   2   21.86    3.49
 -13  -7  -2   15.10    3.49
  13  -7   2   18.99    3.27
  13   7   2   19.48    3.61
  13  -7   2   24.01    3.91
 -13  -7  -2   16.72    3.22
  14  -7   2   -0.53    2.13
  14  -7   2   -0.18    1.78
  14  -7   2    1.63    2.56
  14   7   2   -0.94    2.35
 -14  -7  -2   -1.10    1.75
  15  -7   2    2.52    2.09
  15  -7   2    0.77    1.75
  15  -7   2    4.50    2.44
  15   7   2   -0.50    2.20
  16  -7   2   -1.61    1.97
  16  -7   2    1.54    1.63
  16   7   2   -0.29    2.08
  17  -7   2   -0.51    1.70
  17  -7   2   -0.75    1.46
  17   7   2    0.35    1.93
  18  -7   2    1.21    1.50
  18  -7   2   -0.01    1.29
  18   7   2   -2.59    1.74
 -18  -7  -2    1.57    1.88
  19  -7   2    0.04    1.22
 -19  -7  -2   -1.14    1.60
  19   7   2    0.11    1.41
  20   8  -2    0.79    1.40
  20   8  -2   -0.66    1.33
  19   8  -2    1.45    1.67
  19  -8  -2   -0.89    2.05
  19   8  -2   -0.61    1.63
  18   8  -2    1.16    1.87
  18  -8  -2   -2.93    2.46
  17  -8  -2   -2.31    1.84
  17   8  -2    0.78    1.99
  17  -8  -2    3.01    2.34
  16  -8  -2   -0.57    2.02
  16   8  -2    1.16    2.21
 -16  -8   2    1.73    2.63
  16  -8  -2    1.09    2.65
  16  -8  -2   -0.32    1.45
  16  -8  -2    0.23    1.79
  15  -8  -2   -0.70    2.17
  15  -8  -2    0.97    1.88
 -15  -8   2    3.99    2.79
  15   8  -2    3.71    2.25
  15  -8  -2    1.25    1.53
  15   8  -2   -0.66    2.56
  15  -8  -2    1.92    2.79
  14  -8  -2    0.81    1.89
  14  -8  -2    0.06    2.29
  14   8  -2    0.39    2.30
 -14  -8   2    0.11    2.93
  14  -8  -2    2.30    1.57
  14  -8  -2   -1.41    2.98
  14   8  -2    0.70    2.64
 -14   8   2    1.46    1.62
  13   8  -2    1.26    2.22
  13  -8  -2   -1.47    1.90
 -13  -8   2   -3.98    2.94
  13  -8  -2    3.09    2.32
  13  -8  -2   -2.43    1.59
  13   8  -2    0.94    2.63
  13  -8  -2   -2.68    3.09
 -13   8   2    0.88    1.68
  12   8  -2    1.75    2.19
  12  -8  -2    0.35    1.85
  12  -8  -2    2.28    1.59
  12   8  -2   -0.02    2.60
  12  -8  -2    5.04    3.04
 -12   8   2    2.33    1.66
  11   8  -2   33.04    5.46
  11  -8  -2   35.48    5.31
  11   8  -2   28.88    5.40
  11  -8  -2   37.95    5.20
  11   8  -2   26.16    5.57
  10   8  -2   21.28    3.35
  10   8  -2   22.50    3.41
  10  -8  -2   26.06    3.90
  10  -8  -2   18.44    3.26
   9   8  -2    2.64    1.82
  -9  -8   2   -0.41    2.52
   9  -8  -2    0.15    1.51
   9   8  -2   -4.63    2.16
   9   8  -2   -0.54    2.16
   9  -8  -2    1.18    1.69
   8   8  -2    8.17    2.36
  -8  -8   2   17.60    2.91
   8  -8  -2   10.80    2.09
   8   8  -2   10.30    2.59
   8  -8  -2    9.73    2.30
  -7  -8   2   85.11   10.65
   7  -8  -2   81.19   10.64
   7   8  -2   65.10   10.55
   7  -8  -2   73.02   10.51
   7   8  -2   69.12   10.52
  -6  -8   2   51.67    7.78
   6  -8  -2   57.12    7.80
   6   8  -2   44.96    7.67
   6  -8  -2   57.67    7.65
   6   8  -2   53.11    7.64
   5  -8  -2   28.81    5.32
   5   8  -2   35.02    5.20
   5  -8  -2   34.22    5.18
   5   8  -2   38.22    5.15
   4   8  -2   44.08    7.67
   4  -8  -2   63.04    7.82
   4  -8  -2   69.75    7.73
   4   8  -2   60.64    7.67
   3  -8  -2   39.60    5.77
  -3  -8   2   38.44    5.75
   3  -8  -2   38.30    5.74
   3  -8  -2   39.12    5.69
   3   8  -2   36.77    5.60
   2  -8  -2  190.61   27.00
   2   8  -2  202.54   27.00
   2  -8  -2  174.31   26.96
  -2  -8   2  245.34   27.01
   2  -8  -2  185.56   26.99
   2   8  -2  175.13   26.97
   1  -8  -2   93.37    9.36
   1   8  -2   86.51    9.33
   1   8  -2   47.74    9.38
  -1  -8   2   63.65    9.33
   1   8  -2   47.09    9.22
   1  -8  -2   66.13    9.27
   0   8  -2    6.52    1.64
   0  -8  -2    6.20    2.22
   0   8  -2    6.45    2.05
   0  -8  -2    8.70    1.82
   0   8  -2    4.33    2.15
   0  -8   2    6.59    2.19
   0  -8   2    7.86    2.09
   0  -8  -2    3.46    1.78
  -1  -8  -2   35.63    6.37
  -1   8  -2   47.23    6.44
  -1   8  -2   39.37    6.30
  -1  -8  -2   44.65    6.25
   1  -8   2   59.03    6.39
  -1  -8  -2   35.84    6.24
  -2   8  -2   36.45    4.98
  -2  -8  -2   38.13    4.92
  -2  -8  -2   27.95    4.80
   2  -8   2   40.66    5.06
   2  -8   2   31.06    4.90
  -2  -8  -2   28.57    4.92
  -3   8  -2   16.02    2.85
  -3  -8  -2   16.63    2.67
   3  -8   2   11.75    2.78
  -3  -8  -2   12.30    2.83
  -4   8  -2   72.21   10.90
  -4  -8  -2   74.03   10.90
   4  -8   2   85.03   10.94
  -5  -8  -2   22.64    3.25
   5  -8   2   15.93    3.38
  -6  -8  -2   10.90    2.52
  -6  -8  -2   10.67    2.31
  -7  -8  -2    2.74    2.06
  -7  -8  -2    1.74    1.82
  -7  -8  -2    0.90    2.04
  -8  -8  -2    3.66    2.22
  -8  -8  -2    3.85    2.00
  -8   8  -2    3.02    1.87
  -9  -8  -2   13.78    3.04
   9  -8   2   11.33    2.84
  -9   8  -2   16.51    2.76
 -10  -8  -2   10.26    2.85
  10  -8   2   11.76    2.62
  10  -8   2   10.62    3.28
 -10   8  -2   10.01    2.56
  11  -8   2   18.74    2.94
 -11  -8  -2   15.58    3.10
  11  -8   2    8.03    2.57
  11  -8   2   14.32    3.52
 -11   8  -2   14.49    2.88
  12  -8   2    5.87    2.30
 -12  -8  -2    3.51    2.47
  12  -8   2    2.40    1.80
  12  -8   2    1.50    2.90
  12   8   2   -1.38    2.12
 -12   8  -2    4.12    2.18
  13  -8   2    3.54    2.25
 -13  -8  -2    0.03    2.44
  13  -8   2    4.99    1.77
  13  -8   2    1.47    2.83
  13   8   2   -1.84    2.12
  14  -8   2    2.49    2.09
  14  -8   2   -1.12    1.68
  14  -8   2    2.11    2.64
  14   8   2    0.57    2.03
  15  -8   2   -0.67    2.03
  15  -8   2    1.88    1.61
  15  -8   2    1.60    2.40
 -15  -8  -2    2.35    2.35
  15   8   2    1.23    2.03
  16  -8   2    1.53    1.85
  16  -8   2    0.38    1.43
 -16  -8  -2    1.07    2.23
  16   8   2    2.68    1.90
  17  -8   2   -0.06    1.61
  17  -8   2   -2.44    1.31
 -17  -8  -2   -0.32    1.96
  17   8   2    0.13    1.68
  18  -8   2   -0.81    1.38
  18   8   2   -1.69    1.42
 -18  -8  -2    1.63    1.71
  19  -8   2    0.80    1.09
 -19  -8  -2   -1.43    1.36
  20   9  -2    0.88    1.17
  19   9  -2    0.12    1.46
  19  -9  -2   -1.00    1.86
  18   9  -2    2.54    1.73
  18  -9  -2   -0.79    2.30
  17   9  -2    1.58    1.88
  17  -9  -2    1.18    1.66
  17   9  -2   -2.10    2.03
  17  -9  -2   -1.70    2.21
  16   9  -2    2.25    2.05
  16  -9  -2   -0.64    1.93
  16  -9  -2    3.46    2.49
  16   9  -2   -1.20    2.26
  16  -9  -2   -1.76    1.65
  15  -9  -2   -0.33    1.72
  15  -9  -2    2.27    2.07
  15   9  -2   -1.97    2.17
  15   9  -2    0.92    2.45
  15  -9  -2    1.20    2.69
  14   9  -2    0.30    2.14
  14  -9  -2   -0.56    1.82
  14  -9  -2    0.08    2.23
  14   9  -2   -1.31    2.54
  14  -9  -2    0.07    2.92
 -14   9   2   -0.06    1.57
  13   9  -2   15.67    3.12
  13  -9  -2   14.64    2.82
  13  -9  -2   18.27    3.22
  13   9  -2   12.04    3.41
  13  -9  -2   18.70    3.82
 -13   9   2   13.42    2.73
  12   9  -2    6.72    2.46
  12  -9  -2    6.99    2.19
  12   9  -2    9.43    2.38
  12   9  -2   11.36    2.86
  12  -9  -2    8.85    3.35
 -12   9   2    6.14    2.03
  11  -9  -2   52.25    7.83
  11   9  -2   55.57    7.95
  11  -9  -2   63.14    8.27
  11   9  -2   55.80    8.06
  11   9  -2   47.79    7.96
  10  -9  -2   42.28    7.38
  10   9  -2   61.47    7.57
  10  -9  -2   73.70    7.86
  10   9  -2   80.12    7.64
  10  -9  -2   29.23    7.46
  10   9  -2   45.90    7.50
   9   9  -2   19.62    3.80
   9  -9  -2   18.95    3.62
   9  -9  -2   13.21    3.76
   8   9  -2   -0.35    1.80
   8   9  -2    0.10    2.27
   8   9  -2    3.26    2.08
   8  -9  -2    1.55    1.82
   7   9  -2    9.50    2.31
   7   9  -2   13.22    2.72
   7  -9  -2   10.78    2.97
   7   9  -2   11.70    2.49
   7  -9  -2   10.17    2.42
   6   9  -2   21.65    3.45
   6   9  -2   22.35    3.74
   6  -9  -2   23.09    3.88
   6   9  -2   17.92    3.54
   6  -9  -2   22.86    3.55
   5   9  -2   20.72    3.65
   5  -9  -2   34.81    4.03
   5   9  -2   20.23    3.72
   5  -9  -2   23.06    3.75
  -5  -9   2   22.69    3.91
   4   9  -2   22.86    3.81
   4  -9  -2   27.18    4.15
  -4  -9   2   23.01    4.06
   4  -9  -2   26.65    3.95
   3  -9  -2  103.46   14.79
   3   9  -2  113.92   14.81
  -3  -9   2  103.92   14.78
   3  -9  -2   98.32   14.79
   3  -9  -2  112.81   14.79
   3   9  -2   96.11   14.71
   2   9  -2  243.81   34.41
   2  -9  -2  220.09   34.37
   2  -9  -2  270.70   34.41
   2  -9  -2  260.08   34.41
   1   9  -2   56.13    8.12
   1  -9  -2   53.05    8.04
   1  -9  -2   65.54    8.16
   1  -9  -2   51.27    8.06
   0  -9  -2    8.22    2.03
   0   9  -2    5.63    2.22
   0  -9  -2    9.19    2.45
   0  -9  -2    5.48    2.01
  -1  -9  -2    5.33    1.91
  -1   9  -2    1.22    1.98
  -1  -9  -2    6.39    2.31
   1  -9   2    2.60    1.67
  -1  -9  -2    3.74    1.79
  -2  -9  -2    9.80    2.07
  -2   9  -2    2.76    2.05
  -2  -9  -2    2.77    2.35
   2  -9   2   11.38    2.41
  -2  -9  -2    4.73    1.92
   2  -9   2    4.62    1.82
  -3   9  -2   37.98    4.87
  -3  -9  -2   42.98    4.93
   3  -9   2   34.26    4.84
  -4   9  -2    7.35    1.89
  -4  -9  -2    2.08    1.66
   4  -9   2    5.95    1.90
  -5  -9  -2    3.63    1.77
   5  -9   2    6.27    1.98
  -6  -9  -2    1.10    2.22
  -6  -9  -2   -0.24    1.75
  -6  -9  -2    3.69    2.06
  -7  -9  -2    2.54    2.36
  -7  -9  -2    4.53    2.24
  -8  -9  -2   23.62    4.10
   8  -9   2   23.61    3.91
  -8  -9  -2   18.61    4.05
  -8   9  -2   25.42    3.81
  -9  -9  -2    5.29    2.61
   9  -9   2    6.81    2.21
   9  -9   2    5.26    3.04
  -9  -9  -2    3.26    2.50
  -9   9  -2    3.87    2.12
 -10  -9  -2   -1.36    2.54
  10  -9   2    2.27    2.19
  10  -9   2    0.65    3.02
 -10  -9  -2    0.59    2.47
 -10   9  -2    1.36    2.06
 -11  -9  -2    8.37    2.73
  11  -9   2    5.15    2.30
 -11  -9  -2   -3.22    2.62
  11  -9   2    3.11    3.07
 -11   9  -2    2.80    2.12
 -12  -9  -2    5.20    2.62
  12  -9   2    5.07    2.33
 -12  -9  -2    0.22    2.60
 -12   9  -2    3.93    2.16
  12  -9   2    5.06    2.97
  13  -9   2   17.23    3.12
 -13  -9  -2    9.23    3.29
  13  -9   2   14.14    2.69
 -13  -9  -2    9.00    3.43
  13  -9   2   21.61    3.60
 -13   9  -2   20.18    2.99
  14  -9   2    1.05    2.01
 -14  -9  -2   -0.66    2.37
  14  -9   2    0.26    1.48
  14  -9   2    4.56    2.65
 -14  -9  -2    0.60    2.38
  15  -9   2    0.97    1.92
  15  -9   2    4.08    2.36
 -15  -9  -2    2.01    2.27
  16  -9   2    1.36    1.68
 -16  -9  -2    0.35    2.03
  17  -9   2   -0.14    1.48
 -17  -9  -2   -1.43    1.73
  18  -9   2   -2.30    1.23
 -18  -9  -2   -0.71    1.46
  19  10  -2    0.13    1.21
  18  10  -2    0.05    1.40
  18 -10  -2    4.24    2.09
  18  10  -2    2.15    1.55
  17 -10  -2   -1.04    1.50
  17  10  -2    2.88    1.63
 -17 -10   2    1.03    1.93
  17  10  -2    2.07    1.84
  17 -10  -2    1.38    2.01
  16  10  -2   -1.15    1.83
  16 -10  -2    0.25    1.78
  16  10  -2   -1.38    2.03
  16 -10  -2    2.74    2.30
  16 -10  -2    3.08    1.45
  15  10  -2    3.12    1.96
  15 -10  -2    1.92    1.99
  15 -10  -2   -0.57    1.57
  15  10  -2    1.18    2.22
  15 -10  -2    1.80    2.61
  14  10  -2    2.66    1.98
  14 -10  -2    1.66    2.19
  14 -10  -2   -1.30    1.66
  14 -10  -2    3.63    2.80
  14  10  -2    0.19    2.30
 -14  10   2   -0.92    1.56
  13  10  -2    3.35    2.24
  13 -10  -2    6.12    1.93
  13 -10  -2    3.04    2.41
  13  10  -2    9.00    2.09
  13  10  -2    8.67    2.59
  13 -10  -2    9.77    3.16
 -13  10   2    4.46    1.88
  12 -10  -2   13.27    2.90
  12  10  -2   19.64    3.16
  12  10  -2   20.39    3.15
  12 -10  -2   22.37    4.00
 -12  10   2   16.34    2.87
  11 -10  -2   16.65    3.44
  11  10  -2   19.79    3.62
  11  10  -2   22.63    3.77
  11  10  -2   22.52    3.87
  11 -10  -2   28.51    4.39
  10 -10  -2   17.80    3.16
  10  10  -2   16.23    3.33
  10  10  -2   24.07    3.59
  10  10  -2   24.15    3.60
  10 -10  -2   13.80    3.37
   9  10  -2    0.13    1.87
   9  10  -2   -0.27    2.43
   9  10  -2   -0.34    2.20
   9 -10  -2    0.13    1.97
   8  10  -2   15.36    2.79
   8  10  -2   20.12    3.22
   8  10  -2   15.33    2.99
   8 -10  -2   12.07    2.91
  -8 -10   2   10.73    3.23
   7  10  -2    2.47    1.77
   7  10  -2    2.35    2.43
   7 -10  -2    5.43    2.70
   7  10  -2    2.07    2.03
  -7 -10   2    1.05    2.36
   7 -10  -2    2.31    2.05
   6  10  -2    2.47    1.75
   6 -10  -2    7.63    2.67
   6  10  -2    2.04    1.90
   6 -10  -2    5.24    2.01
  -6 -10   2    5.35    2.33
   5  10  -2   13.90    2.46
   5 -10  -2   13.26    3.09
  -5 -10   2   12.76    2.86
   5 -10  -2   10.33    2.64
   4 -10  -2   38.70    5.48
   4 -10  -2   36.63    5.28
  -4 -10   2   28.84    5.38
   3 -10  -2   24.27    4.00
   3  10  -2   23.29    3.94
   3 -10  -2   28.19    3.94
  -3 -10   2   14.99    3.84
   3 -10  -2   22.51    3.77
   2 -10  -2   58.72    7.77
   2  10  -2   50.60    7.70
   2 -10  -2   52.96    7.61
  -2 -10   2   44.97    7.71
   2 -10  -2   54.50    7.68
   1 -10  -2    2.85    2.06
   1  10  -2    4.83    2.23
   1 -10  -2    6.41    2.44
  -1 -10   2    8.35    2.32
   1 -10  -2    0.33    2.04
   0  10  -2    7.31    2.48
   0 -10  -2   10.85    2.42
   0 -10  -2   10.81    2.76
   0 -10  -2    9.25    2.37
  -1 -10  -2   13.35    2.44
  -1  10  -2    9.37    2.43
  -1 -10  -2    9.26    2.74
   1 -10   2    5.71    2.14
  -1 -10  -2    9.09    2.32
  -2 -10  -2   13.98    2.66
  -2  10  -2   11.80    2.53
  -2 -10  -2   11.06    2.84
   2 -10   2    7.26    2.33
  -3  10  -2   34.00    5.65
  -3 -10  -2   44.41    5.78
  -3 -10  -2   38.12    5.85
   3 -10   2   35.94    5.66
  -4  10  -2   63.82    8.97
   4 -10   2   60.47    9.02
  -5 -10  -2    2.89    2.17
   5 -10   2    4.50    2.02
  -6 -10  -2    4.29    2.58
  -6 -10  -2    3.50    2.23
  -7 -10  -2    3.35    2.66
   7 -10   2    1.36    2.24
  -7 -10  -2    6.46    2.42
  -8 -10  -2    8.30    2.86
   8 -10   2    9.05    2.39
  -8 -10  -2    5.89    2.60
  -8  10  -2    4.23    2.20
  -9 -10  -2    5.15    2.82
   9 -10   2    3.96    2.34
  -9 -10  -2    4.73    2.57
  -9  10  -2    6.20    2.13
 -10 -10  -2   -0.69    2.80
  10 -10   2    0.76    2.25
  10 -10   2   -1.20    3.12
 -10 -10  -2    2.36    2.53
 -10  10  -2    1.87    2.04
 -11 -10  -2    1.55    2.68
  11 -10   2    2.66    2.25
  11 -10   2   -1.94    3.07
 -11 -10  -2    4.74    2.62
 -11  10  -2   -0.02    2.06
 -12 -10  -2   12.20    3.01
  12 -10   2   12.34    2.63
  12 -10   2    9.26    3.24
 -12 -10  -2    7.19    2.89
 -12  10  -2    9.09    2.48
 -13 -10  -2   33.98    4.92
  13 -10   2   30.85    4.68
  13 -10   2   29.94    5.02
 -13 -10  -2   21.82    4.84
 -13  10  -2   30.11    4.60
 -14 -10  -2    3.41    2.31
  14 -10   2    0.73    1.87
 -14  10  -2    0.77    1.75
  14 -10   2   -1.73    2.55
 -14 -10  -2    2.52    2.21
  15 -10   2   -0.69    1.74
 -15 -10  -2    4.32    2.00
  16 -10   2   -0.39    1.52
 -16 -10  -2    1.56    1.76
  17 -10   2    0.82    1.28
 -17 -10  -2   -2.01    1.50
  18  11  -2   -0.20    1.21
  18 -11  -2   -0.37    1.74
  18  11  -2   -1.10    1.27
  17  11  -2   -0.90    1.41
  17  11  -2    1.75    1.54
  17 -11  -2    0.97    1.71
  17 -11  -2   -1.26    2.21
 -17 -11   2   -0.95    1.56
  16 -11  -2   -3.18    1.58
  16  11  -2   -0.39    1.57
  16  11  -2   -2.25    1.79
  16 -11  -2    1.84    2.06
 -16 -11   2    1.90    1.84
  15  11  -2   -3.98    1.70
  15 -11  -2    0.70    1.85
  15  11  -2    0.64    1.97
  15 -11  -2    2.32    2.34
 -15 -11   2    0.66    2.04
  14  11  -2   -0.56    1.80
  14 -11  -2    1.41    2.01
  14 -11  -2    3.17    2.58
  14  11  -2    1.59    2.10
 -14 -11   2   -2.05    2.22
 -14  11   2    0.50    1.46
  13  11  -2    3.06    1.87
  13 -11  -2    1.55    2.21
  13  11  -2    4.23    1.96
  13  11  -2    2.39    2.29
  13 -11  -2    6.31    2.95
 -13 -11   2    2.18    2.39
 -13  11   2    0.96    1.65
  12  11  -2   -0.15    1.92
  12  11  -2    4.22    2.08
  12 -11  -2    3.32    3.04
  12  11  -2    0.81    2.24
 -12 -11   2    2.29    2.41
 -12  11   2   -0.54    1.67
  11  11  -2    7.24    2.21
  11  11  -2   12.18    2.56
  11 -11  -2   11.60    3.38
  11  11  -2    5.23    2.56
 -11 -11   2    3.97    2.74
  10  11  -2   -0.97    1.94
  10  11  -2    1.19    2.40
  10  11  -2    0.84    2.29
 -10 -11   2    2.94    2.54
  10 -11  -2    0.64    2.18
   9  11  -2    1.15    1.85
   9  11  -2    4.71    2.49
   9  11  -2   -0.84    2.19
  -9 -11   2   -1.22    2.47
   9 -11  -2   -0.07    2.06
   8  11  -2    1.86    1.83
   8  11  -2    3.36    2.54
   8  11  -2   -0.54    2.03
  -8 -11   2   -1.46    2.44
   8 -11  -2    5.66    2.08
   7  11  -2    0.81    1.77
   7  11  -2   -0.57    2.58
   7 -11  -2    0.27    2.95
   7 -11  -2    1.30    2.07
  -7 -11   2    0.33    2.46
   6 -11  -2    9.97    3.20
   6 -11  -2   10.62    2.56
  -6 -11   2    8.81    2.79
   5 -11  -2   26.74    5.22
  -5 -11   2   33.10    5.13
   5 -11  -2   32.90    4.98
   4  11  -2   96.01   11.38
   4 -11  -2   62.44   11.39
  -4 -11   2   97.98   11.39
   4 -11  -2   62.95   11.28
   3  11  -2  124.09   16.69
   3 -11  -2  135.21   16.71
  -3 -11   2  111.62   16.72
   3 -11  -2  100.26   16.67
   2  11  -2   31.29    4.72
   2 -11  -2   35.56    4.84
  -2 -11   2   27.00    4.77
   2 -11  -2   22.32    4.65
   1  11  -2   16.90    3.26
   1 -11  -2   12.65    3.12
   1 -11  -2   18.55    3.47
  -1 -11   2   18.39    3.39
   1 -11  -2   14.96    3.23
   0 -11  -2    6.82    2.35
   0  11  -2    7.97    2.44
   0 -11  -2    7.28    2.72
   0 -11   2    2.53    2.67
   0 -11   2    5.44    2.00
   0 -11  -2    3.69    2.27
  -1 -11  -2    0.81    2.35
  -1  11  -2    2.53    2.21
  -1 -11  -2    3.79    2.63
   1 -11   2    1.35    2.58
   1 -11   2    1.27    1.82
  -2 -11  -2    5.33    2.49
  -2  11  -2    1.36    2.22
  -2 -11  -2    1.83    2.71
   2 -11   2    5.07    1.98
  -3  11  -2    4.89    2.21
  -3 -11  -2    9.17    2.62
   3 -11   2    5.30    2.39
  -3 -11  -2    4.13    2.78
   3 -11   2    6.89    2.13
  -4  11  -2    2.79    1.93
  -4 -11  -2    0.77    2.64
   4 -11   2    2.29    2.01
  -5 -11  -2   -2.53    2.63
  -5 -11  -2    2.65    2.38
   5 -11   2    1.13    2.13
  -6 -11  -2    8.72    3.49
   6 -11   2   18.09    3.26
   6 -11   2   22.08    3.82
  -6 -11  -2   16.98    3.48
  -7 -11  -2   -2.77    2.64
  -7 -11  -2   15.76    3.02
   7 -11   2    8.53    2.43
  -7 -11  -2   -0.11    2.61
   7 -11   2    7.28    3.10
  -8 -11  -2    3.41    3.04
   8 -11   2    7.64    2.40
   8 -11   2    2.36    3.08
  -8 -11  -2    3.50    2.59
  -8  11  -2    9.57    2.20
  -9 -11  -2    2.36    2.85
   9 -11   2    2.03    2.27
  -9 -11  -2    2.02    2.46
  -9  11  -2    2.42    1.97
 -10 -11  -2   -1.10    2.83
  10 -11   2    4.06    2.21
 -10 -11  -2    4.61    2.42
 -10  11  -2    1.35    2.01
 -11 -11  -2    0.74    2.71
  11 -11   2    0.49    2.12
  11 -11   2    2.85    2.90
 -11 -11  -2   -1.95    2.31
 -11  11  -2    1.56    1.95
 -12 -11  -2    0.35    2.62
  12 -11   2   -1.12    2.06
  12 -11   2   -0.02    2.78
 -12 -11  -2    1.56    2.31
 -12  11  -2    0.95    1.86
 -13 -11  -2    5.62    2.56
  13 -11   2    3.28    1.97
  13 -11   2    1.42    2.63
 -13 -11  -2    1.98    2.14
 -13  11  -2    4.82    1.82
 -14 -11  -2    2.50    2.16
  14 -11   2    1.73    1.74
 -14 -11  -2    1.24    2.00
 -14  11  -2    2.13    1.63
  15 -11   2    1.43    1.55
 -15  11  -2    0.69    1.39
 -15 -11  -2   -0.47    1.77
  16 -11   2    0.67    1.30
 -16 -11  -2   -2.38    1.51
  17 -11   2    0.61    1.04
  17 -12  -2   -0.15    1.42
  17 -12  -2    0.58    1.78
  16 -12  -2    0.58    1.31
  16  12  -2   -0.07    1.34
  16  12  -2    0.07    1.42
  16 -12  -2    1.73    2.16
  16 -12  -2    0.68    1.73
 -16 -12   2    0.01    1.55
  15  12  -2    2.29    1.50
  15 -12  -2   -1.17    1.55
  15  12  -2   -1.84    1.62
  15 -12  -2   -1.44    2.05
 -15 -12   2    1.65    1.73
  14 -12  -2   -0.49    1.81
  14  12  -2   -1.34    1.56
  14  12  -2   -0.79    1.80
  14 -12  -2   -1.46    2.32
 -14 -12   2    0.90    1.96
 -14  12   2    0.53    1.33
  13  12  -2   -0.51    1.68
  13 -12  -2   -2.19    1.98
  13  12  -2   -1.28    1.81
  13  12  -2   -0.77    1.95
  13 -12  -2   -1.70    2.62
 -13 -12   2   -1.66    2.10
 -13  12   2    1.03    1.50
  12  12  -2    7.51    2.32
  12 -12  -2    8.10    2.66
  12  12  -2   17.50    2.54
  12 -12  -2   13.85    3.21
  12  12  -2    9.98    2.53
 -12 -12   2    4.75    2.72
 -12  12   2   12.01    2.20
  11  12  -2   25.21    4.73
  11  12  -2   45.13    4.91
  11 -12  -2   48.92    5.37
  11  12  -2   24.36    4.85
 -11 -12   2   20.65    4.99
  10  12  -2    2.23    2.34
  10  12  -2    2.71    2.06
 -10 -12   2   -0.31    2.40
   9  12  -2    8.44    2.60
   9  12  -2    5.08    2.12
  -9 -12   2    8.02    2.62
   9 -12  -2    1.33    2.22
   8  12  -2    8.51    2.68
  -8 -12   2    3.50    2.62
   8 -12  -2    3.29    2.23
   7 -12  -2   11.43    3.14
  -7 -12   2    3.34    2.64
   7 -12  -2    5.47    2.36
   6 -12  -2    1.91    2.99
  -6 -12   2   -2.49    2.55
   6 -12  -2   -0.19    2.23
   5 -12  -2   37.36    5.43
   5 -12  -2   37.53    5.15
  -5 -12   2   20.82    5.32
   4  12  -2  164.33   21.96
  -4 -12   2  134.94   21.99
   4 -12  -2  164.88   21.99
   4 -12  -2  153.58   21.92
   3  12  -2  347.37   48.43
  -3 -12   2  346.93   48.48
   3 -12  -2  348.34   48.45
   3 -12  -2  334.51   48.44
   2 -12  -2  242.02   29.13
   2  12  -2  187.69   29.09
   2 -12  -2  171.77   29.03
   2 -12  -2  244.31   29.12
  -2 -12   2  188.24   29.14
   2 -12  -2  232.36   29.11
   1  12  -2   14.63    3.37
   1 -12  -2   12.95    3.30
  -1 -12   2   13.03    3.51
   1 -12  -2   13.43    3.36
   0 -12  -2    5.15    2.51
   0  12  -2    6.14    2.48
   0 -12  -2    5.13    2.85
   0 -12   2    4.70    2.82
   0 -12   2    1.85    1.98
  -1 -12  -2    2.35    2.59
  -1  12  -2    4.79    2.43
  -1 -12  -2    2.43    2.93
   1 -12   2    3.74    2.45
   1 -12   2    8.11    2.05
  -2  12  -2   10.21    2.54
  -2 -12  -2   11.29    2.87
   2 -12   2    7.67    2.73
  -2 -12  -2   10.68    3.08
   2 -12   2    7.67    2.80
   2 -12   2    6.41    2.33
  -3 -12  -2    5.37    2.72
  -3  12  -2    4.36    2.08
   3 -12   2    1.79    2.38
  -3 -12  -2   -1.63    2.82
   3 -12   2    2.76    2.04
   3 -12   2   -0.02    2.70
  -4  12  -2    2.74    2.06
  -4 -12  -2    5.10    2.94
  -4 -12  -2    4.18    2.91
   4 -12   2    3.09    2.87
   4 -12   2    7.77    2.31
  -4 -12  -2    9.20    2.70
  -5 -12  -2   49.47    7.71
  -5 -12  -2   54.19    7.70
   5 -12   2   48.71    7.76
  -6 -12  -2    9.68    3.16
   6 -12   2   13.24    2.95
   6 -12   2   11.82    3.39
  -6 -12  -2   14.25    3.17
  -7 -12  -2   -0.68    2.47
  -7 -12  -2    1.91    3.04
   7 -12   2   -0.74    2.35
   7 -12   2    1.91    2.86
  -7 -12  -2    2.14    2.52
  -7  12  -2    1.70    1.90
  -8 -12  -2    6.19    3.04
   8 -12   2    1.64    2.86
  -8 -12  -2    1.77    2.53
  -8  12  -2   -1.78    1.95
  -9 -12  -2    1.73    2.88
   9 -12   2    6.87    2.89
  -9 -12  -2    2.22    2.41
  -9  12  -2    1.36    1.92
 -10 -12  -2   -2.35    2.80
 -10 -12  -2    0.57    2.33
 -10  12  -2   -0.90    1.89
  11 -12   2    4.47    2.02
 -11 -12  -2    0.59    2.25
 -11  12  -2   -0.27    1.83
 -12 -12  -2    1.52    2.45
  12 -12   2   -1.59    1.86
  12 -12   2    1.66    2.55
 -12 -12  -2   -0.51    2.13
 -12  12  -2    1.46    1.66
 -13 -12  -2    2.09    2.30
  13 -12   2    2.69    1.70
 -13 -12  -2   -0.51    2.00
 -13  12  -2    4.45    1.60
 -14 -12  -2    1.11    1.86
  14 -12   2    0.36    1.50
 -14  12  -2    1.38    1.35
 -14 -12  -2   -0.25    1.75
  15 -12   2   -2.10    1.34
 -15  12  -2   -1.26    1.16
 -15 -12  -2    0.98    1.56
  16 -12   2   -1.75    1.07
  16 -13  -2    0.70    1.37
  15 -13  -2    0.56    1.30
  15 -13  -2    1.41    1.71
 -15 -13   2    1.17    1.48
  14 -13  -2    0.81    1.55
  14  13  -2    0.53    1.45
  14 -13  -2    0.55    2.01
 -14 -13   2   -0.20    1.68
  13 -13  -2   -3.48    1.81
  13  13  -2   -1.18    1.62
  13  13  -2   -1.78    1.60
  13 -13  -2   -0.21    2.28
 -13 -13   2   -0.31    1.86
 -13  13   2    2.03    1.33
  12 -13  -2    1.16    1.96
  12  13  -2   -0.16    1.86
  12  13  -2    0.66    1.70
 -12 -13   2   -0.84    2.02
 -12  13   2    0.47    1.45
  11  13  -2    5.66    2.15
  11 -13  -2    5.26    2.76
 -11 -13   2    3.37    2.23
 -11  13   2    2.14    1.64
  10  13  -2    1.03    2.21
 -10 -13   2    2.44    2.30
   9  13  -2    1.74    2.36
  -9 -13   2   -0.98    2.39
   9 -13  -2    6.75    2.10
   8  13  -2    2.41    2.46
  -8 -13   2   -1.49    2.42
   8 -13  -2    1.55    2.08
   7 -13  -2    6.48    3.05
  -7 -13   2    0.41    2.52
   7 -13  -2   -1.09    2.14
   6 -13  -2   11.03    3.07
   6 -13  -2    8.76    2.41
   5  13  -2  113.09   14.66
  -5 -13   2   95.73   14.71
   5 -13  -2  103.58   14.71
   5 -13  -2   96.24   14.61
   4  13  -2   82.49   11.52
   4 -13  -2   91.93   11.61
  -4 -13   2   69.61   11.56
   4 -13  -2   75.28   11.48
   3  13  -2   35.88    5.49
   3 -13  -2   32.61    5.61
  -3 -13   2   36.83    5.60
   3 -13  -2   30.54    5.38
   2 -13  -2   73.63    9.54
   2  13  -2   69.68    9.42
   2 -13  -2   50.80    9.27
   2 -13  -2   63.80    9.52
  -2 -13   2   78.92    9.54
   2 -13  -2   60.99    9.40
   1 -13  -2   63.06    7.53
  -1 -13   2   45.71    7.48
   1 -13  -2   60.99    7.44
   1  13  -2   40.84    7.32
   1 -13  -2   41.27    7.24
   0 -13  -2   10.02    2.78
   0  13  -2    7.34    2.78
   0 -13  -2   13.98    3.26
  -1  13  -2    5.51    2.45
  -1 -13  -2    6.13    2.76
   1 -13   2    6.52    2.74
  -1 -13  -2    7.51    3.00
   1 -13   2    7.37    2.17
  -2 -13  -2   17.35    3.11
  -2  13  -2   11.11    2.59
   2 -13   2    7.81    2.85
  -2 -13  -2   13.93    3.18
   2 -13   2    6.01    2.73
   2 -13   2    8.22    2.47
  -3 -13  -2   13.24    3.04
  -3  13  -2    7.49    2.31
   3 -13   2    9.39    2.58
  -3 -13  -2    8.44    3.03
   3 -13   2    2.32    2.75
   3 -13   2    7.29    2.36
  -3 -13  -2    7.45    2.90
  -4 -13  -2   58.46    6.96
  -4 -13  -2   44.33    6.91
   4 -13   2   36.72    6.84
   4 -13   2   36.48    6.65
  -4 -13  -2   53.11    6.92
  -5 -13  -2   56.92    9.63
   5 -13   2   70.92    9.53
  -5 -13  -2   73.04    9.69
   5 -13   2   59.24    9.64
  -6 -13  -2    3.73    2.83
   6 -13   2   11.41    2.70
   6 -13   2   11.48    2.95
  -6 -13  -2    6.25    2.93
  -7 -13  -2    4.99    2.44
   7 -13   2    1.80    2.11
   7 -13   2    1.46    2.28
   7 -13   2    0.28    2.66
  -7 -13  -2    2.36    2.48
  -7  13  -2    3.13    1.87
  -8 -13  -2    3.51    2.93
   8 -13   2   -1.25    2.63
  -8 -13  -2    0.24    2.47
  -8  13  -2    1.56    1.81
  -9 -13  -2    1.95    2.80
   9 -13   2    2.14    2.60
  -9 -13  -2   -5.78    2.33
  -9  13  -2   -0.94    1.75
 -10 -13  -2    1.54    2.61
  10 -13   2    1.14    2.50
 -10 -13  -2    2.08    2.14
 -10  13  -2    1.66    1.71
 -11 -13  -2    2.00    2.38
 -11 -13  -2    1.08    2.08
 -11  13  -2    2.18    1.60
 -12 -13  -2    0.06    1.96
 -12  13  -2    0.35    1.47
 -13 -13  -2   12.08    2.29
 -13  13  -2    6.13    1.77
 -13 -13  -2   10.63    2.18
 -14  13  -2    0.62    1.13
 -14 -13  -2    4.56    1.55
  14 -14  -2    0.95    1.25
  14 -14  -2    0.75    1.86
  14 -14  -2   -0.67    1.59
  13 -14  -2   -0.08    1.46
  13 -14  -2   -1.55    1.90
  13 -14  -2    0.58    2.15
 -13 -14   2    0.60    1.58
 -13  14   2   -0.78    1.09
  12 -14  -2   11.47    2.01
  12  14  -2    6.47    1.92
  12 -14  -2   10.29    2.44
 -12 -14   2    3.38    2.07
 -12  14   2    6.01    1.63
  11  14  -2    2.25    1.89
 -11 -14   2    3.45    1.99
 -11  14   2    2.28    1.43
  10  14  -2   -1.96    1.99
 -10 -14   2    0.13    2.06
   9  14  -2    1.78    2.16
  -9 -14   2    2.02    2.21
   8 -14  -2    4.17    2.84
  -8 -14   2    1.93    2.38
   8 -14  -2    3.06    2.03
   7 -14  -2    3.52    2.83
  -7 -14   2    3.18    2.45
   7 -14  -2    2.66    2.03
   6 -14  -2    9.80    3.07
  -6 -14   2    5.75    2.74
   6 -14  -2    9.24    2.42
   5  14  -2    8.47    2.81
   5 -14  -2   11.51    3.09
   5 -14  -2    7.40    2.57
  -5 -14   2    8.06    2.88
   4  14  -2    2.52    2.63
   4 -14  -2    3.85    2.89
  -4 -14   2    5.41    2.66
   4 -14  -2    4.39    2.39
   3  14  -2    5.94    2.62
   3 -14  -2    5.03    2.84
   3 -14  -2    3.13    2.38
  -3 -14   2    4.06    2.69
   2  14  -2    4.37    2.59
   2 -14  -2    7.04    2.92
   2 -14  -2    6.07    2.54
  -1 -14   2   -1.51    2.64
   1 -14  -2    3.17    2.92
   1 -14  -2    4.94    2.74
   1  14  -2    0.48    2.39
   1 -14  -2    2.32    2.13
   0 -14   2    5.18    2.65
   0 -14  -2    2.53    2.94
   0 -14  -2    5.80    2.65
   0  14  -2    3.99    2.34
   0 -14  -2    3.42    2.35
   1 -14   2    2.20    2.55
  -1 -14  -2    4.03    2.81
  -1  14  -2    1.46    2.14
  -1 -14  -2    1.45    2.39
  -1 -14  -2    0.59    2.51
  -2  14  -2    2.17    2.03
  -2 -14  -2    0.59    2.50
   2 -14   2    3.23    2.36
  -2 -14  -2    6.13    2.77
   2 -14   2    1.90    1.94
  -2 -14  -2    2.89    2.71
  -3  14  -2    9.12    2.34
  -3 -14  -2   15.22    3.10
  -3 -14  -2   14.41    3.09
   3 -14   2   14.55    2.68
   3 -14   2    4.74    2.70
   3 -14   2    8.43    2.52
  -3 -14  -2    7.21    3.10
  -4 -14  -2   36.36    6.43
  -4 -14  -2   57.55    6.47
   4 -14   2   57.10    6.35
   4 -14   2   24.53    6.30
  -4 -14  -2   31.29    6.49
  -5 -14  -2   11.32    4.80
  -5 -14  -2   40.93    4.98
   5 -14   2   46.42    4.71
   5 -14   2   14.96    4.71
  -5 -14  -2   28.65    4.93
   6 -14   2   26.34    3.18
  -6 -14  -2    2.68    3.49
   6 -14   2   21.51    3.36
   6 -14   2    8.45    3.52
  -6 -14  -2    9.15    3.67
  -6  14  -2   23.20    3.03
   7 -14   2   12.94    2.19
   7 -14   2    4.20    2.40
   7 -14   2    4.63    2.66
  -7 -14  -2    0.58    2.61
  -7  14  -2    9.43    1.99
  -8 -14  -2    2.60    2.54
   8 -14   2    4.30    1.84
   8 -14   2    2.60    2.40
  -8 -14  -2    4.51    2.32
  -8  14  -2    1.47    1.65
  -9 -14  -2    0.68    2.40
   9 -14   2   -0.06    1.69
   9 -14   2    0.98    2.25
  -9 -14  -2    2.65    2.14
  -9  14  -2   -0.42    1.52
 -10 -14  -2    2.52    2.27
  10 -14   2    0.36    1.58
 -10 -14  -2   -1.41    2.01
 -10  14  -2   -1.06    1.41
 -11 -14  -2    1.96    2.03
  11 -14   2    1.52    1.47
 -11 -14  -2   -1.16    1.83
 -11  14  -2    1.65    1.33
 -12 -14  -2    0.60    1.80
  12 -14   2    0.35    1.28
 -12  14  -2    0.98    1.15
 -12 -14  -2   -0.05    1.67
  13 -14   2    1.40    1.09
 -13  14  -2    1.00    0.97
 -13 -14  -2   -0.81    1.42
  12 -15  -2    0.96    1.37
  12 -15  -2    4.67    1.76
  11 -15  -2    0.26    1.55
  11  15  -2    0.45    1.49
  11 -15  -2    3.53    1.99
 -11  15   2    0.76    1.17
  10  15  -2    2.79    1.72
  10 -15  -2    2.99    2.13
 -10 -15   2    0.59    1.76
 -10  15   2    1.25    1.31
   9  15  -2    2.90    1.89
   9 -15  -2    4.14    2.24
  -9 -15   2   -0.71    1.94
   8 -15  -2   -0.04    2.46
  -8 -15   2   -2.12    2.04
   7 -15  -2   10.99    2.93
  -7 -15   2    9.19    2.59
   7 -15  -2    9.16    2.33
   6  15  -2    0.30    2.20
   6 -15  -2    0.91    2.63
  -6 -15   2    1.42    2.26
   6 -15  -2    1.73    1.93
   5  15  -2    0.56    2.25
   5 -15  -2    3.28    2.67
  -5 -15   2    3.82    2.35
   5 -15  -2   -0.68    1.95
   4  15  -2    3.78    2.33
   4 -15  -2    0.98    2.64
   4 -15  -2    3.44    2.10
  -3 -15   2   37.12    6.54
   3  15  -2   45.74    6.40
   3 -15  -2   42.40    6.53
   3 -15  -2   42.55    6.39
  -2 -15   2   36.47    6.66
   2 -15  -2   52.41    6.69
   2  15  -2   42.03    6.53
  -1 -15   2    8.53    2.74
   1 -15  -2    8.74    2.69
   1  15  -2    4.09    2.33
   0 -15   2    7.23    2.65
   0 -15  -2   10.52    2.69
   0  15  -2    6.21    2.30
   1 -15   2    0.90    2.29
  -1 -15  -2    5.48    2.62
  -1  15  -2   -0.88    1.87
  -1 -15  -2    0.99    2.41
   2 -15   2   -1.00    2.18
  -2 -15  -2   -0.23    2.58
  -2  15  -2    0.69    1.74
  -2 -15  -2    2.24    2.30
  -2 -15  -2    3.80    2.29
  -2 -15  -2    2.06    2.30
  -3 -15  -2    1.16    2.58
  -3 -15  -2    5.45    2.44
  -3 -15  -2    6.07    2.22
   3 -15   2    0.53    2.36
  -3 -15  -2    5.65    2.39
  -4 -15  -2    4.80    2.57
  -4 -15  -2    5.43    2.50
   4 -15   2    4.47    2.38
  -4 -15  -2    6.67    2.50
   5 -15   2    0.71    1.77
  -5 -15  -2    1.30    2.34
  -5 -15  -2    4.19    2.36
   5 -15   2    1.49    2.14
  -5  15  -2    1.32    1.49
  -5 -15  -2   -0.13    2.40
  -6 -15  -2    6.18    2.33
   6 -15   2    4.62    1.82
   6 -15   2    5.65    2.16
  -6  15  -2    4.55    1.63
  -6 -15  -2    2.18    2.39
   7 -15   2    4.29    1.71
   7 -15   2    4.70    2.01
  -7  15  -2    4.09    1.56
  -7 -15  -2    2.65    2.23
   8 -15   2    0.75    1.53
  -8 -15  -2   -3.13    2.06
  -8  15  -2   -0.20    1.35
  -9 -15  -2    0.34    2.02
   9 -15   2    3.42    1.42
  -9 -15  -2    1.46    1.90
  -9  15  -2   -1.89    1.25
  10 -15   2   -0.33    1.26
 -10 -15  -2   -1.64    1.76
 -10  15  -2    0.09    1.13
  11 -15   2   -0.57    1.12
 -11 -15  -2   -0.64    1.54
  10  16  -2    1.71    1.31
  10 -16  -2   -1.44    1.35
  -9 -16   2    4.50    2.01
   9  16  -2    6.61    1.61
   9 -16  -2    5.44    1.95
  -9  16   2    2.76    1.30
  -8 -16   2    3.00    2.09
   8 -16  -2    4.20    2.05
  -7 -16   2    2.71    2.14
   7 -16  -2   -0.34    2.11
  -6 -16   2    3.34    2.36
   6  16  -2    5.03    1.95
   6 -16  -2    7.82    2.37
   6 -16  -2    4.79    1.86
  -5 -16   2    8.21    2.86
   5  16  -2   14.46    2.56
   5 -16  -2   12.93    2.94
   5 -16  -2   11.96    2.47
  -4 -16   2   13.05    3.24
   4  16  -2   17.21    2.97
   4 -16  -2   17.39    3.27
   4 -16  -2   15.19    2.89
  -3 -16   2    9.14    2.70
   3  16  -2   11.33    2.38
   3 -16  -2    9.73    2.70
   3 -16  -2    8.34    2.31
  -2 -16   2    3.00    2.33
   2 -16  -2    6.12    2.40
   2  16  -2    5.38    2.01
  -1 -16   2    3.02    2.21
   1 -16  -2    2.05    2.28
   1  16  -2    3.16    1.83
   0 -16   2    3.35    2.15
   0  16  -2    1.58    1.69
   0 -16  -2    2.27    2.17
   1 -16   2    2.37    2.08
  -1  16  -2    2.67    1.59
  -1 -16  -2    1.72    2.15
  -1 -16  -2    0.72    1.97
   2 -16   2   -0.91    1.93
   2 -16   2   -0.11    2.07
  -2 -16  -2    2.03    1.95
  -2 -16  -2    0.74    1.95
   3 -16   2    0.61    1.54
   3 -16   2    2.77    2.08
  -3 -16  -2    0.72    1.94
   4 -16   2   -0.59    1.52
   4 -16   2    4.82    1.96
  -4 -16  -2    3.53    1.95
  -4  16  -2    1.27    1.28
   5 -16   2    0.19    1.43
   5 -16   2    0.32    1.86
  -5  16  -2   -1.72    1.24
  -5 -16  -2   -1.80    1.90
   6 -16   2    1.33    1.36
   6 -16   2    1.12    1.74
  -6  16  -2   -0.34    1.18
  -6 -16  -2    1.00    1.79
   7 -16   2    1.95    1.32
  -7  16  -2    0.61    1.12
  -7 -16  -2    2.24    1.74
   8 -16   2   -0.11    1.21
  -8  16  -2   -0.18    1.03
  -8 -16  -2   -0.10    1.56
  -9 -16  -2    0.23    1.40
  -7 -17   2    2.26    1.68
   7 -17  -2    2.22    1.60
  -6 -17   2    1.64    1.74
   6  17  -2    1.31    1.36
   6 -17  -2    0.54    1.70
  -5 -17   2    4.05    1.89
   5  17  -2    3.93    1.54
   5 -17  -2    3.16    1.89
   5 -17  -2    4.13    1.54
  -4 -17   2   -0.56    1.83
   4  17  -2    0.29    1.48
   4 -17  -2    1.28    1.84
   4 -17  -2   -1.47    1.45
  -3 -17   2    4.26    2.05
   3  17  -2    3.17    1.72
   3 -17  -2    9.94    2.06
   3 -17  -2    7.51    1.76
  -2 -17   2   11.82    2.49
   2  17  -2    5.12    2.22
  -1 -17   2    7.27    2.15
   1  17  -2    4.64    1.82
   0 -17   2    2.36    1.75
   0  17  -2    1.17    1.32
   0 -17   2    1.79    1.81
   0 -17  -2    1.16    1.78
   1 -17   2    5.89    1.38
   1 -17   2    3.32    1.89
  -1 -17  -2    1.98    1.74
   2 -17   2    0.03    1.20
   2 -17   2    1.88    1.72
  -2 -17  -2   -0.64    1.64
   3 -17   2   -1.11    1.18
   3 -17   2    1.71    1.66
  -3 -17  -2    1.11    1.55
   4 -17   2    0.51    1.13
   4  17   2   -0.56    1.40
   4 -17   2    2.55    1.56
  -4 -17  -2   -0.68    1.52
   5  17   2    1.25    1.40
  -5 -17  -2    2.05    1.44
  -6 -17  -2    2.87    1.41
  22   0  -3   -0.29    1.17
 -22   0   3   -2.02    1.42
  21   0  -3    1.41    1.50
 -21   0   3    6.54    1.88
  20   0  -3   -0.45    1.64
 -20   0   3   -1.05    2.17
  19   0  -3    1.38    1.83
 -19   0   3   -1.31    2.49
  18   0  -3    1.85    1.94
  18   0  -3   -0.02    1.74
 -18   0   3    2.02    2.72
  17   0  -3    1.68    2.04
  17   0  -3   -1.39    1.82
 -17   0   3    2.60    2.85
  16   0  -3    4.34    2.09
  16   0  -3    3.27    1.93
  15   0  -3   -0.99    2.03
  15   0  -3   -1.46    1.88
  14   0  -3    2.70    1.95
  14   0  -3    0.85    2.23
  14   0  -3    2.05    1.94
  14   0  -3    3.16    1.88
  13   0  -3    2.98    1.88
  13   0  -3   -0.07    2.19
  13   0  -3    6.46    1.93
  13   0  -3    2.29    1.83
  12   0  -3    2.93    1.77
  12   0  -3    4.68    1.85
  12   0  -3    2.26    1.72
  11   0  -3    4.06    1.63
  11   0  -3    2.37    1.80
  11   0  -3   -0.27    2.18
  11   0  -3    2.51    1.61
  10   0  -3   10.01    2.34
  10   0  -3   10.60    2.32
   9   0  -3    2.41    1.43
   9   0  -3    0.58    2.13
   9   0  -3    3.41    1.71
   9   0  -3    0.29    1.44
   8   0  -3   -0.06    1.56
   8   0  -3   -0.54    1.35
   8   0  -3    3.22    1.63
   8   0  -3    0.93    2.01
   8   0  -3   -0.16    1.38
   7   0  -3    6.30    1.63
   7   0  -3    2.03    2.13
   7   0  -3    4.71    1.51
   6   0  -3    5.44    1.91
   5   0  -3    1.32    1.76
   4   0  -3    1.39    1.64
   3   0  -3    5.23    1.85
  -1   0   3    1.84    0.59
   0   0   3    4.53    1.17
   1   0   3    1.53    1.25
   1   0   3    2.31    1.62
  -1   0  -3    1.55    1.59
  -2   0  -3    4.03    1.69
   2   0   3    2.83    1.70
   2   0   3    2.50    1.47
   3   0   3    6.02    1.76
   3   0   3    6.81    2.01
  -3   0  -3    5.03    1.91
  -4   0  -3    2.14    1.74
   4   0   3    2.21    1.62
  -4   0  -3    2.05    1.42
  -4   0  -3    2.24    1.15
   4   0   3    2.08    1.87
  -5   0  -3    1.33    1.34
  -5   0  -3    1.17    1.38
  -5   0  -3    3.61    1.15
   5   0   3    0.98    1.73
  -5   0  -3   -0.42    1.94
  -6   0  -3    0.77    1.39
   6   0   3    1.37    1.80
  -6   0  -3   -0.67    1.35
  -6   0  -3    1.39    1.95
  -6   0  -3   -0.30    1.13
  -7   0  -3    0.01    1.23
  -7   0  -3    1.15    1.33
  -8   0  -3   -0.24    1.35
  -8   0  -3   -0.39    1.40
  -9   0  -3    0.18    1.41
 -10   0  -3    1.12    1.77
 -10   0  -3    0.30    1.63
 -11   0  -3    1.76    1.92
 -11   0  -3    3.87    1.75
 -12   0  -3    0.50    2.01
 -12   0  -3   -0.50    1.72
 -13   0  -3    0.54    2.04
 -14   0  -3   -0.79    2.15
 -14   0  -3    1.35    1.74
 -15   0  -3   -2.29    2.22
  15   0   3    3.81    1.92
 -16   0  -3   -0.87    2.03
  16   0   3    0.40    1.80
 -17   0  -3   -2.77    1.95
  17   0   3    1.60    1.73
 -18   0  -3    1.24    1.75
  18   0   3    1.04    1.56
  19   0   3    1.26    1.32
  20   0   3   -0.49    1.52
 -20   0  -3   -0.88    1.09
 -22  -1   3    0.86    1.38
  22  -1  -3    1.39    1.15
  22   1  -3   -1.30    1.12
 -21   1   3    2.71    1.80
 -21  -1   3    1.75    1.81
  21  -1  -3    1.27    1.43
  21   1  -3   -0.86    1.36
  20   1  -3    1.50    1.51
 -20   1   3    0.82    2.12
 -20  -1   3   -1.68    2.16
  20   1  -3    1.41    1.59
  20  -1  -3    1.76    1.67
 -19  -1   3   -3.80    2.47
  19   1  -3   -1.53    1.71
 -19   1   3    2.69    2.43
  19   1  -3   -0.41    1.75
  19  -1  -3    2.43    1.84
  18   1  -3    0.62    1.87
 -18   1   3    1.30    2.67
 -18  -1   3   -0.10    2.72
  18   1  -3    0.16    1.88
  18  -1  -3    0.79    2.01
 -17  -1   3   13.59    3.40
  17   1  -3   11.26    2.64
 -17   1   3   11.79    3.32
  17   1  -3   11.64    2.63
  17  -1  -3   13.53    2.77
  16   1  -3   -0.47    2.05
 -16  -1   3    1.82    2.93
  16   1  -3   -0.90    2.04
  16   1  -3    1.08    2.02
  16  -1  -3   -2.31    2.12
  15   1  -3    3.00    2.14
  15  -1  -3    1.99    1.90
  15   1  -3    5.58    2.05
  15  -1  -3    7.04    2.21
  15  -1  -3    4.73    2.43
  15   1  -3    5.47    2.21
  14  -1  -3    0.52    1.73
  14   1  -3    4.07    1.89
  14  -1  -3    2.48    1.98
  14   1  -3   -2.43    2.09
  14   1  -3    0.92    1.98
  13   1  -3    2.62    1.75
  13  -1  -3    2.45    1.87
  13   1  -3   -0.21    2.08
  13   1  -3   -1.62    2.00
  13   1  -3   -0.23    1.88
  13  -1  -3    0.69    1.67
  12  -1  -3    2.74    1.63
  12   1  -3    5.38    1.74
  12  -1  -3    3.86    1.83
  12   1  -3    3.99    2.06
  12   1  -3    2.73    2.12
  12  -1  -3    3.56    2.52
  12   1  -3    5.37    1.90
  11  -1  -3   -0.48    1.46
  11  -1  -3    3.01    1.92
  11  -1  -3    0.19    1.64
  11   1  -3   -1.04    1.56
  11   1  -3   -2.12    1.93
  11   1  -3   -0.79    2.02
  11  -1  -3   -4.15    2.43
  11   1  -3   -0.22    1.70
  10  -1  -3    1.79    1.40
  10   1  -3    2.01    1.59
  10  -1  -3    0.19    2.32
  10   1  -3    1.55    1.83
  10   1  -3   -0.24    1.93
  10  -1  -3    2.24    2.05
  10   1  -3    1.92    1.51
  10  -1  -3    1.83    1.58
   9  -1  -3    1.06    1.30
   9   1  -3    1.63    1.54
   9  -1  -3    1.22    1.90
   9   1  -3    1.07    1.88
   9  -1  -3   -4.03    2.26
   9   1  -3   -3.80    2.00
   9   1  -3   -4.78    1.83
   9  -1  -3    0.41    1.49
   9   1  -3   -0.83    1.41
   8   1  -3    6.84    1.88
   8  -1  -3   10.75    2.01
   8   1  -3   10.67    1.79
   8  -1  -3   12.33    1.87
   8  -1  -3    9.01    2.16
   8   1  -3    2.61    2.33
   8   1  -3   -0.38    2.10
   8  -1  -3    3.25    2.57
   8   1  -3   12.38    2.17
   7  -1  -3   66.04    8.63
   7   1  -3   50.65    8.57
   7  -1  -3   61.29    8.60
   7  -1  -3   72.25    8.67
   7   1  -3   38.44    8.64
   7   1  -3   64.56    8.71
   7  -1  -3   83.79    8.78
   7   1  -3   64.24    8.68
   7   1  -3   59.01    8.61
   6  -1  -3   71.17    9.81
   6   1  -3   71.56    9.73
   6   1  -3   56.07    9.80
   6  -1  -3   69.52    9.65
   5  -1  -3   56.20    8.36
   5   1  -3   60.43    8.42
   4   1  -3  108.97   14.86
   4  -1  -3  101.31   14.81
   3   1  -3   43.13    5.95
   3  -1  -3   37.94    5.87
  -2   1   3  510.60   74.54
   2   1  -3  598.86   74.61
   1  -1   3  316.73   45.67
  -1   1  -3  289.85   45.67
   1   1   3  350.82   45.70
   1  -1   3  384.55   45.73
   2  -1   3  273.68   42.44
   2  -1   3  354.78   42.50
  -2   1  -3  254.15   42.44
  -2  -1  -3  348.82   42.51
   2   1   3  352.26   42.48
   2   1   3  293.23   42.46
  -3  -1  -3   10.85    2.70
   3   1   3   21.07    2.80
   3   1   3   14.71    2.62
   3  -1   3   19.84    2.70
  -3   1  -3    7.30    2.53
   3  -1   3   11.22    2.53
  -4  -1  -3   96.67   11.13
  -4   1  -3   80.80   11.15
  -4  -1  -3   87.86   10.99
   4  -1   3   74.37   11.09
  -4   1  -3   70.41   11.12
  -4   1  -3   66.65   11.01
  -4  -1  -3   63.05   11.00
  -4  -1  -3   87.18   11.17
   4   1   3   85.91   11.14
   4  -1   3   83.81   11.18
  -5  -1  -3   44.37    6.98
  -5   1  -3   24.05    7.11
  -5  -1  -3   22.53    7.08
  -5   1  -3   49.38    6.93
  -5   1  -3   44.32    6.99
  -5  -1  -3   36.51    6.96
   5  -1   3   79.24    7.28
   5  -1   3   70.19    7.16
  -5   1  -3   46.40    7.15
  -5  -1  -3   55.68    6.95
  -5  -1  -3   68.16    7.26
   5   1   3   84.45    7.21
  -6  -1  -3    2.02    1.35
  -6   1  -3    1.91    1.99
  -6  -1  -3    1.92    1.92
   6  -1   3    1.46    1.83
  -6   1  -3    1.53    1.12
   6   1   3    0.79    1.78
  -6   1  -3    1.29    1.45
  -6  -1  -3   -0.08    1.34
  -6  -1  -3    1.76    2.06
  -6   1  -3   -0.66    1.86
  -6  -1  -3    1.47    1.18
  -7  -1  -3   66.42    9.09
  -7   1  -3   72.68    9.11
  -7   1  -3   63.75    9.06
  -7   1  -3   53.54    9.05
  -7  -1  -3   73.94    9.07
  -7  -1  -3   55.43    9.05
  -8  -1  -3   52.29    6.47
  -8   1  -3   58.56    6.49
  -8  -1  -3   50.87    6.44
  -8   1  -3   40.67    6.43
  -8   1  -3   34.25    6.39
  -8  -1  -3   37.82    6.41
  -9  -1  -3   61.80    7.24
  -9   1  -3   62.77    7.26
  -9  -1  -3   43.86    7.24
  -9  -1  -3   44.20    7.16
  -9   1  -3   43.60    7.15
 -10   1  -3   33.13    4.18
 -10  -1  -3   20.52    4.15
 -11   1  -3   26.37    3.46
 -11  -1  -3   14.29    3.37
 -12   1  -3   -0.34    2.02
 -12  -1  -3    1.04    1.85
 -12  -1  -3    0.21    1.68
 -13   1  -3    0.70    2.10
 -13  -1  -3    2.59    1.87
 -13  -1  -3    0.31    1.74
 -14   1  -3    2.27    2.13
 -14  -1  -3   -0.62    2.21
 -14  -1  -3    2.26    1.75
 -15   1  -3    0.16    2.21
 -15  -1  -3    1.11    2.18
  15  -1   3    1.53    1.96
  15   1   3    3.08    1.88
 -16   1  -3    0.88    1.98
 -16  -1  -3   -0.43    2.07
  16  -1   3    0.70    1.86
  16   1   3    0.94    1.80
 -17   1  -3    3.46    1.84
 -17  -1  -3   -0.23    1.98
  17   1   3    0.15    1.68
  17  -1   3    1.25    1.73
 -18   1  -3    1.22    1.71
 -18  -1  -3    4.69    1.76
  18  -1   3   -0.44    1.55
  18   1   3    0.04    1.49
  19  -1   3    0.94    1.33
  19   1   3   -0.55    1.26
 -19  -1  -3    0.20    1.29
  20  -1   3   -0.66    1.52
 -20  -1  -3   -0.47    1.10
  22   2  -3    0.74    1.05
  21   2  -3   -1.03    1.34
 -21   2   3   -0.27    1.75
 -21  -2   3    0.99    1.79
  21  -2  -3    1.61    1.40
  21   2  -3   -2.50    1.31
  20   2  -3    0.09    1.59
 -20  -2   3    3.87    2.14
 -20   2   3    4.27    2.16
  20   2  -3    0.42    1.49
  20  -2  -3    0.36    1.67
  19   2  -3    1.26    1.83
 -19  -2   3    4.39    2.45
 -19   2   3    0.43    2.44
  19   2  -3    1.53    1.70
  19  -2  -3    1.68    1.87
  18   2  -3    2.67    1.99
 -18  -2   3    0.29    2.67
 -18   2   3    4.39    2.63
  18   2  -3    0.24    1.77
  18  -2  -3    2.30    2.03
  17   2  -3    8.17    2.32
 -17  -2   3   10.71    3.01
  17  -2  -3    5.83    2.36
  17   2  -3    5.30    2.13
  17   2  -3    3.53    2.27
 -16  -2   3   52.17    7.22
  16  -2  -3   44.51    6.89
  16   2  -3   46.61    6.81
  16   2  -3   46.20    6.91
  16   2  -3   43.73    6.93
  15   2  -3   24.75    4.53
  15   2  -3   27.11    4.36
  15  -2  -3   29.68    4.49
  15   2  -3   29.14    4.56
  14   2  -3   63.91    8.18
  14  -2  -3   69.28    8.24
  14  -2  -3   41.27    8.45
  14   2  -3   43.06    8.30
  14   2  -3   54.34    8.29
  13   2  -3   -0.64    1.70
  13  -2  -3   -1.48    1.92
  13  -2  -3    0.43    2.70
  13   2  -3    1.03    2.19
  13  -2  -3    1.80    2.50
  13   2  -3   -1.07    1.96
 -12  -2   3    5.18    2.51
  12  -2  -3    0.84    2.05
  12  -2  -3    1.14    1.81
  12   2  -3    2.27    1.60
  12  -2  -3   -0.05    2.63
  12   2  -3    1.19    2.07
  12   2  -3    0.90    1.88
  11  -2  -3    7.65    2.23
 -11  -2   3    6.61    2.56
  11   2  -3    7.54    1.80
  11  -2  -3    5.80    1.97
  11  -2  -3    7.19    2.75
  11   2  -3    9.52    2.27
  11   2  -3    3.82    2.17
  11   2  -3    6.81    2.03
 -10  -2   3   45.42    6.07
  10   2  -3   42.97    5.81
  10  -2  -3   43.40    5.87
  10   2  -3   47.19    5.99
  10  -2  -3   34.62    6.02
  10  -2  -3   23.02    6.15
  10   2  -3   27.21    5.95
  10   2  -3   45.97    5.91
   9   2  -3    2.52    1.67
   9   2  -3    7.55    1.46
   9  -2  -3    4.55    1.62
   9   2  -3    7.77    1.97
   9  -2  -3    1.77    2.46
   9   2  -3   -3.68    1.95
   9  -2  -3    1.24    2.06
   8  -2  -3   80.54   10.23
   8   2  -3   72.90   10.15
   8  -2  -3   75.65   10.18
   8  -2  -3   72.68   10.27
   8   2  -3   51.07   10.26
   8  -2  -3   60.63   10.35
   8   2  -3   70.64   10.25
   8   2  -3   77.95   10.22
   7  -2  -3  145.62   23.69
   7  -2  -3  156.50   23.67
   7   2  -3  168.17   23.65
   7  -2  -3  180.90   23.76
   7   2  -3  171.11   23.72
   7  -2  -3  152.05   23.71
   7   2  -3  224.57   23.72
   7   2  -3  167.60   23.69
   6  -2  -3   30.15    5.08
   6  -2  -3   34.02    5.05
   6   2  -3   18.47    5.25
   6  -2  -3   37.28    5.36
   6   2  -3   49.47    5.22
   6   2  -3   37.56    5.09
   5  -2  -3    4.56    2.29
   5  -2  -3    4.07    1.62
   5   2  -3    9.96    2.07
   4   2  -3    7.79    2.16
   4  -2  -3    6.52    1.59
   3   2  -3   33.90    5.17
  -2   2   3  187.42   26.46
   2   2  -3  189.15   26.54
  -1   2   3  433.72   60.94
   0   2   3  371.07   24.34
   0   2  -3  134.59   24.22
   1   2   3  239.33   27.17
  -1   2  -3  154.01   27.12
   1  -2   3  233.31   27.22
   2  -2   3  252.59   24.81
  -2   2  -3  194.66   24.70
  -3   2  -3   59.34   10.04
   3  -2   3  100.27   10.06
  -3   2  -3   57.04    9.95
  -3  -2  -3   61.18    9.88
  -3  -2  -3  103.58   10.18
  -4   2  -3   10.68    1.77
  -4   2  -3    8.83    2.24
  -4  -2  -3    8.21    2.44
   4  -2   3    5.26    2.32
  -4   2  -3    6.93    1.78
  -4  -2  -3    8.13    1.57
  -4  -2  -3    6.11    1.68
  -4   2  -3    5.75    2.18
  -5   2  -3    3.50    1.41
  -5  -2  -3    0.04    1.26
  -5  -2  -3    2.19    2.19
   5   2   3    0.69    2.13
  -5   2  -3    0.10    1.42
   5  -2   3    2.75    2.07
  -5  -2  -3    2.49    1.34
  -5  -2  -3    3.10    1.21
  -5   2  -3   -0.21    1.91
  -5   2  -3    0.58    1.05
  -5  -2  -3    6.28    1.82
  -5   2  -3    1.74    1.97
  -6   2  -3    3.52    1.51
  -6  -2  -3    4.46    1.41
  -6  -2  -3    3.33    2.21
  -6   2  -3    3.02    1.20
  -6   2  -3    2.09    1.50
  -6  -2  -3    1.18    1.43
  -6   2  -3    1.39    1.94
   6   2   3    4.79    2.22
  -6  -2  -3    4.32    1.32
  -6   2  -3    3.70    2.03
  -6  -2  -3    3.43    1.98
  -6   2  -3    2.67    1.38
  -6  -2  -3    3.73    1.26
  -7  -2  -3   11.75    2.09
  -7   2  -3   10.47    2.08
  -7   2  -3    9.36    2.21
  -7  -2  -3    7.82    2.14
  -7   2  -3   16.16    2.23
  -7  -2  -3   12.70    2.17
  -7   2  -3   14.60    2.17
  -7  -2  -3   10.48    2.07
  -8  -2  -3   17.53    2.70
  -8   2  -3   11.88    2.64
  -8  -2  -3   17.66    2.72
  -8   2  -3   18.29    2.73
  -8  -2  -3   14.51    2.62
  -8   2  -3   16.47    2.72
  -9   2  -3    1.07    1.70
  -9  -2  -3    3.47    1.66
  -9  -2  -3    4.62    1.87
  -9  -2  -3    1.18    1.48
 -10   2  -3    1.59    1.76
 -10  -2  -3    0.52    1.75
 -10  -2  -3    1.15    1.85
 -10  -2  -3   -0.44    1.46
 -11   2  -3    1.50    1.95
 -11  -2  -3    6.47    1.87
 -11  -2  -3    1.79    1.96
 -11  -2  -3    2.76    1.63
 -12   2  -3    8.73    2.23
 -12  -2  -3    6.72    2.17
 -12  -2  -3    5.56    2.13
 -12  -2  -3    3.92    1.85
 -13   2  -3    1.84    2.09
 -13  -2  -3    1.30    2.00
 -13  -2  -3    1.54    1.70
 -14   2  -3    1.91    2.03
 -15   2  -3    2.42    2.06
  15  -2   3    2.02    1.94
 -16   2  -3    3.06    1.94
  16  -2   3   -1.26    1.86
  16   2   3   -1.07    1.74
 -17   2  -3    1.53    1.77
  17  -2   3    0.09    1.74
  17   2   3    1.39    1.60
 -18   2  -3   -0.79    1.61
  18  -2   3    1.02    1.55
  18   2   3   -0.73    1.40
 -18  -2  -3    1.42    1.47
  19  -2   3   -1.21    1.29
  19   2   3   -0.95    1.19
  19   2   3    1.54    1.93
 -19  -2  -3    0.05    1.28
  20  -2   3   -0.29    1.06
  20  -2   3    1.08    1.44
  20   2   3    1.26    1.50
 -20  -2  -3   -0.36    1.09
 -21  -3   3    0.68    1.70
  21   3  -3    0.68    1.35
 -21   3   3   -0.18    1.66
  21   3  -3   -1.77    1.19
 -20  -3   3   -0.02    2.08
 -20   3   3   -3.26    2.08
  20   3  -3    1.05    1.65
  20   3  -3   -1.47    1.41
 -19   3   3   -3.03    2.34
  19   3  -3   -2.26    1.89
 -19  -3   3   -0.92    2.44
  19   3  -3   -1.63    1.56
 -18  -3   3    6.56    2.69
  18   3  -3    3.82    2.07
  18   3  -3    3.70    2.10
  18   3  -3    3.46    1.77
  17   3  -3    2.32    2.17
 -17  -3   3    4.93    2.87
  17   3  -3    0.34    2.20
  16   3  -3   23.99    3.85
 -16  -3   3   27.52    4.35
  16   3  -3   22.73    3.87
  16   3  -3   17.51    3.57
  15   3  -3    6.22    2.54
  15   3  -3    6.74    2.08
  15  -3  -3   -0.24    3.08
  14  -3  -3   80.80    8.22
  14   3  -3   50.37    7.99
  14  -3  -3   66.43    8.34
  14   3  -3   69.55    8.22
  14   3  -3   52.06    8.16
  13  -3  -3   58.30    6.96
  13   3  -3   37.00    6.72
  13  -3  -3   28.60    7.18
  13   3  -3   57.13    6.97
  13   3  -3   52.95    6.91
  12   3  -3    7.45    2.25
 -12  -3   3    2.80    2.77
  12  -3  -3    8.42    2.39
  12   3  -3    4.55    1.82
  11   3  -3    4.09    2.05
  11  -3  -3   10.15    2.23
 -11  -3   3    5.47    2.60
  11   3  -3    7.84    2.31
  11   3  -3    4.81    1.67
  10   3  -3    4.44    1.91
 -10  -3   3    8.84    2.40
  10   3  -3    6.42    2.14
  10   3  -3   -0.76    2.15
  10  -3  -3    1.79    2.31
  10   3  -3    6.33    1.52
   9   3  -3    5.73    1.77
  -9  -3   3    6.24    2.25
   9   3  -3    5.74    1.40
   9  -3  -3    3.63    2.16
   8  -3  -3  285.06   37.50
  -8  -3   3  308.15   37.53
   8   3  -3  266.20   37.45
   8  -3  -3  296.15   37.51
   8   3  -3  163.83   37.48
   8   3  -3  315.25   37.51
  -7  -3   3   24.87    3.41
   7  -3  -3   17.44    3.22
   7   3  -3   17.60    3.01
   7  -3  -3   22.22    3.37
   7   3  -3   21.65    3.19
   6   3  -3    4.04    1.66
  -6  -3   3    7.41    1.95
   6   3  -3    7.33    1.92
   6  -3  -3    8.73    1.93
   6   3  -3    0.93    2.04
   6   3  -3    1.71    2.06
   5   3  -3   11.71    1.91
   5   3  -3   15.31    2.36
   5   3  -3   13.29    2.15
   5   3  -3   10.50    2.26
   4   3  -3  200.61   28.32
   3   3  -3   33.64    5.19
   2   3  -3   38.58    5.16
  -2   3   3   30.23    4.98
  -1   3   3  405.44   57.00
   0   3   3   46.09    4.70
   0   3  -3   26.81    4.53
  -1   3  -3  355.55   52.95
   1   3   3  347.04   52.97
   1  -3   3  492.47   53.05
  -2   3  -3   74.14   11.49
  -2   3  -3   63.84   11.53
   2   3   3   85.24   11.57
   2  -3   3   96.50   11.65
  -2   3  -3   92.65   11.51
   3  -3   3    7.42    2.47
  -3   3  -3    9.51    2.08
   3   3   3    8.07    2.41
  -3   3  -3    6.95    2.31
   3  -3   3   11.70    2.44
  -4   3  -3    9.64    2.25
   4  -3   3   11.46    2.58
  -4  -3  -3    9.67    2.16
  -4   3  -3    5.74    2.59
   4  -3   3   20.69    2.58
  -4   3  -3   20.66    2.61
  -5   3  -3    5.78    1.52
  -5  -3  -3    2.31    1.32
  -5  -3  -3   -0.15    2.44
  -5   3  -3    0.98    1.51
  -5  -3  -3    2.34    1.47
  -5   3  -3   -0.11    2.02
  -5   3  -3    7.34    2.02
   5  -3   3    5.66    1.86
  -5  -3  -3    1.76    1.25
  -6   3  -3   24.96    3.55
  -6  -3  -3   23.97    3.49
  -6   3  -3   26.32    3.52
  -6   3  -3   27.53    3.43
  -6   3  -3   17.37    3.88
   6  -3   3    9.69    3.70
  -6   3  -3   13.22    3.86
  -6   3  -3   18.52    3.49
  -6  -3  -3   27.23    3.44
  -7   3  -3   -0.42    1.49
  -7   3  -3    2.19    1.50
  -7  -3  -3   -0.37    1.42
  -7   3  -3    2.71    1.42
  -7  -3  -3    1.77    1.27
  -8   3  -3    1.28    1.49
  -8   3  -3    2.23    1.63
  -8  -3  -3    2.76    1.56
  -8   3  -3    1.45    1.56
  -8  -3  -3    4.66    1.38
  -9   3  -3    8.83    1.90
  -9  -3  -3    6.73    1.84
  -9  -3  -3    6.06    2.06
  -9   3  -3    5.31    1.85
  -9  -3  -3    4.16    1.63
 -10   3  -3   -1.36    1.74
 -10  -3  -3    1.30    1.65
 -10  -3  -3    0.23    1.93
 -10  -3  -3   -0.08    1.48
 -10   3  -3    0.89    1.74
 -11   3  -3    0.83    1.83
 -11  -3  -3    1.60    1.85
 -11  -3  -3    2.47    1.88
 -11  -3  -3    0.14    2.00
 -11  -3  -3   -0.55    1.58
 -12   3  -3    2.00    1.99
 -12  -3  -3    2.43    1.99
 -12  -3  -3    2.28    2.08
 -12  -3  -3    3.51    1.70
 -13   3  -3    1.58    2.04
 -13  -3  -3    1.57    2.05
 -13  -3  -3    1.62    2.15
 -14   3  -3    1.54    1.95
 -14  -3  -3    0.39    2.06
  14   3   3    0.85    1.81
 -15   3  -3   -0.23    1.95
 -15  -3  -3    2.27    2.11
  15   3   3    0.86    1.77
  15  -3   3    3.93    1.92
 -16   3  -3    0.77    1.89
 -16  -3  -3   -0.71    2.04
  16  -3   3   -1.40    1.80
  16   3   3    0.62    1.65
 -17   3  -3    3.04    1.72
  17  -3   3    2.57    1.71
  17   3   3   -0.97    1.54
 -17  -3  -3    2.88    1.58
 -18   3  -3    3.13    1.61
  18  -3   3    2.88    1.59
 -18  -3  -3    3.81    1.52
  19  -3   3   -0.12    1.31
  19   3   3    1.05    1.82
 -19  -3  -3    3.93    1.28
  20   3   3    2.36    1.43
  21   4  -3   -0.10    1.35
 -21  -4   3    2.61    1.64
 -21   4   3   -0.79    1.57
  20   4  -3    0.52    1.62
 -20  -4   3   -1.24    2.01
 -20   4   3    2.34    1.96
  20  -4  -3   -1.92    1.49
  20   4  -3    1.04    1.25
 -19   4   3    1.40    2.24
  19   4  -3    0.19    1.87
 -19  -4   3    4.81    2.33
  19   4  -3    0.69    1.41
  19  -4  -3   -0.56    1.72
  18   4  -3   -1.10    2.08
 -18  -4   3   -4.41    2.66
  18   4  -3   -2.37    2.07
  18  -4  -3   -0.93    2.18
  18   4  -3   -2.31    1.55
  18  -4  -3   -0.73    1.92
 -17  -4   3    0.32    2.83
  17   4  -3    1.42    2.19
  17   4  -3    3.94    2.29
  17   4  -3    0.30    1.66
  17  -4  -3    2.80    2.01
 -16  -4   3    6.68    3.01
  16   4  -3    4.04    2.33
  16   4  -3    3.08    2.48
  16  -4  -3    3.34    3.00
  16   4  -3   -0.64    1.76
  16  -4  -3    5.34    2.11
  15   4  -3    0.57    2.32
  15  -4  -3    1.35    2.36
  15  -4  -3    0.62    2.88
  15  -4  -3   -3.85    3.12
  15   4  -3    0.73    2.57
  15   4  -3   -2.60    1.74
  15  -4  -3   -6.04    2.13
  14   4  -3    1.91    2.35
  14  -4  -3    0.31    2.42
  14   4  -3   -3.64    2.58
  14  -4  -3   -2.09    2.89
  14  -4  -3    2.20    3.24
  14   4  -3    0.82    1.66
  14  -4  -3   -3.59    2.12
  13   4  -3    7.09    2.84
  13  -4  -3   19.24    2.98
  13   4  -3   13.37    3.06
  13   4  -3    9.75    2.38
  13  -4  -3   14.05    2.64
  12   4  -3    6.85    2.22
 -12  -4   3    5.04    2.75
  12  -4  -3    7.06    2.29
  12   4  -3    4.03    2.41
  12   4  -3    4.59    1.63
  12  -4  -3    2.25    1.98
  11   4  -3    4.68    2.15
  11  -4  -3    4.36    2.28
 -11  -4   3    2.86    2.65
  11  -4  -3   11.08    1.97
  11   4  -3    5.84    1.65
 -10  -4   3   -1.60    2.35
  10   4  -3    0.91    1.81
  10  -4  -3    0.28    2.30
  10  -4  -3    0.82    1.37
  10  -4  -3    0.79    1.61
  -9  -4   3   -3.24    2.19
   9  -4  -3   -0.16    2.17
   9  -4  -3    0.91    1.27
   9  -4  -3    1.17    1.55
  -8  -4   3   30.78    4.64
   8   4  -3   48.44    4.58
   8  -4  -3   21.18    4.63
   8  -4  -3   39.02    4.40
  -7  -4   3   55.53    8.82
   7  -4  -3   71.94    8.84
   7   4  -3  101.40    8.83
   7   4  -3   30.62    8.81
   7   4  -3   40.00    8.73
   7  -4  -3   72.92    8.71
  -6  -4   3   83.69   12.98
   6   4  -3   85.53   12.94
   6   4  -3   50.22   12.96
   6  -4  -3   98.32   12.99
  -5  -4   3   25.50    3.29
   5   4  -3   23.77    3.23
   5   4  -3   24.55    3.19
   4   4  -3    9.56    1.92
   4   4  -3    7.77    2.00
   4   4  -3    7.52    2.17
   4   4  -3   10.48    2.06
   4  -4  -3    5.21    2.44
   3   4  -3   24.18    5.15
   3   4  -3   35.52    5.32
   3  -4  -3   24.71    5.29
   3  -4  -3   34.36    5.01
   2   4  -3  373.83   49.95
   2   4  -3  323.08   50.02
  -2   4   3  468.89   50.03
   2   4  -3  299.62   49.96
  -1   4   3  153.79   10.08
   1   4  -3  135.80    9.99
   0   4   3  109.49   11.47
   0   4  -3   59.63   11.41
   1   4   3   40.60    5.65
   1  -4   3   26.48    5.85
  -1   4  -3   40.30    5.69
   1  -4   3   43.69    5.82
  -1   4  -3   39.13    5.69
   2   4   3  515.97   52.33
  -2   4  -3  401.53   52.23
   2  -4   3  366.80   52.32
   2  -4   3  277.95   52.25
  -2   4  -3  285.95   52.27
  -2   4  -3  424.64   52.24
  -3   4  -3  127.49   13.81
  -3  -4  -3   74.73   13.77
   3  -4   3   73.30   13.85
   3  -4   3   62.36   13.85
  -3   4  -3   65.85   13.87
  -3   4  -3  128.28   13.82
  -4   4  -3   25.99    3.13
   4   4   3   39.73    3.57
  -4  -4  -3   16.19    2.99
  -4   4  -3    3.17    3.34
   4  -4   3    6.04    3.34
  -4  -4  -3   24.36    2.98
  -5   4  -3   40.01    5.74
  -5  -4  -3   35.55    5.68
  -5  -4  -3   57.56    5.70
  -5   4  -3   38.73    6.05
  -5   4  -3   50.31    5.74
   5  -4   3   22.65    5.86
  -5   4  -3   20.92    5.91
  -5  -4  -3   31.57    5.82
  -5  -4  -3   40.70    5.67
  -5   4  -3   36.28    5.70
  -6  -4  -3   55.52    6.09
  -6   4  -3   43.92    6.11
  -6   4  -3   31.48    6.13
  -6  -4  -3   42.12    6.10
  -6  -4  -3   49.65    6.08
  -6   4  -3   26.62    6.11
  -7  -4  -3    1.04    1.33
  -7   4  -3    0.99    1.48
  -7   4  -3    2.45    1.55
  -7  -4  -3    0.77    1.35
   7  -4   3    1.88    1.46
  -7  -4  -3    0.77    1.31
  -7   4  -3    2.05    1.47
  -8   4  -3   14.55    2.48
  -8  -4  -3   12.26    2.40
   8  -4   3   11.95    2.43
  -8  -4  -3   13.63    2.40
  -8  -4  -3   13.06    2.65
  -8   4  -3   14.32    2.46
  -8  -4  -3   13.14    2.34
   9  -4   3   -1.03    1.57
  -9   4  -3    1.30    1.67
  -9  -4  -3    0.02    1.54
  -9  -4  -3    4.27    1.67
  -9  -4  -3    1.72    1.87
  -9  -4  -3    1.15    1.95
  -9   4  -3    0.31    1.65
  -9  -4  -3    0.80    1.44
  10  -4   3   12.46    2.01
 -10   4  -3    7.29    2.04
 -10  -4  -3    4.34    1.98
 -10  -4  -3    7.40    2.16
 -10  -4  -3    5.97    2.27
 -10   4  -3    5.91    2.06
 -10  -4  -3    5.79    1.81
  11  -4   3   -0.39    1.79
 -11   4  -3    3.66    1.80
 -11  -4  -3   -0.49    1.85
 -11  -4  -3    0.35    1.91
 -11  -4  -3    0.92    2.09
 -11   4  -3   -0.71    1.89
 -11  -4  -3    2.03    1.62
 -12   4  -3    1.29    1.94
  12  -4   3   -0.11    1.81
 -12  -4  -3    0.25    1.95
 -12  -4  -3   -2.90    1.89
 -12  -4  -3    1.08    2.19
 -12  -4  -3   -0.15    1.65
  13  -4   3    0.53    1.86
 -13   4  -3    1.78    1.93
 -13  -4  -3    2.56    2.03
 -13  -4  -3    0.32    2.17
  14  -4   3   -0.08    1.89
 -14   4  -3    1.74    1.84
 -14  -4  -3    3.74    2.06
 -15   4  -3    3.55    1.88
 -15  -4  -3    3.38    2.13
 -16   4  -3    2.78    1.85
 -16  -4  -3    4.53    1.96
 -17   4  -3   11.39    2.10
 -17  -4  -3    6.97    2.02
 -18   4  -3    1.72    1.41
  18   4   3   -0.13    2.07
 -18   4  -3    0.24    1.35
 -18  -4  -3    1.80    1.42
  19   4   3    1.62    1.63
  20   4   3    0.19    1.27
  21   5  -3   -0.95    1.29
 -21   5   3    1.45    1.48
 -21  -5   3   -0.97    1.53
  20   5  -3    1.26    1.62
 -20  -5   3    2.37    1.91
 -20   5   3    0.29    1.83
 -19  -5   3   -2.19    2.25
  19   5  -3   -2.70    1.86
  19  -5  -3    1.81    1.88
  19  -5  -3    1.25    1.56
  18   5  -3    4.83    2.21
 -18  -5   3    2.93    2.56
  18   5  -3    1.84    2.16
  18  -5  -3    6.99    1.89
  17   5  -3   10.60    2.59
 -17  -5   3    7.66    3.04
  17  -5  -3    2.80    3.00
  17   5  -3    8.37    2.60
  17  -5  -3   10.37    2.28
 -16  -5   3   22.88    3.70
  16   5  -3   15.15    3.24
  16  -5  -3   18.60    3.64
  16   5  -3   14.48    3.34
  16  -5  -3   12.26    2.99
  15  -5  -3    4.09    2.42
  15   5  -3    0.63    2.33
  15  -5  -3    2.00    2.93
  15  -5  -3    0.91    3.23
  15   5  -3   -1.10    2.56
  15  -5  -3    1.27    1.99
  14  -5  -3   59.27    7.96
  14   5  -3   44.80    7.99
  14  -5  -3   49.26    8.11
  14  -5  -3   56.45    7.80
  13  -5  -3    5.08    2.56
  13  -5  -3    6.17    2.14
  12  -5  -3   11.77    2.71
  12  -5  -3    7.69    2.17
  12  -5  -3    8.79    2.36
  11  -5  -3   35.45    6.31
  11  -5  -3   56.37    6.54
 -11  -5   3   40.23    6.66
  11  -5  -3   46.69    6.38
 -10  -5   3   19.65    3.23
  10  -5  -3   16.31    2.95
  10   5  -3   14.75    3.05
  10  -5  -3   12.27    3.23
  10  -5  -3   17.20    2.71
  10  -5  -3   11.49    2.52
   9   5  -3    4.46    2.00
  -9  -5   3    6.64    2.40
   9   5  -3    6.57    2.26
   9  -5  -3    5.25    2.41
   9  -5  -3    4.66    1.78
   8   5  -3    3.35    1.79
  -8  -5   3    2.65    2.16
   8   5  -3    5.36    1.99
   8  -5  -3    2.23    2.18
   8  -5  -3    1.86    1.53
   8   5  -3   -1.46    1.69
   7   5  -3    4.46    1.77
  -7  -5   3    3.00    2.06
   7   5  -3    4.86    1.84
   7   5  -3    2.64    1.98
   7  -5  -3    1.30    2.10
  -6  -5   3   87.05   12.49
   6   5  -3   61.55   12.46
   6  -5  -3   84.21   12.51
   6   5  -3  114.29   12.51
   6   5  -3   97.13   12.47
  -5  -5   3  467.10   67.29
   5   5  -3  439.77   67.29
   5  -5  -3  437.80   67.29
   5   5  -3  523.82   67.30
   5   5  -3  540.85   67.30
  -4  -5   3   97.92   14.59
   4   5  -3  106.44   14.63
   4  -5  -3  121.11   14.56
   4   5  -3  124.77   14.61
   3   5  -3   16.42    2.54
   3   5  -3   12.26    2.63
   3  -5  -3   13.66    2.95
   3  -5  -3   13.82    2.33
  -2  -5   3   34.79    4.26
   2  -5  -3   23.20    4.42
   2  -5  -3   34.60    4.10
   2   5  -3   24.57    4.25
  -1   5   3   29.90    5.46
  -1  -5   3   45.81    5.43
   1  -5  -3   39.46    5.30
   1   5  -3   28.79    5.41
   0   5  -3  130.78   16.81
   0   5   3  104.49   16.83
   0  -5   3  136.77   16.83
   0   5  -3  108.21   16.82
   0  -5  -3  115.41   16.78
  -1   5  -3   28.93    4.33
   1   5   3   20.97    4.30
   1  -5   3   31.19    4.49
   1  -5   3   38.71    4.37
  -1   5  -3   24.67    4.30
  -2   5  -3   19.34    3.51
  -2  -5  -3   22.37    3.37
   2   5   3   17.33    3.48
  -2   5  -3   27.01    3.66
   2  -5   3   19.51    3.71
  -2  -5  -3   20.70    3.42
   2  -5   3   26.49    3.61
  -2   5  -3   25.76    3.47
  -3   5  -3   15.98    2.51
  -3   5  -3   12.36    2.57
  -3  -5  -3   12.36    2.34
  -3   5  -3   16.60    2.75
   3  -5   3   14.06    2.84
   3  -5   3   17.74    2.74
  -4   5  -3   18.95    4.42
  -4  -5  -3   22.76    4.32
   4  -5   3   49.17    4.67
  -4   5  -3   60.22    4.74
  -4  -5  -3   23.18    4.31
  -4   5  -3   33.41    4.36
  -5   5  -3   18.83    3.24
  -5   5  -3   22.08    3.27
  -5  -5  -3   25.00    3.16
  -5   5  -3   14.35    3.54
   5  -5   3   16.79    3.54
  -5  -5  -3   19.45    3.15
  -5   5  -3   20.83    3.20
  -6   5  -3    3.64    1.60
  -6  -5  -3    4.72    1.84
  -6  -5  -3    5.73    1.44
  -6   5  -3    4.22    1.63
  -6  -5  -3    5.40    1.40
  -6  -5  -3    5.90    1.45
  -6   5  -3    1.56    1.56
  -7  -5  -3    1.33    1.38
  -7   5  -3    1.91    1.49
  -7  -5  -3    2.32    1.82
  -7   5  -3    0.70    1.54
  -7  -5  -3   -0.35    1.33
  -7  -5  -3    1.31    1.33
  -7   5  -3    2.00    1.53
  -8   5  -3    4.45    1.73
  -8  -5  -3    3.35    1.55
   8  -5   3    5.80    1.77
  -8  -5  -3    0.69    1.64
  -8  -5  -3    6.00    1.98
  -8  -5  -3    8.84    2.01
  -8  -5  -3    3.13    1.55
  -8   5  -3    5.16    1.77
  -9   5  -3    6.19    1.72
  -9  -5  -3    0.77    1.66
   9  -5   3    5.25    1.79
  -9  -5  -3    3.33    1.98
  -9  -5  -3    3.58    2.08
  -9  -5  -3    2.07    1.56
  -9   5  -3    2.62    1.80
  10  -5   3    3.37    1.89
 -10   5  -3    2.70    1.76
 -10  -5  -3    1.78    1.78
 -10  -5  -3    7.04    2.01
 -10  -5  -3    4.10    2.18
 -10   5  -3    2.17    1.88
 -10  -5  -3    1.33    1.63
  11  -5   3    1.66    1.89
 -11   5  -3    1.70    1.79
 -11  -5  -3   -1.94    1.83
 -11  -5  -3    1.85    2.00
 -11  -5  -3   -1.16    2.15
 -11   5  -3   -0.85    1.93
 -11  -5  -3   -1.30    1.62
  12  -5   3    3.06    1.97
 -12   5  -3    1.61    1.95
 -12  -5  -3    7.65    2.03
 -12  -5  -3    5.62    2.07
 -12  -5  -3    0.09    2.39
 -12   5  -3    4.42    2.07
 -13  -5  -3    0.05    1.96
 -13   5  -3   -1.22    1.88
  13  -5   3    3.12    1.89
 -13  -5  -3   -0.35    1.96
  13  -5   3    0.63    2.38
  14  -5   3    3.17    1.90
 -14   5  -3   -0.39    1.78
 -14  -5  -3   -1.43    1.91
 -15   5  -3   -1.03    1.75
  15  -5   3    0.06    1.77
  15  -5   3    0.83    1.80
  16  -5   3    2.32    1.66
 -16   5  -3   -0.23    1.65
  16  -5   3   -0.58    1.74
 -16  -5  -3    3.52    1.70
 -17   5  -3    2.16    1.52
  17  -5   3    1.09    1.62
  17   5   3    5.71    2.23
 -17  -5  -3    3.01    1.61
  18  -5   3   -0.39    1.33
  18   5   3   -0.40    1.79
  19  -5   3    0.13    1.08
 -19   5  -3   -1.23    1.03
  19   5   3   -0.39    1.46
  21   6  -3   -0.04    1.21
  20   6  -3   -0.70    1.49
 -20  -6   3    1.76    1.78
 -20   6   3    1.49    1.67
  19   6  -3    0.68    1.75
 -19  -6   3    1.28    2.14
  18   6  -3    2.70    2.01
 -18  -6   3    3.98    2.43
  18   6  -3    2.85    2.09
  18  -6  -3   -0.97    2.49
 -17  -6   3    1.55    2.66
  17  -6  -3   -2.48    2.85
  17   6  -3    2.49    2.26
  17  -6  -3    1.38    1.73
  16  -6  -3   -0.02    2.36
  16   6  -3    4.14    2.53
  16  -6  -3    7.74    2.83
  16  -6  -3    1.09    3.20
  16  -6  -3    6.43    1.96
  15  -6  -3    3.45    2.47
  15  -6  -3    7.16    2.98
  15  -6  -3    4.26    2.02
  14  -6  -3    5.12    2.89
  14  -6  -3   13.70    3.37
  14  -6  -3   12.22    2.44
 -13  -6   3   19.67    3.86
  13  -6  -3   18.96    3.59
  13   6  -3   14.25    3.51
  13  -6  -3   18.93    3.19
  12   6  -3   10.25    2.77
  12  -6  -3   11.01    2.88
 -12  -6   3   10.70    3.25
  12  -6  -3    9.37    2.27
  12  -6  -3   11.96    2.44
  12   6  -3   13.75    3.03
  11  -6  -3   30.87    5.56
  11  -6  -3   47.05    5.87
 -11  -6   3   40.46    6.02
  11  -6  -3   39.34    5.64
  11   6  -3   37.04    5.90
  11   6  -3   40.55    5.82
 -10  -6   3    8.22    2.74
  10   6  -3    9.91    2.30
  10  -6  -3    6.43    2.46
  10   6  -3    5.94    2.54
  10  -6  -3    8.02    2.80
  10  -6  -3    7.45    2.02
   9   6  -3    0.14    1.94
  -9  -6   3    3.93    2.39
   9   6  -3    3.78    2.23
   9  -6  -3    2.38    2.48
   9   6  -3    3.26    1.85
   8   6  -3    9.38    2.26
  -8  -6   3   11.51    2.60
   8   6  -3    7.91    2.29
   8   6  -3    7.83    2.48
   8  -6  -3   10.07    2.66
  -7  -6   3   92.06   13.95
   7   6  -3   84.39   13.91
   7  -6  -3  111.28   13.98
   7   6  -3  101.43   13.94
   7   6  -3  104.26   13.92
  -6  -6   3   51.43    7.22
   6   6  -3   32.95    7.18
   6   6  -3   53.96    7.19
   6  -6  -3   54.11    7.24
   6   6  -3   53.83    7.15
   5   6  -3    9.75    2.00
  -5  -6   3    8.71    2.15
   5   6  -3    5.85    2.18
   5   6  -3    6.52    2.08
   5  -6  -3    8.22    2.23
   5  -6  -3    8.29    1.72
   5  -6  -3    7.46    1.71
  -4  -6   3   22.53    3.40
   4   6  -3   20.72    3.34
   4   6  -3   14.56    3.45
   4   6  -3   23.30    3.37
   4  -6  -3   25.24    3.46
   4  -6  -3   21.30    3.18
   4  -6  -3   17.09    3.23
  -3  -6   3   18.07    3.91
   3  -6  -3   32.36    3.97
  -3  -6   3   19.42    3.95
   3  -6  -3   26.47    3.82
   3  -6  -3   27.19    3.76
   3   6  -3   25.68    3.92
   2   6  -3   11.58    2.50
   2  -6  -3   10.70    2.27
  -2  -6   3   15.72    2.77
   2  -6  -3   13.32    2.84
  -2  -6   3   16.45    2.55
   2  -6  -3   14.89    2.25
   2  -6  -3   12.38    2.31
   1  -6  -3   65.25    9.75
  -1  -6   3   95.43    9.84
   1  -6  -3   62.92    9.85
  -1  -6   3   88.84    9.89
   1  -6  -3   87.92    9.74
   1   6  -3   67.48    9.81
   1  -6  -3   61.51    9.75
   0   6  -3   43.87    6.04
   0  -6  -3   47.28    5.96
   0  -6   3   38.00    6.04
   0   6  -3   38.05    6.01
   0  -6  -3   37.57    5.92
  -1   6  -3   10.26    2.22
  -1  -6  -3   10.83    2.05
  -1   6  -3    6.50    2.07
   1  -6   3   13.52    2.30
  -1  -6  -3    8.74    1.98
  -2   6  -3   52.11    9.73
  -2  -6  -3   74.88    9.68
  -2  -6  -3   60.11    9.72
   2  -6   3   89.08    9.82
   2  -6   3   75.68    9.83
  -2  -6  -3   69.21    9.73
  -2   6  -3   63.22    9.71
  -3  -6  -3   25.29    4.01
  -3   6  -3   22.98    4.15
   3  -6   3   32.09    4.39
   3  -6   3   39.90    4.37
  -3   6  -3   32.29    4.27
  -3  -6  -3   24.77    4.15
  -3   6  -3   22.32    4.11
  -4   6  -3   64.06   12.16
  -4  -6  -3   81.97   12.13
   4  -6   3  104.52   12.28
  -4   6  -3  119.96   12.29
  -4   6  -3   84.18   12.14
  -5   6  -3   33.46    5.94
  -5  -6  -3   47.70    5.88
  -5  -6  -3   38.22    6.03
  -5   6  -3   46.90    5.94
  -5   6  -3   34.42    5.92
  -6   6  -3   12.82    2.43
  -6  -6  -3   17.46    2.32
  -6   6  -3   12.14    2.44
  -6  -6  -3   13.83    2.64
  -6  -6  -3    9.74    2.62
  -6  -6  -3   13.43    2.38
  -6   6  -3   11.53    2.43
  -7  -6  -3   -0.13    1.43
  -7  -6  -3    1.27    1.91
  -7   6  -3    3.71    1.57
  -7  -6  -3    2.79    1.34
  -7  -6  -3    0.74    1.44
  -7   6  -3    2.31    1.62
  -8  -6  -3   18.02    3.96
  -8  -6  -3   23.47    4.10
  -8  -6  -3   22.80    3.90
  -8   6  -3   35.58    3.97
   8  -6   3   26.61    4.01
  -8  -6  -3   21.46    3.91
  -8   6  -3   31.63    4.02
  -9   6  -3   11.52    2.23
   9  -6   3   11.39    2.35
  -9  -6  -3    9.98    2.16
  -9  -6  -3   10.50    2.50
  -9  -6  -3   11.88    2.61
  -9  -6  -3    5.21    2.14
  -9   6  -3   12.34    2.36
  10  -6   3    3.62    1.95
 -10   6  -3   -0.17    1.73
 -10  -6  -3    3.86    1.71
 -10  -6  -3    3.73    2.14
 -10  -6  -3   -1.08    2.25
 -10   6  -3    3.55    1.93
 -10  -6  -3    1.24    1.65
  11  -6   3    5.47    2.06
 -11   6  -3    1.92    1.77
 -11  -6  -3    0.06    1.78
 -11  -6  -3    2.78    2.16
 -11  -6  -3    0.86    2.33
 -11   6  -3    1.94    1.98
  12  -6   3    1.97    1.99
 -12   6  -3   -1.63    1.78
 -12  -6  -3   -1.11    1.82
 -12  -6  -3   -1.82    2.12
 -12  -6  -3   -1.65    2.38
 -12   6  -3    1.97    2.03
 -13  -6  -3   -0.25    2.12
 -13   6  -3    0.13    1.79
  13  -6   3   -1.93    1.92
 -13  -6  -3    0.29    1.82
  13  -6   3    1.99    2.53
 -13   6  -3    1.99    2.02
  14  -6   3    2.26    1.93
 -14   6  -3    0.93    1.66
  14  -6   3    0.69    1.78
  14  -6   3    0.94    2.33
  15  -6   3    1.99    1.81
 -15   6  -3   -1.45    1.61
  15  -6   3    3.05    1.74
 -15  -6  -3   -1.05    1.67
  16  -6   3    4.54    1.64
 -16   6  -3   -0.80    1.46
  16  -6   3    3.03    1.64
  16   6   3   -0.29    2.15
  17  -6   3    1.00    1.39
  17  -6   3   -0.25    1.43
  17   6   3    1.53    1.85
  18  -6   3   -0.04    1.19
 -18  -6  -3   -0.97    1.79
  18   6   3   -1.17    1.58
 -19  -6  -3    0.80    1.45
 -19   6  -3   -1.42    0.97
 -20   7   3    1.35    1.50
  19  -7  -3    1.57    1.95
  19  -7  -3    2.10    1.77
 -18  -7   3    0.62    2.28
  18   7  -3    0.84    1.98
  18  -7  -3    1.10    2.40
  17   7  -3    0.72    2.07
 -17  -7   3   -2.31    2.54
  17  -7  -3    2.03    2.48
  17   7  -3   -1.76    2.16
  17  -7  -3   -1.53    2.78
  16   7  -3    0.37    2.23
  16  -7  -3    3.69    2.19
  16  -7  -3    1.52    3.14
  16  -7  -3   -2.10    2.65
  15   7  -3    0.83    2.45
  15  -7  -3    0.84    2.38
  15  -7  -3    1.69    2.92
  14   7  -3    2.10    2.49
  14  -7  -3    4.99    2.53
  14   7  -3   -0.57    2.73
  13  -7  -3    8.36    2.67
 -13  -7   3    7.11    3.16
  13   7  -3    6.44    2.60
  13   7  -3    7.41    2.92
  13  -7  -3    5.04    1.94
  12  -7  -3    8.15    2.76
  12   7  -3    9.35    2.67
 -12  -7   3    6.84    3.15
  12   7  -3   14.93    2.98
  12  -7  -3    6.84    2.05
  11   7  -3    1.72    2.25
 -11  -7   3    0.22    2.76
  11  -7  -3   -0.91    2.37
  11   7  -3   -4.38    2.56
  11  -7  -3    3.73    2.91
  10   7  -3   11.21    2.52
 -10  -7   3   12.85    2.95
  10   7  -3    5.47    2.77
  10  -7  -3   10.30    3.05
  10   7  -3    7.39    2.44
   9   7  -3    4.94    2.12
  -9  -7   3    7.52    2.51
   9   7  -3    2.12    2.35
   9  -7  -3    6.93    2.72
   9   7  -3    0.57    2.09
   8   7  -3    1.96    1.91
  -8  -7   3   -0.13    2.32
   8   7  -3   -0.03    1.94
   8   7  -3   -0.62    2.12
   8  -7  -3   -5.23    2.47
   7   7  -3    6.46    1.93
  -7  -7   3    4.72    2.25
   7   7  -3    4.66    2.07
   7   7  -3    0.77    2.11
   7  -7  -3    5.60    2.40
   7  -7  -3    1.66    1.53
   6   7  -3   19.93    2.94
  -6  -7   3   17.10    3.15
   6   7  -3   18.68    3.08
   6   7  -3   12.66    2.99
   6  -7  -3   23.70    3.21
   6  -7  -3   12.43    2.74
   6  -7  -3   14.84    2.67
   5   7  -3   17.16    2.80
  -5  -7   3   12.40    2.96
   5   7  -3   28.90    2.99
  -5  -7   3    2.21    3.07
   5   7  -3    3.99    2.82
   5  -7  -3   31.07    3.09
   5  -7  -3   11.05    2.64
   5  -7  -3   18.72    2.56
  -4  -7   3   40.40    5.25
   4   7  -3   34.84    5.27
  -4  -7   3   19.78    5.33
   4   7  -3   32.70    5.17
  -4  -7   3   36.01    5.29
   4  -7  -3   37.35    5.27
   4  -7  -3   31.25    5.12
   4  -7  -3   34.68    5.03
   4   7  -3   41.83    5.20
  -3  -7   3   55.38   11.01
  -3  -7   3   71.02   11.08
   3  -7  -3   94.19   11.03
   3  -7  -3   77.62   10.97
   3   7  -3   74.58   11.00
   3  -7  -3   82.82   10.92
  -2  -7   3  199.00   17.26
   2  -7  -3   96.61   17.17
  -2  -7   3  200.16   17.28
   2  -7  -3   85.25   17.22
   2   7  -3  147.66   17.21
   2  -7  -3   83.72   17.15
   2  -7  -3  116.24   17.13
   1   7  -3  478.96   63.50
   1  -7  -3  478.83   63.47
   1  -7  -3  419.08   63.50
  -1  -7   3  453.70   63.52
  -1  -7   3  443.92   63.52
   1   7  -3  428.77   63.50
   1  -7  -3  443.08   63.50
   0  -7  -3  206.72   25.25
   0   7  -3  182.69   25.24
   0  -7  -3  213.56   25.21
   0  -7   3  151.98   25.26
   0  -7  -3  159.72   25.22
   0   7  -3  149.50   25.23
  -1   7  -3    8.58    2.29
  -1  -7  -3    8.13    1.82
  -1  -7  -3   11.64    2.10
  -1   7  -3    8.25    2.07
  -1  -7  -3    5.96    1.97
  -2   7  -3   95.17   12.11
  -2  -7  -3   82.43   12.04
  -2  -7  -3   87.80   12.09
   2  -7   3   91.80   12.19
  -2  -7  -3   71.73   12.11
  -2   7  -3   85.67   12.08
  -3   7  -3   46.31    6.33
  -3  -7  -3   48.67    6.21
   3  -7   3   33.79    6.48
   3  -7   3   37.70    6.48
  -3  -7  -3   38.75    6.36
  -4   7  -3   24.46    3.98
  -4  -7  -3   26.49    3.82
  -4  -7  -3   25.93    3.98
  -4  -7  -3   25.10    4.06
  -4   7  -3   24.86    3.88
  -5   7  -3    6.86    1.67
  -5   7  -3    5.24    1.84
  -5  -7  -3    5.39    1.45
  -5  -7  -3    5.17    1.93
  -5  -7  -3    5.40    2.01
  -5   7  -3    3.54    1.64
  -6   7  -3    1.19    1.54
  -6  -7  -3   -0.87    1.91
  -6  -7  -3    4.21    1.35
  -6   7  -3    1.00    1.60
  -6  -7  -3    0.57    1.85
  -6   7  -3   -0.01    1.58
  -7   7  -3   43.34    4.78
  -7  -7  -3   26.02    4.90
  -7  -7  -3   23.37    4.72
  -7  -7  -3   32.18    4.90
  -7   7  -3   33.69    4.80
  -8   7  -3   83.22   11.75
   8  -7   3   83.11   11.79
  -8  -7  -3   75.15   11.81
  -8  -7  -3   81.33   11.83
  -8   7  -3   87.85   11.78
  -9  -7  -3   10.57    2.85
  -9   7  -3   12.29    2.46
   9  -7   3   13.20    2.69
  -9  -7  -3   10.55    2.35
  -9   7  -3   16.22    2.60
 -10  -7  -3    2.57    2.27
 -10   7  -3    2.21    1.66
 -10  -7  -3    0.23    1.61
  10  -7   3    1.54    2.04
 -10   7  -3   -0.19    1.97
  11  -7   3    6.68    2.35
 -11   7  -3    8.83    2.03
 -11  -7  -3    7.75    2.55
 -11  -7  -3    6.67    2.62
 -11   7  -3    7.58    2.28
 -12  -7  -3   20.35    3.60
  12  -7   3   21.33    3.46
 -12   7  -3   18.83    3.26
 -12   7  -3   19.42    3.42
  12  -7   3   15.96    3.94
 -13   7  -3   28.51    5.38
  13  -7   3   40.75    5.52
 -13  -7  -3   40.78    5.60
  13  -7   3   28.66    5.42
  13  -7   3   44.43    5.80
 -13   7  -3   43.74    5.54
  14  -7   3   13.31    2.44
  14  -7   3    8.75    2.28
  14  -7   3   14.55    2.86
  14   7   3    5.67    2.62
  15  -7   3    3.67    1.82
  15  -7   3    1.63    1.66
  15  -7   3    4.53    2.17
  15   7   3    1.46    2.05
  16  -7   3   -0.45    1.55
  16  -7   3   -0.14    1.45
 -16  -7  -3   -0.64    2.14
  16   7   3    2.84    1.80
  17  -7   3   -1.34    1.31
  17  -7   3   -0.61    1.27
 -17  -7  -3    1.00    1.91
  17   7   3    0.56    1.58
  18  -7   3    0.71    1.05
 -18  -7  -3   -0.44    1.59
  20   8  -3    0.66    1.26
  19   8  -3    0.18    1.51
  19  -8  -3    2.62    1.63
  19  -8  -3   -0.34    1.82
  18   8  -3    1.86    1.76
  18  -8  -3   -0.86    2.30
  17   8  -3   -0.88    1.98
  17  -8  -3    3.00    2.29
  17  -8  -3    0.49    2.72
  16   8  -3   -1.58    2.12
  16  -8  -3    1.27    2.06
  16  -8  -3    0.08    2.57
  16   8  -3    2.47    2.26
  16  -8  -3   -0.82    3.08
  15   8  -3   -1.62    2.23
  15  -8  -3   -1.54    2.26
  15   8  -3    0.25    2.46
  15  -8  -3    3.27    2.74
  14  -8  -3    5.21    2.65
  14   8  -3   11.36    2.67
  14   8  -3    6.56    2.85
  13   8  -3   16.30    3.44
  13  -8  -3   17.69    3.50
 -13  -8   3   12.45    3.91
  13   8  -3   19.41    3.62
  12   8  -3   20.17    4.03
 -12  -8   3   26.70    4.43
  12  -8  -3   22.38    4.13
  12   8  -3   22.94    4.22
  11   8  -3   12.52    2.85
 -11  -8   3   14.21    3.39
  11  -8  -3   13.02    3.03
  11   8  -3   13.65    3.07
  11  -8  -3   11.77    3.46
  11   8  -3    7.81    2.60
 -10  -8   3   21.82    3.67
  10   8  -3   16.64    3.23
  10   8  -3   11.71    3.13
  10   8  -3   19.48    3.42
  10  -8  -3   13.54    3.72
   9   8  -3   17.39    2.83
  -9  -8   3   14.65    3.22
   9   8  -3   10.67    2.84
   9   8  -3   13.45    3.02
   9  -8  -3   16.98    3.34
   9  -8  -3    9.01    2.47
  -8  -8   3    6.01    2.54
   8   8  -3    6.02    2.07
   8   8  -3    3.98    2.22
   8   8  -3    5.09    2.28
   8  -8  -3    5.50    2.70
   8  -8  -3    1.72    1.56
   8  -8  -3    3.93    1.69
   7   8  -3    5.52    2.03
  -7  -8   3    5.06    2.45
   7   8  -3    6.34    2.26
  -7  -8   3    5.70    2.26
   7   8  -3    6.52    2.18
   7  -8  -3    6.19    2.58
   7  -8  -3    3.83    1.75
   7  -8  -3    2.89    1.56
  -6  -8   3   16.77    3.04
   6   8  -3   15.59    2.77
   6   8  -3   12.14    3.00
  -6  -8   3   11.98    3.00
   6   8  -3   13.91    2.81
   6  -8  -3    9.89    3.14
   6  -8  -3   16.31    2.43
   6  -8  -3   13.90    2.61
   5   8  -3   -1.28    1.80
   5   8  -3   -2.62    2.15
   5  -8  -3    3.95    2.24
  -5  -8   3   -4.26    2.25
   5   8  -3    4.16    1.80
   5  -8  -3    1.62    1.60
   5  -8  -3    1.53    1.27
  -5  -8   3    2.05    2.13
   4   8  -3   22.29    3.63
  -4  -8   3   21.69    3.82
   4  -8  -3   20.14    3.75
   4  -8  -3   22.07    3.32
  -4  -8   3   23.94    3.75
   4  -8  -3   20.09    3.52
  -3  -8   3   54.93    6.29
  -3  -8   3   51.19    6.34
   3  -8  -3   38.87    6.24
   3  -8  -3   35.54    6.15
   3  -8  -3   40.74    6.02
   3   8  -3   37.16    6.16
   2  -8  -3  127.76   19.49
  -2  -8   3  184.80   19.60
   2  -8  -3  137.89   19.54
  -2  -8   3  165.75   19.60
   2  -8  -3  114.82   19.58
   2  -8  -3  129.06   19.54
   2   8  -3  130.06   19.54
   1   8  -3  129.03   17.34
   1  -8  -3  120.36   17.27
  -1  -8   3  145.30   17.38
   1  -8  -3  112.69   17.31
  -1  -8   3  137.44   17.38
   1  -8  -3  118.78   17.30
   1   8  -3  107.49   17.31
   0  -8  -3   80.82   10.79
   0   8  -3   70.27   10.79
   0  -8  -3   71.25   10.68
   0  -8  -3   78.59   10.72
   0  -8   3   91.77   10.85
   0  -8   3   98.87   10.87
   0   8  -3   62.52   10.73
   0  -8  -3   65.67   10.74
  -1   8  -3   12.92    2.40
  -1  -8  -3   16.09    2.68
  -1  -8  -3   21.16    2.47
  -1   8  -3   14.24    2.62
  -1  -8  -3    8.99    2.13
  -1  -8  -3    9.28    2.27
   1  -8   3   13.49    2.85
  -1  -8  -3   11.03    2.46
  -2   8  -3   16.11    2.93
  -2   8  -3   16.97    3.15
  -2  -8  -3   16.10    2.75
  -2  -8  -3   10.33    2.91
  -2  -8  -3   17.00    3.03
  -3  -8  -3   14.92    2.47
  -3   8  -3   12.34    2.45
  -3  -8  -3    6.22    1.97
  -3  -8  -3   13.01    2.28
  -3  -8  -3   16.51    2.43
  -4   8  -3   47.40    6.03
  -4   8  -3   43.36    6.10
  -4  -8  -3   45.93    5.97
  -4  -8  -3   30.15    6.07
  -4  -8  -3   37.71    6.18
  -4   8  -3   38.65    6.02
  -5   8  -3    4.73    1.61
  -5  -8  -3    3.25    1.46
  -5   8  -3    8.16    1.85
  -5  -8  -3    3.68    1.94
  -5  -8  -3    1.39    2.10
  -5   8  -3    4.34    1.68
  -6   8  -3    1.32    1.56
  -6  -8  -3    2.91    2.14
  -6   8  -3    2.23    1.67
  -6  -8  -3   -1.03    1.93
  -6  -8  -3    1.38    2.09
  -6   8  -3   -0.29    1.63
  -7   8  -3    2.23    1.57
  -7  -8  -3    4.64    2.23
  -7  -8  -3    0.51    1.57
  -7  -8  -3   -0.13    2.02
  -7  -8  -3   -1.24    2.25
  -7   8  -3    1.65    1.76
  -8   8  -3    2.08    1.59
   8  -8   3   -1.38    2.04
  -8  -8  -3   -0.15    2.33
  -8  -8  -3    1.12    2.13
  -8  -8  -3    0.45    2.29
  -8   8  -3    2.60    1.86
  -9   8  -3    1.37    1.60
   9  -8   3    3.17    2.07
  -9  -8  -3    2.43    2.41
  -9  -8  -3    0.14    2.22
  -9  -8  -3    1.37    2.45
  -9   8  -3   -0.36    1.91
  10  -8   3    1.74    2.11
 -10  -8  -3    1.45    2.48
 -10  -8  -3    0.82    2.33
 -10   8  -3    4.72    1.96
 -11  -8  -3   10.25    2.73
  11  -8   3    7.26    2.41
  11  -8   3    5.79    3.14
 -11   8  -3    8.82    2.30
  12  -8   3   15.76    3.11
  12  -8   3   14.51    2.87
 -12   8  -3   18.12    3.04
  12  -8   3   17.17    3.69
  13  -8   3   38.46    5.67
 -13  -8  -3   39.92    5.80
  13  -8   3   30.95    5.55
  13  -8   3   41.77    5.96
 -13   8  -3   40.51    5.65
  14  -8   3   15.75    2.48
 -14  -8  -3   12.87    2.79
  14  -8   3    8.80    2.26
  14  -8   3   14.17    2.88
  15  -8   3   -1.65    1.70
  15  -8   3    0.47    1.45
  15  -8   3    0.66    2.13
 -15  -8  -3   -0.19    2.21
  16  -8   3   -0.38    1.44
  16  -8   3    0.22    1.24
 -16  -8  -3    1.24    2.01
  17  -8   3    1.92    1.21
  17  -8   3   -0.05    1.06
 -17  -8  -3   -0.29    1.70
 -18  -8  -3   -1.23    1.39
  19   9  -3    0.93    1.36
  19  -9  -3    1.96    1.45
 -19  -9   3    1.66    1.54
  18   9  -3    4.01    1.67
  18  -9  -3    1.46    2.17
  17   9  -3    0.33    1.78
  17   9  -3    0.68    1.89
  17  -9  -3    2.78    2.54
  17  -9  -3    0.78    2.09
  16   9  -3   -0.41    1.90
  16  -9  -3    0.74    1.94
  16   9  -3    1.35    2.13
  16  -9  -3    0.88    2.35
  16  -9  -3    1.12    2.88
  15   9  -3   -0.86    2.12
  15  -9  -3    3.06    2.17
  15  -9  -3    3.79    3.26
  15   9  -3    3.66    2.34
  15  -9  -3    0.84    2.67
  14  -9  -3    3.90    2.40
  14   9  -3    0.29    2.21
  14   9  -3    1.30    2.48
  13  -9  -3    4.45    2.49
  13   9  -3    0.92    2.24
 -13  -9   3    0.56    2.94
  13   9  -3   -0.68    2.53
  12   9  -3    2.87    2.47
 -12  -9   3    7.95    3.17
  12  -9  -3    6.20    2.66
  12   9  -3    5.22    2.69
 -11  -9   3   14.74    3.86
  11   9  -3   19.46    3.32
  11   9  -3   14.56    3.19
  11   9  -3   17.69    3.52
  11  -9  -3   17.49    3.92
 -10  -9   3  125.51   17.29
  10   9  -3  127.48   17.16
  10  -9  -3  136.50   17.32
  10   9  -3  104.60   17.21
  10   9  -3  114.17   17.18
  -9  -9   3   55.64    7.69
   9   9  -3   60.65    7.50
   9  -9  -3   73.32    7.78
   9   9  -3   46.82    7.54
   9  -9  -3   34.08    7.35
   9   9  -3   51.75    7.48
   8   9  -3   21.30    3.33
   8   9  -3   18.19    3.47
   8   9  -3   14.91    3.42
   8  -9  -3   13.28    3.10
   7   9  -3   -1.74    1.99
   7   9  -3   -1.27    2.35
   7   9  -3   -0.46    2.07
   7  -9  -3   -1.92    2.74
  -7  -9   3    2.82    2.45
   7  -9  -3    4.07    1.73
   6   9  -3   14.97    2.72
   6   9  -3   13.00    3.01
   6   9  -3   12.56    2.71
   6  -9  -3   17.52    3.22
  -6  -9   3    8.47    2.85
  -6  -9   3   12.45    2.99
   6  -9  -3   13.94    2.57
   5   9  -3    4.28    2.17
   5   9  -3   11.78    2.49
   5  -9  -3    6.07    2.63
   5   9  -3    4.53    2.02
   5  -9  -3    3.90    1.94
  -5  -9   3    9.99    2.50
   4   9  -3    9.74    2.31
   4  -9  -3    9.66    2.66
  -4  -9   3    9.64    2.61
  -4  -9   3    9.79    2.61
   4  -9  -3    7.14    2.20
   3   9  -3    6.41    2.06
   3  -9  -3    7.43    2.42
  -3  -9   3    5.75    2.48
   3  -9  -3    3.68    2.73
  -3  -9   3    8.05    2.47
   3  -9  -3    9.56    2.14
   2   9  -3   13.90    2.57
   2  -9  -3    6.93    2.44
   2   9  -3   11.59    2.88
   2  -9  -3   12.00    2.76
  -2  -9   3   15.94    2.95
  -2  -9   3   13.51    2.86
   2  -9  -3   16.80    2.61
   1   9  -3   20.01    3.72
   1  -9  -3   19.50    3.72
   1   9  -3   20.14    3.95
  -1  -9   3   22.63    4.04
  -1  -9   3   32.60    4.06
   1  -9  -3   27.06    3.80
   0   9  -3    7.85    2.28
   0  -9  -3   13.97    2.69
   0  -9  -3   12.94    2.41
   0   9  -3    8.90    2.64
   0  -9   3   10.11    2.83
   0  -9   3   13.82    2.84
   0  -9  -3    9.20    2.40
  -1  -9  -3    2.61    1.93
  -1   9  -3    3.55    2.15
  -1   9  -3    0.34    1.57
  -1  -9  -3    0.16    2.25
   1  -9   3    6.20    2.39
  -1  -9  -3    2.12    1.86
  -2   9  -3    5.62    1.85
  -2  -9  -3    7.73    2.43
  -2  -9  -3    9.18    2.26
  -2   9  -3    9.33    2.30
  -2  -9  -3    5.52    1.84
   2  -9   3    7.53    2.72
  -2  -9  -3    9.94    2.21
  -3  -9  -3    1.14    2.10
  -3   9  -3    0.69    1.94
  -3  -9  -3    1.03    1.92
  -4   9  -3    2.31    1.54
  -4   9  -3    2.16    1.98
  -4  -9  -3    5.31    1.82
  -4  -9  -3    4.65    2.07
  -5   9  -3   33.22    4.77
  -5  -9  -3   25.87    4.79
  -5  -9  -3   31.49    4.97
  -5   9  -3   33.27    4.72
  -6   9  -3   11.53    2.34
  -6  -9  -3   13.71    2.54
  -6   9  -3   11.93    2.33
  -7  -9  -3    3.71    2.51
  -7  -9  -3    2.12    2.08
  -7  -9  -3    2.23    2.34
  -7   9  -3    0.35    1.83
   8  -9   3    1.80    2.14
  -8  -9  -3    2.01    2.58
  -8  -9  -3   -0.67    2.13
  -8  -9  -3    2.15    2.41
  -8   9  -3   -0.73    1.83
  -9  -9  -3   -0.05    2.56
   9  -9   3    1.77    2.14
  -9   9  -3   -0.63    1.90
 -10  -9  -3    5.58    2.64
  10  -9   3    5.86    2.22
 -10   9  -3    2.27    2.02
  11  -9   3   10.19    2.37
 -11  -9  -3   12.25    2.79
  11  -9   3    3.95    1.95
  11  -9   3    9.73    3.17
 -11   9  -3    7.36    2.23
  12  -9   3    6.23    2.16
 -12  -9  -3    7.21    2.60
  12  -9   3    3.42    1.73
  12  -9   3    6.20    2.89
 -12   9  -3    5.88    2.01
  13  -9   3    4.92    2.06
 -13  -9  -3    5.25    2.52
  13  -9   3    5.67    1.68
  13  -9   3    0.86    2.66
 -13  -9  -3    2.96    2.59
 -13   9  -3    7.11    1.92
 -14  -9  -3   12.10    2.61
  14  -9   3    9.73    2.18
  14  -9   3    6.82    2.62
 -14  -9  -3    6.09    2.62
  15  -9   3    1.61    1.57
  15  -9   3    3.61    2.02
 -15  -9  -3   -1.20    2.03
  16  -9   3    1.01    1.32
 -16  -9  -3   -1.43    1.79
  17  -9   3    0.73    1.07
 -17  -9  -3    1.87    1.45
  18  10  -3    1.91    1.38
  18 -10  -3   -0.87    1.82
 -18 -10   3    2.53    1.58
  17  10  -3   -1.58    1.58
  17 -10  -3   -0.31    2.26
  17 -10  -3   -1.93    1.86
 -17 -10   3   -1.67    1.83
  16  10  -3    2.15    1.75
  16 -10  -3    1.60    1.79
  16 -10  -3    0.41    2.13
  16  10  -3    1.34    1.91
  16 -10  -3   -1.78    2.66
 -16 -10   3   -0.73    2.06
  15  10  -3   -1.84    1.93
  15 -10  -3   -1.62    1.99
  15 -10  -3    3.16    2.99
  15  10  -3   -0.62    2.09
  15 -10  -3    3.82    2.40
 -15 -10   3    0.78    2.26
  14 -10  -3    3.23    2.22
  14  10  -3   -0.32    2.07
  14  10  -3    1.69    2.20
 -14 -10   3   -2.24    2.46
  13 -10  -3   10.22    2.74
  13  10  -3    5.33    2.49
  12  10  -3   20.33    4.07
  12 -10  -3   27.20    4.25
  12  10  -3   25.04    3.90
  12  10  -3   22.23    4.18
  11  10  -3   60.96    9.03
  11 -10  -3   71.82    9.34
  11  10  -3   54.10    9.13
  11  10  -3   64.14    9.12
  10  10  -3  104.60   12.47
  10  10  -3   71.86   12.48
  10 -10  -3   97.16   12.66
  10  10  -3   75.55   12.46
   9  10  -3   31.10    4.58
   9  10  -3   39.96    4.70
   9 -10  -3   43.38    5.15
   8  10  -3    1.31    2.18
   8  10  -3    1.86    2.48
   8  10  -3    1.36    2.16
   8 -10  -3    4.55    3.03
   8 -10  -3   -1.08    1.81
   7  10  -3   20.63    3.76
   7  10  -3   17.59    3.71
   7 -10  -3   27.07    4.26
   7 -10  -3   17.02    3.60
   6  10  -3    4.44    2.17
   6  10  -3    7.71    2.60
   6 -10  -3    7.24    2.91
   6  10  -3    4.11    2.07
  -6 -10   3    0.03    2.64
   6 -10  -3    5.60    2.00
   5  10  -3    3.10    1.96
   5 -10  -3    3.53    2.71
  -5 -10   3   -3.36    2.30
   5 -10  -3   -1.27    1.90
  -5 -10   3    2.55    2.51
   4  10  -3   13.70    2.64
   4 -10  -3   10.27    3.07
  -4 -10   3    7.55    2.92
   4 -10  -3    9.53    2.57
  -4 -10   3   18.15    3.07
  -3 -10   3   97.54   12.12
   3 -10  -3   82.88   12.10
   3 -10  -3   67.31   12.12
  -3 -10   3  102.69   12.19
   3  10  -3   83.47   12.03
   3 -10  -3   76.42   12.05
   2  10  -3  195.18   26.01
   2 -10  -3  159.74   25.95
   2 -10  -3  209.96   26.01
  -2 -10   3  199.16   26.06
   2  10  -3  165.46   25.97
   2 -10  -3  200.94   26.02
   1  10  -3   74.37    9.98
   1 -10  -3   72.79    9.87
   1 -10  -3   87.61    9.95
  -1 -10   3   58.98   10.04
   1  10  -3   49.94    9.83
   1 -10  -3   75.81    9.94
   0 -10  -3    4.48    2.08
   0  10  -3    3.69    2.34
   0  10  -3    3.00    1.71
   0 -10  -3    3.97    2.46
   0 -10   3    4.74    2.68
   0 -10  -3   -0.48    2.08
  -1 -10  -3    7.94    2.32
  -1  10  -3    3.56    2.38
  -1 -10  -3    4.77    2.48
   1 -10   3    3.49    2.79
  -1 -10  -3    7.84    2.27
  -2 -10  -3    0.45    2.23
  -2  10  -3    1.48    2.17
  -2 -10  -3   -0.44    2.30
  -2 -10  -3    0.12    2.13
  -3 -10  -3   14.47    3.09
  -3  10  -3   17.18    2.89
  -3 -10  -3   20.72    3.10
  -3 -10  -3    8.34    2.60
  -3 -10  -3   15.33    2.99
  -4 -10  -3    8.28    2.80
  -4  10  -3   11.35    2.39
  -4 -10  -3    4.96    2.20
  -4 -10  -3   14.11    2.62
  -5  10  -3   58.41    6.78
  -5 -10  -3   32.69    6.80
  -5 -10  -3   36.09    6.98
  -5  10  -3   51.71    6.76
  -6 -10  -3   15.74    2.65
  -6  10  -3   14.16    2.46
  -7 -10  -3    1.30    2.71
  -7 -10  -3    1.95    2.40
  -7  10  -3    1.22    1.85
  -8 -10  -3    2.61    2.74
   8 -10   3   -1.54    2.16
  -8 -10  -3    0.72    2.47
  -8  10  -3    1.91    1.89
  -9 -10  -3   -0.18    2.72
   9 -10   3   -0.18    2.13
   9 -10   3    0.25    3.07
  -9  10  -3    1.67    1.89
 -10 -10  -3    2.13    2.68
  10 -10   3    3.75    2.13
  10 -10   3    0.22    2.96
 -10  10  -3   -0.77    1.80
 -11 -10  -3    1.63    2.61
  11 -10   3    2.11    2.05
  11 -10   3    4.03    2.81
 -11  10  -3    1.95    1.82
 -12 -10  -3    4.59    2.49
  12 -10   3    1.88    1.94
  12 -10   3    3.86    2.62
 -12  10  -3    1.87    1.75
 -13 -10  -3    0.66    2.30
  13 -10   3   -0.20    1.73
  13 -10   3    0.02    2.40
 -13  10  -3   -0.42    1.58
 -13 -10  -3   -0.12    2.09
 -14 -10  -3    3.55    2.11
  14 -10   3   -0.28    1.59
  14 -10   3   -0.39    2.14
 -14 -10  -3    2.27    1.98
  15 -10   3    0.75    1.40
 -15 -10  -3    0.89    1.75
  16 -10   3   -0.08    1.15
 -16 -10  -3   -1.39    1.52
  17  11  -3   -1.08    1.41
  17 -11  -3    0.21    1.93
 -17 -11   3   -3.09    1.56
  16  11  -3   -0.76    1.59
  16 -11  -3    2.97    1.55
  16 -11  -3   -1.43    2.31
  16 -11  -3    0.83    1.89
 -16 -11   3   -1.30    1.75
  15  11  -3    2.08    1.72
  15 -11  -3    0.35    1.82
  15 -11  -3    3.06    2.69
 -15 -11   3    3.99    2.05
  14 -11  -3   -1.78    2.03
  14  11  -3   -1.08    1.85
  14  11  -3   -0.48    1.98
 -14 -11   3    1.44    2.20
  13 -11  -3    1.12    2.16
  13  11  -3    2.42    1.95
  13  11  -3   -0.23    2.12
 -13 -11   3    3.78    2.37
  12  11  -3    5.52    2.13
  12 -11  -3    3.23    2.39
  12  11  -3    3.71    1.92
  12  11  -3    3.87    2.18
  12 -11  -3    3.18    2.87
 -12 -11   3   -1.08    2.54
  11  11  -3   -0.31    2.10
  11  11  -3    1.98    2.12
  11  11  -3    1.87    2.13
  11 -11  -3    1.05    2.90
 -11 -11   3    2.13    2.57
  10  11  -3    2.02    2.19
  10  11  -3    5.05    2.32
  10  11  -3    1.90    2.18
  10 -11  -3   -0.05    3.00
 -10 -11   3   -1.50    2.65
   9  11  -3   -0.41    2.15
   9  11  -3    1.58    2.40
   9  11  -3   -0.18    2.13
   9 -11  -3   -2.66    3.03
   9 -11  -3    0.34    1.83
   8  11  -3    4.48    2.30
   8  11  -3    8.64    2.65
   8  11  -3    4.90    2.22
   8 -11  -3    7.56    3.12
   8 -11  -3    5.50    2.07
   7  11  -3    1.16    2.07
   7  11  -3    1.43    2.54
   7 -11  -3   -2.23    2.96
   7 -11  -3    0.84    1.92
   6  11  -3    3.79    2.12
   6  11  -3    6.32    2.65
   6 -11  -3   -1.17    3.00
   6 -11  -3    3.84    2.04
   5  11  -3    3.89    2.13
   5 -11  -3    3.38    2.88
   5 -11  -3    3.80    2.13
   4  11  -3   22.64    3.64
   4 -11  -3   17.92    4.10
   4 -11  -3   21.02    4.13
   4 -11  -3   21.26    3.67
   3  11  -3   13.12    3.12
   3  11  -3   21.25    3.63
   3 -11  -3   16.18    3.62
  -3 -11   3   20.98    3.77
   3 -11  -3   17.11    3.27
   2 -11  -3    2.21    2.20
   2  11  -3   11.02    2.69
   2 -11  -3    2.26    2.65
  -2 -11   3    6.99    2.90
   2 -11  -3    1.80    2.37
   1 -11  -3   21.51    3.78
   1  11  -3   21.12    3.98
   1 -11  -3   15.84    3.95
  -1 -11   3   26.67    4.26
   1 -11  -3   24.44    3.91
   0  11  -3   14.83    3.19
   0 -11  -3   15.51    3.03
   0 -11  -3    8.66    3.08
   0 -11   3   22.21    3.61
   0 -11  -3   12.38    3.09
  -1 -11  -3   39.08    5.98
  -1  11  -3   32.78    5.87
  -1 -11  -3   42.30    5.90
   1 -11   3   45.00    6.23
  -1 -11  -3   33.67    5.91
  -2 -11  -3   17.43    3.14
  -2  11  -3   16.02    2.95
  -2 -11  -3   13.04    3.15
  -2 -11  -3    7.92    3.05
  -3 -11  -3    5.56    2.65
  -3  11  -3    1.11    2.17
  -3 -11  -3    6.02    2.46
  -3 -11  -3    4.30    2.44
  -4 -11  -3    3.00    2.67
  -4  11  -3    1.68    2.00
  -4 -11  -3    2.71    2.43
  -4  11  -3    3.26    1.70
  -5  11  -3    3.26    1.96
  -5 -11  -3    6.98    2.61
  -5  11  -3    5.15    1.87
  -6 -11  -3    6.73    2.90
  -6  11  -3   11.73    2.29
  -7 -11  -3    3.23    2.49
  -7  11  -3    2.93    1.84
  -8 -11  -3   -1.32    2.84
   8 -11   3    0.93    2.14
  -8  11  -3    0.79    1.76
  -9 -11  -3    2.09    2.75
   9 -11   3   -0.86    2.07
  -9  11  -3    1.72    1.74
 -10 -11  -3    0.72    2.64
  10 -11   3    2.83    1.99
  10 -11   3    0.68    2.79
 -10  11  -3    0.33    1.70
 -11 -11  -3   -1.17    2.57
  11 -11   3   -1.05    1.93
 -11  11  -3    0.49    1.62
  11 -11   3   -2.52    2.60
 -12 -11  -3    0.77    2.40
  12 -11   3   -1.72    1.76
 -12  11  -3   -0.78    1.52
  12 -11   3    2.73    2.36
 -12 -11  -3   -4.17    2.17
 -13 -11  -3    6.33    2.31
  13 -11   3    5.46    1.69
 -13  11  -3    3.49    1.52
  13 -11   3    4.07    2.28
 -13 -11  -3    3.21    2.10
 -14 -11  -3    6.49    2.03
  14 -11   3    3.17    1.53
  14 -11   3    4.04    2.00
 -14 -11  -3    3.07    1.88
  15 -11   3    1.43    1.18
 -15 -11  -3    0.08    1.53
  16  12  -3    0.89    1.28
  16 -12  -3    0.15    1.27
  16 -12  -3    1.37    1.54
 -16 -12   3    3.07    1.50
  15 -12  -3    1.20    1.57
  15  12  -3    0.44    1.47
 -15 -12   3   -2.18    1.71
  14  12  -3    0.02    1.63
  14 -12  -3    2.85    1.78
 -14 -12   3    0.02    1.91
  13 -12  -3   -0.04    1.97
  13  12  -3    0.31    1.81
  13 -12  -3    4.79    2.79
 -13 -12   3    1.30    2.10
  12  12  -3   -0.25    1.85
  12 -12  -3   -0.86    2.14
  12  12  -3    1.03    1.75
  12 -12  -3   -2.29    3.05
  12 -12  -3    0.32    2.59
 -12 -12   3   -2.18    2.26
  11  12  -3   -0.55    1.94
  11 -12  -3    1.53    2.33
  11  12  -3    1.07    2.02
  11 -12  -3    3.23    3.21
  11 -12  -3    4.84    2.77
 -11 -12   3    2.80    2.40
  10  12  -3    0.76    1.99
  10  12  -3    0.97    2.20
  10 -12  -3    2.86    2.88
 -10 -12   3    2.37    2.45
   9  12  -3   -0.36    1.96
   9  12  -3    2.41    2.30
   9 -12  -3    2.67    2.93
  -9 -12   3    0.39    2.47
   9 -12  -3    0.12    1.90
   8  12  -3    0.43    1.98
   8  12  -3    1.63    2.43
   8 -12  -3    4.68    2.95
  -8 -12   3    3.68    2.60
   8 -12  -3    0.72    1.95
   7  12  -3    1.93    2.03
   7  12  -3    5.85    2.54
   7 -12  -3    5.03    3.14
   7 -12  -3    4.47    2.96
  -7 -12   3    2.66    2.71
   7 -12  -3    0.94    1.98
   6  12  -3   -0.44    1.91
   6 -12  -3   -1.02    2.93
   6 -12  -3    1.70    2.93
   6 -12  -3   -2.70    1.99
   5 -12  -3   -1.03    2.78
   5 -12  -3   -0.31    2.80
   5 -12  -3    1.48    2.14
   4 -12  -3   20.41    4.46
   4 -12  -3   27.32    4.13
   3  12  -3  210.38   29.46
   3 -12  -3  213.22   29.47
   3 -12  -3  202.71   29.44
   2  12  -3  188.01   33.08
   2 -12  -3  264.69   33.10
   2 -12  -3  255.35   33.10
   1 -12  -3    9.28    2.81
   1  12  -3   11.17    3.03
   1 -12  -3   16.64    3.05
   1 -12  -3    9.87    2.97
   0 -12  -3    2.09    2.48
   0  12  -3    7.10    2.57
   0 -12  -3    4.46    2.48
   0 -12   3    7.79    3.10
   0 -12  -3    6.25    2.60
  -1 -12  -3    4.22    2.54
  -1  12  -3    3.84    2.34
  -1 -12  -3    1.32    2.50
  -2 -12  -3    8.00    2.65
  -2  12  -3    4.52    2.30
  -2 -12  -3    8.71    2.64
  -2 -12  -3    1.72    2.57
  -3 -12  -3   10.54    2.85
  -3  12  -3    9.12    2.31
  -3 -12  -3    4.27    2.64
  -3 -12  -3    6.32    2.70
  -4  12  -3    1.08    1.91
  -4 -12  -3    3.97    2.75
  -4 -12  -3    0.92    2.52
  -4  12  -3    2.24    1.66
  -5 -12  -3   38.60    4.98
   5 -12   3   23.01    4.98
  -5 -12  -3   23.39    4.87
  -5  12  -3   29.10    4.40
   6 -12   3   23.92    5.15
  -6 -12  -3   23.52    5.00
  -6  12  -3   35.04    4.59
   7 -12   3   10.14    2.61
   7 -12   3    7.98    3.22
  -7  12  -3   11.78    2.28
  -8 -12  -3    1.92    2.79
   8 -12   3    1.80    2.04
   8 -12   3    3.65    2.74
  -8  12  -3    2.63    1.71
  -9 -12  -3    3.12    2.69
   9 -12   3    0.49    1.96
  -9  12  -3   -0.43    1.62
 -10 -12  -3   -0.47    2.57
  10 -12   3   -2.18    1.81
 -10  12  -3    3.13    1.54
 -11 -12  -3   -0.65    2.44
  11 -12   3   -0.17    1.73
 -11  12  -3    1.20    1.42
  11 -12   3    1.16    2.33
 -11 -12  -3    5.71    2.10
 -12 -12  -3    5.23    2.26
  12 -12   3    0.52    1.57
 -12  12  -3    0.54    1.33
  12 -12   3    2.10    2.16
 -12 -12  -3    1.98    1.94
 -13 -12  -3    3.08    1.98
  13 -12   3    2.63    1.38
 -13  12  -3    0.10    1.17
  13 -12   3    2.19    1.91
 -13 -12  -3    0.71    1.76
  14 -12   3    5.27    1.35
 -14 -12  -3    2.33    1.66
  15 -13  -3   -0.28    1.26
  15 -13  -3   -1.83    1.71
  14 -13  -3    1.90    1.48
  14 -13  -3   -0.99    2.08
 -14 -13   3    1.05    1.70
  13 -13  -3    0.89    1.68
  13 -13  -3    1.04    2.35
  13 -13  -3   -0.39    1.97
 -13 -13   3    1.34    1.86
  12 -13  -3    0.51    1.90
  12  13  -3   -0.72    1.55
  12 -13  -3    1.54    2.59
  12 -13  -3   -0.67    2.20
 -12 -13   3    2.93    2.03
  11 -13  -3    1.53    2.06
  11  13  -3    2.63    1.81
  11 -13  -3   -1.72    2.73
  11 -13  -3    0.79    2.45
 -11 -13   3   -0.02    2.20
  10  13  -3    1.24    1.95
  10 -13  -3    2.05    2.86
  10 -13  -3    3.72    2.52
 -10 -13   3   -1.86    2.37
   9  13  -3    1.96    2.16
   9 -13  -3   -0.27    2.68
   9 -13  -3   -0.75    2.86
  -9 -13   3   -1.31    2.43
   8  13  -3    8.46    2.64
   8 -13  -3   10.78    3.14
   8 -13  -3    8.23    3.00
  -8 -13   3   12.10    2.91
   8 -13  -3    6.87    2.25
   7  13  -3    7.79    2.52
   7 -13  -3    5.10    2.91
   7 -13  -3    7.80    2.89
  -7 -13   3    3.98    2.78
   7 -13  -3    3.76    2.09
   6 -13  -3    0.52    2.67
   6 -13  -3   -2.16    2.85
  -6 -13   3    2.93    2.73
   6 -13  -3    3.35    2.03
   5 -13  -3    7.73    3.14
   5 -13  -3   12.77    2.65
  -5 -13   3   11.49    3.26
   4  13  -3    6.39    2.75
   4 -13  -3    5.34    2.91
  -4 -13   3   10.33    3.12
   4 -13  -3    6.45    2.41
   3  13  -3   60.67    7.55
  -3 -13   3   57.45    7.72
   3 -13  -3   45.22    7.55
   3 -13  -3   41.50    7.40
   2  13  -3  187.27   26.25
   2 -13  -3  176.85   26.26
   2 -13  -3  193.12   26.27
   1  13  -3  119.50   18.90
   1 -13  -3  124.75   18.86
   1 -13  -3  151.07   18.93
   1 -13  -3  142.93   18.94
   0 -13  -3   19.13    3.50
   0  13  -3   17.35    3.46
   0 -13  -3   17.70    3.58
  -1 -13  -3    1.80    2.48
  -1  13  -3    3.26    2.19
   1 -13   3    1.32    2.27
  -1 -13  -3    3.08    2.57
  -2 -13  -3    6.88    2.82
  -2  13  -3    7.78    2.37
   2 -13   3    8.30    2.64
  -2 -13  -3   10.00    2.94
  -3  13  -3   30.19    4.79
  -3 -13  -3   39.45    5.18
  -3 -13  -3   35.69    5.15
   3 -13   3   21.71    5.03
  -4 -13  -3   18.83    3.33
  -4  13  -3   12.82    2.65
   4 -13   3   15.17    3.24
  -4 -13  -3   16.49    3.24
  -4  13  -3   11.24    2.49
  -5 -13  -3    7.58    2.80
   5 -13   3    6.79    2.73
  -5 -13  -3    6.36    2.67
  -5  13  -3    3.61    1.74
   6 -13   3   21.64    3.17
   6 -13   3   11.84    3.54
  -6 -13  -3   14.19    3.49
  -6  13  -3   16.88    2.86
   7 -13   3   13.65    2.65
   7 -13   3   11.91    3.11
  -7  13  -3   12.02    2.35
   8 -13   3    2.08    1.83
   8 -13   3    0.83    2.39
  -8  13  -3   -0.35    1.47
  -9 -13  -3    4.49    2.53
   9 -13   3    2.08    1.77
   9 -13   3    0.98    2.30
  -9  13  -3    2.31    1.43
 -10 -13  -3    3.43    2.40
  10 -13   3    0.03    1.61
 -10  13  -3   -0.15    1.29
  10 -13   3   -0.33    2.18
 -11 -13  -3    2.75    2.14
  11 -13   3    2.88    1.49
 -11  13  -3    0.34    1.18
 -11 -13  -3   -1.60    1.87
 -12 -13  -3    1.50    1.83
  12 -13   3    2.10    1.30
 -12  13  -3    0.15    1.03
 -12 -13  -3    0.23    1.67
  13 -13   3    0.67    1.12
 -13 -13  -3   -1.33    1.46
  13 -14  -3    2.26    1.40
  13 -14  -3    0.41    1.76
  13 -14  -3    0.91    1.57
 -13 -14   3    0.53    1.53
  12 -14  -3    1.65    1.62
  12  14  -3    2.91    1.29
  12 -14  -3    2.65    2.03
  12 -14  -3    2.08    1.86
 -12 -14   3    0.52    1.77
  11 -14  -3    2.82    1.80
  11  14  -3    1.57    1.55
  11 -14  -3    3.24    2.24
  11 -14  -3    3.02    2.04
 -11 -14   3    1.12    1.94
  10 -14  -3   -0.97    1.86
  10  14  -3    3.00    1.70
  10 -14  -3   -0.26    2.31
  10 -14  -3    1.62    2.19
 -10 -14   3    1.45    2.13
   9  14  -3    1.85    1.91
   9 -14  -3    3.08    2.40
   9 -14  -3    1.65    2.37
  -9 -14   3    3.14    2.28
   8  14  -3    6.56    2.15
   8 -14  -3    2.21    2.51
   8 -14  -3    6.48    2.62
  -8 -14   3    2.04    2.46
   8 -14  -3    6.18    1.89
   7 -14  -3    3.95    2.54
  -7 -14   3    2.01    2.46
   7 -14  -3    1.64    1.79
   6 -14  -3    0.60    2.64
  -6 -14   3    2.83    2.60
   6 -14  -3    4.32    1.91
   5 -14  -3   12.76    3.46
  -5 -14   3   15.88    3.46
   5 -14  -3   17.58    3.03
   4  14  -3   31.12    5.22
   4 -14  -3   33.95    5.34
  -4 -14   3   33.91    5.43
   4 -14  -3   33.19    5.14
   3  14  -3   22.76    3.79
   3 -14  -3   22.42    3.93
   3 -14  -3   19.96    3.68
  -3 -14   3   18.50    4.09
   2  14  -3   16.94    3.04
   2 -14  -3    9.89    3.17
   2 -14  -3   14.85    3.00
  -1 -14   3    9.34    2.64
   1  14  -3   10.23    2.57
   1 -14  -3   10.93    2.69
   1 -14  -3    6.33    2.60
   0 -14  -3   15.07    2.93
   0  14  -3   12.74    2.92
   0 -14  -3   14.46    3.07
  -1  14  -3    4.07    2.01
  -1 -14  -3    5.40    2.34
  -1 -14  -3    0.71    2.43
  -2  14  -3   15.34    3.09
  -2 -14  -3   20.34    3.48
  -2 -14  -3   17.86    3.55
  -3 -14  -3   21.17    3.27
  -3  14  -3   12.61    2.66
   3 -14   3    9.00    2.97
  -3 -14  -3   19.70    3.32
  -4 -14  -3    3.36    2.77
   4 -14   3    5.96    2.45
  -4 -14  -3   12.60    2.65
  -5 -14  -3    8.02    2.83
   5 -14   3    6.27    2.52
  -5 -14  -3    9.52    2.67
  -6 -14  -3    9.78    2.66
   6 -14   3    3.77    2.36
   7 -14   3    1.33    1.70
   7 -14   3    1.79    2.15
  -7  14  -3   -0.89    1.29
   8 -14   3   -3.46    1.60
   8 -14   3   -0.40    2.05
  -8  14  -3    0.73    1.23
  -9 -14  -3   -0.52    2.13
   9 -14   3    0.10    1.49
   9 -14   3   -2.47    1.92
  -9  14  -3    0.53    1.10
 -10 -14  -3    0.75    1.91
  10 -14   3    1.40    1.35
 -10  14  -3   -0.81    1.01
  10 -14   3    2.16    1.77
 -10 -14  -3    3.27    1.79
 -11 -14  -3   -1.23    1.72
  11 -14   3    0.10    1.18
 -11 -14  -3   -1.53    1.57
  11 -15  -3   -0.55    1.41
  11 -15  -3   -0.96    1.58
 -11 -15   3    0.16    1.51
  10 -15  -3    0.51    1.56
  10  15  -3   -0.05    1.41
  10 -15  -3    0.11    1.74
 -10 -15   3   -0.02    1.70
   9  15  -3    5.10    1.65
   9 -15  -3    3.55    2.04
  -9 -15   3    1.41    1.96
   8  15  -3    3.08    1.73
   8 -15  -3    3.32    2.11
  -8 -15   3    1.26    2.04
   7 -15  -3    2.86    2.15
  -7 -15   3    1.83    2.08
   7 -15  -3    0.10    1.61
   6 -15  -3    2.18    2.20
  -6 -15   3    0.59    2.27
   6 -15  -3    2.96    1.69
   5  15  -3    0.63    1.93
   5 -15  -3   -1.67    2.24
   5 -15  -3    1.39    1.71
   4  15  -3   15.97    3.03
   4 -15  -3   15.80    3.20
   4 -15  -3   16.05    2.94
  -3 -15   3    4.53    2.43
   3  15  -3    8.22    2.25
   3 -15  -3    8.97    2.51
   3 -15  -3    8.05    2.19
  -2 -15   3    2.78    2.28
   2  15  -3    4.76    2.07
   2 -15  -3    4.44    2.28
   2 -15  -3    6.83    2.09
   1  15  -3    2.53    1.90
   1 -15  -3    2.19    2.02
   0  15  -3    0.51    1.77
   0 -15  -3    1.15    1.99
  -1  15  -3    3.52    1.75
  -1 -15  -3   -0.06    1.99
  -1 -15  -3    0.13    2.03
  -2  15  -3    2.39    1.58
  -2 -15  -3   -0.25    2.09
   2 -15   3    0.73    1.90
  -2 -15  -3   -0.76    2.03
  -3 -15  -3    6.91    2.38
  -3 -15  -3    7.68    2.32
  -4 -15  -3   27.15    4.45
  -4 -15  -3   27.38    4.43
  -5 -15  -3   22.10    3.24
   5 -15   3   12.30    3.00
  -5 -15  -3   18.07    3.22
  -6 -15  -3   -2.51    2.06
   6 -15   3    0.28    1.74
  -8 -16   3   -0.54    1.69
   8  16  -3    1.84    1.29
  -7 -16   3   -1.36    1.80
   7 -16  -3   -0.48    1.68
  -6 -16   3   -0.98    1.86
   6 -16  -3   -0.59    1.77
   6 -16  -3    2.84    1.43
  -5 -16   3    1.68    1.91
   5  16  -3    0.97    1.57
   5 -16  -3   -1.17    1.81
   5 -16  -3    2.37    1.46
  -4 -16   3    0.76    1.91
   4  16  -3    1.78    1.61
   4 -16  -3    0.60    1.83
   4 -16  -3    3.57    1.54
   3  16  -3    3.50    1.66
  -3 -16   3    2.78    1.94
   3 -16  -3    2.82    1.67
   2  16  -3    9.28    2.07
   2 -16  -3    9.37    2.14
   1  16  -3    3.14    1.66
   1 -16  -3    5.97    1.84
   0  16  -3    0.42    1.44
   0 -16  -3    0.60    1.73
  -1  16  -3    0.95    1.35
   1 -16   3   -0.72    1.70
  -1 -16  -3    0.84    1.74
  -2 -16  -3    0.09    1.67
   3 -16   3    3.65    1.41
  -3 -16  -3   -1.86    1.66
   4 -16   3    1.38    1.35
  -4 -16  -3    1.91    1.65
   5 -16   3    1.40    1.25
  -5 -16  -3    1.59    1.55
   6 -16   3    0.27    1.14
   7 -16   3   -0.16    1.07
   4  17  -3   -0.35    1.17
   3  17  -3    0.58    1.19
   3 -17  -3    0.91    1.21
   2  17  -3    0.75    1.18
   2 -17  -3   -0.66    1.27
   1 -17  -3    0.47    1.29
   0 -17   3    3.11    1.18
   0 -17  -3    1.78    1.37
  -1 -17  -3    2.13    1.35
  -2 -17  -3    1.67    1.33
 -21   0   4   -0.83    1.68
 -20   0   4    0.62    2.04
  18   0  -4    1.43    1.88
  17   0  -4   23.89    3.95
 -16   0   4    5.19    3.06
  16   0  -4    0.28    2.44
  16   0  -4   -0.71    2.11
 -15   0   4   42.62    4.72
  15   0  -4   38.28    4.34
  15   0  -4   29.17    4.09
 -14   0   4    8.10    3.10
  14   0  -4    1.04    1.99
  14   0  -4    9.93    2.66
  14   0  -4    6.92    2.25
  13   0  -4    4.67    1.89
  13   0  -4    3.66    2.56
  13   0  -4    3.77    2.12
  12   0  -4   19.19    3.71
  12   0  -4   30.07    4.13
  12   0  -4   27.00    4.15
  12   0  -4   20.81    3.79
  11   0  -4    8.02    2.19
  11   0  -4    8.17    2.80
  11   0  -4    7.99    2.89
  11   0  -4   14.67    2.34
  10   0  -4    4.36    1.67
  10   0  -4    5.34    1.83
  10   0  -4   -0.34    2.39
  10   0  -4   -1.62    2.59
   9   0  -4  247.18   39.14
   9   0  -4  301.78   39.21
   9   0  -4  311.60   39.19
   9   0  -4  277.98   39.16
   8   0  -4  135.34   18.50
   8   0  -4  133.38   18.47
   8   0  -4  125.19   18.41
   7   0  -4   17.96    3.05
   7   0  -4   19.33    3.54
   7   0  -4   18.90    3.39
   6   0  -4   64.03   10.62
   6   0  -4   71.63   10.56
   6   0  -4   80.06   10.49
   5   0  -4   31.14    4.79
   5   0  -4   30.97    4.98
   5   0  -4   31.25    4.68
   4   0  -4   10.96    1.98
   4   0  -4    7.33    1.78
   4   0  -4   11.61    2.59
   4   0  -4    8.04    1.84
   3   0  -4    8.18    1.98
   3   0  -4    9.57    1.85
   3   0  -4    8.52    2.32
   3   0  -4   10.56    2.59
   3   0  -4    8.86    1.84
   2   0  -4   60.82    8.93
   2   0  -4   64.26    9.03
   2   0  -4   68.49    8.96
   2   0  -4   59.03    8.92
   1   0  -4   82.33   12.30
   1   0  -4   49.06   12.23
   1   0  -4   87.10   12.23
   0   0  -4 1384.60  195.00
   0   0  -4 1389.48  195.01
   0   0  -4 1414.03  195.01
   0   0  -4 1370.99  195.01
  -1   0  -4  311.55   43.83
  -2   0  -4  482.97   64.59
  -2   0  -4  539.55   64.60
  -2   0  -4  385.78   64.58
  -3   0  -4 1038.04  131.59
  -3   0  -4  846.77  131.58
  -3   0  -4  953.69  131.59
  -4   0  -4   32.18    4.47
  -4   0  -4   29.69    4.57
  -4   0  -4   27.87    4.54
  -5   0  -4   42.13    7.69
  -5   0  -4   56.46    7.66
  -5   0  -4   62.24    7.72
  -6   0  -4    1.42    1.57
  -6   0  -4   -0.22    1.31
  -6   0  -4    3.35    1.61
  -6   0  -4    0.16    1.20
  -7   0  -4    5.34    1.70
  -7   0  -4    3.39    1.84
  -7   0  -4    6.63    1.58
  -8   0  -4   27.78    3.68
  -8   0  -4   15.89    3.67
  -8   0  -4   31.05    3.76
  -8   0  -4   20.43    3.59
  -9   0  -4    2.10    1.71
  -9   0  -4    2.71    1.88
  -9   0  -4    2.00    1.54
 -10   0  -4   14.82    2.26
 -10   0  -4    8.36    1.96
 -11   0  -4    9.57    2.23
 -11   0  -4    6.53    2.04
 -12   0  -4    0.92    1.82
 -12   0  -4    1.53    1.67
 -13   0  -4    0.41    1.62
 -14   0  -4    4.64    2.08
 -14   0  -4    0.45    1.65
 -15   0  -4   -3.18    1.99
  15   0   4   -0.07    1.75
 -15   0  -4    1.59    1.58
 -16   0  -4    0.10    1.83
  16   0   4    0.10    1.60
 -16   0  -4    0.46    1.48
 -17   0  -4    0.53    1.63
  17   0   4   -0.55    1.46
 -17   0  -4    2.81    1.37
 -18   0  -4    2.70    1.44
  18   0   4    2.75    1.27
 -18   0  -4    2.60    1.26
 -19   0  -4   -0.87    1.00
 -21  -1   4    2.94    1.68
 -21   1   4    2.19    1.70
 -20   1   4   -0.17    2.02
 -20  -1   4    1.21    1.99
  18   1  -4   -1.72    1.65
  18  -1  -4    2.16    1.87
  18   1  -4    1.56    1.78
  17   1  -4    2.54    2.00
  17  -1  -4    4.94    2.54
  17   1  -4   10.61    2.18
  17  -1  -4    8.43    2.26
 -16   1   4   -0.34    2.97
 -16  -1   4   -2.07    3.06
  16   1  -4    1.59    1.89
  16  -1  -4    2.51    2.46
  16   1  -4   -0.16    1.99
  16  -1  -4    1.65    2.17
  15   1  -4    1.94    2.03
 -15  -1   4    2.12    3.14
  15  -1  -4    1.93    2.62
  15   1  -4   -0.60    2.55
  15   1  -4    8.27    2.13
  15  -1  -4    6.27    2.28
 -14  -1   4    3.74    3.08
  14   1  -4    0.46    2.07
  14  -1  -4    3.60    2.64
  14   1  -4    3.50    2.60
  14  -1  -4    1.03    2.71
  14   1  -4    3.58    2.07
  14  -1  -4    6.92    2.27
 -13  -1   4    3.57    2.90
  13   1  -4    2.02    1.98
  13  -1  -4    4.10    2.74
  13   1  -4    2.42    2.58
  13  -1  -4    2.40    2.61
  13   1  -4    6.16    2.00
  13  -1  -4    2.68    2.19
 -12  -1   4    1.98    2.72
  12   1  -4    1.55    1.92
  12  -1  -4    2.65    2.58
  12  -1  -4   -1.01    2.74
  12   1  -4    1.73    2.49
  12   1  -4    5.32    1.92
  12  -1  -4    4.21    2.12
  11   1  -4   10.72    2.32
  11  -1  -4    4.96    2.98
  11   1  -4    2.16    2.82
  11  -1  -4    6.37    2.81
  11   1  -4    7.51    2.79
  11   1  -4   12.85    2.27
  11  -1  -4   15.11    2.38
  10   1  -4    4.40    1.91
  10  -1  -4   -3.73    2.75
  10  -1  -4    2.16    2.49
  10   1  -4    3.32    2.51
  10   1  -4   -4.26    2.67
  10  -1  -4   10.53    2.02
  10   1  -4   12.58    1.90
   9   1  -4   -0.83    1.73
   9  -1  -4   -3.75    2.57
   9  -1  -4   -3.21    2.34
   9   1  -4   -4.05    2.49
   9   1  -4   -5.61    2.33
   9   1  -4    3.33    1.63
   9  -1  -4    1.68    1.76
   8  -1  -4    5.02    1.79
   8   1  -4    7.98    1.76
   8  -1  -4    1.30    2.37
   8  -1  -4   -2.58    2.63
   8   1  -4   -3.62    2.62
   8   1  -4   -0.01    2.42
   7  -1  -4  119.50   18.79
   7   1  -4  121.36   18.87
   7  -1  -4  129.11   18.88
   7  -1  -4  128.33   18.84
   7   1  -4  139.32   18.86
   7   1  -4  158.85   18.81
   6  -1  -4   29.35    4.86
   6  -1  -4   28.17    5.20
   6   1  -4   25.26    5.19
   6   1  -4   33.65    5.13
   6   1  -4   42.62    4.94
   5  -1  -4   29.36    5.26
   5   1  -4   35.62    5.49
   5  -1  -4   37.08    5.59
   5   1  -4   34.44    5.58
   5   1  -4   38.52    5.53
   5  -1  -4   38.59    5.29
   5   1  -4   40.28    5.37
   4   1  -4   34.49    4.62
   4   1  -4   34.68    4.86
   4   1  -4   42.56    4.99
   4  -1  -4   29.64    4.81
   4  -1  -4   37.29    4.98
   4   1  -4   31.13    4.71
   4  -1  -4   27.80    4.63
   4   1  -4   24.62    4.59
   3   1  -4    4.95    1.81
   3   1  -4    7.73    1.61
   3  -1  -4    8.14    1.55
   3   1  -4    5.74    2.40
   3  -1  -4    6.47    2.06
   3  -1  -4    4.42    1.57
   3   1  -4    5.01    1.51
   2   1  -4   11.92    2.31
   2   1  -4   15.23    2.20
   2  -1  -4   11.91    2.15
   2   1  -4   11.68    2.77
   2   1  -4   10.03    2.56
   2  -1  -4    9.76    2.51
   2  -1  -4   11.43    2.15
   2   1  -4   11.25    2.07
   1  -1  -4  186.93   19.34
   1   1  -4  152.62   19.34
   1  -1  -4   94.39   19.41
   1  -1  -4  136.70   19.38
   1   1  -4  126.41   19.37
   1  -1  -4  106.77   19.33
   1  -1  -4  136.90   19.34
   1   1  -4  138.95   19.34
   0  -1  -4   67.77    7.10
   0   1  -4   58.72    7.10
   0  -1  -4   25.45    7.15
   0  -1  -4   39.25    7.26
   0   1  -4   36.79    7.10
   0  -1  -4   53.59    7.09
   0   1  -4   53.07    7.07
  -1  -1  -4  290.97   48.73
  -1  -1  -4  435.56   48.74
  -1  -1  -4  316.73   48.76
  -1   1  -4  343.25   48.74
  -2  -1  -4 1499.17  207.37
  -2   1  -4 1471.51  207.37
  -2  -1  -4 1479.13  207.37
  -2   1  -4 1457.26  207.37
  -3  -1  -4   44.39    6.32
  -3   1  -4   32.07    6.32
   3  -1   4   12.26    6.42
  -3  -1  -4   25.07    6.44
  -3  -1  -4   30.34    6.64
  -3   1  -4   26.16    6.67
  -3   1  -4   65.61    6.40
  -3  -1  -4   65.19    6.32
  -3   1  -4   56.97    6.26
  -4   1  -4    7.57    2.03
  -4  -1  -4    7.01    1.99
  -4   1  -4   10.04    2.14
  -4  -1  -4    9.13    2.00
  -4  -1  -4   10.55    1.91
  -4   1  -4   11.82    1.82
  -4  -1  -4    6.27    2.59
  -4   1  -4    9.67    2.73
  -5   1  -4    3.05    1.61
  -5  -1  -4    3.35    1.58
  -5   1  -4    3.62    1.77
  -5  -1  -4    2.79    1.58
  -5  -1  -4    4.54    1.40
  -5   1  -4    2.89    1.31
  -5   1  -4    3.02    2.26
  -5  -1  -4    1.21    2.23
  -5  -1  -4    1.00    1.17
  -6  -1  -4    4.22    1.57
  -6   1  -4    1.32    1.33
  -6   1  -4    3.24    1.68
  -6  -1  -4    2.03    1.61
  -6  -1  -4    1.22    1.39
  -6   1  -4    0.81    2.37
  -6  -1  -4    5.09    2.29
  -6  -1  -4    1.03    1.24
  -7  -1  -4    3.89    1.55
  -7   1  -4    4.56    1.49
  -7   1  -4    3.97    1.69
  -7  -1  -4    3.29    1.69
  -7  -1  -4    2.87    1.67
  -7  -1  -4    1.61    1.39
  -8  -1  -4    8.19    1.83
  -8   1  -4    8.57    1.80
  -8   1  -4    4.52    1.80
  -8  -1  -4    4.42    1.88
  -8  -1  -4    6.93    1.91
  -8  -1  -4    2.85    1.63
  -9  -1  -4   11.39    2.24
  -9   1  -4    6.40    2.07
  -9  -1  -4    9.21    2.13
  -9  -1  -4   12.51    2.26
  -9  -1  -4    4.70    1.94
 -10   1  -4   10.44    2.41
 -10  -1  -4   12.37    2.36
 -10   1  -4   10.96    2.06
 -10   1  -4    5.30    2.15
 -10  -1  -4    5.70    2.32
 -10  -1  -4    5.15    1.99
 -11   1  -4   13.01    2.67
 -11  -1  -4   16.28    2.64
 -11  -1  -4    9.83    2.26
 -12   1  -4    1.19    2.22
 -12  -1  -4    3.65    2.08
 -12  -1  -4    1.40    1.95
 -12   1  -4    0.02    1.70
 -12  -1  -4   -0.84    1.65
 -13   1  -4    0.86    2.15
 -13  -1  -4    3.28    2.05
 -13  -1  -4    0.20    1.86
 -13   1  -4    0.14    1.69
 -13  -1  -4    1.29    1.64
 -14   1  -4   -2.28    2.08
 -14   1  -4    2.16    1.60
 -14  -1  -4    0.10    1.67
 -15   1  -4    0.08    1.94
  15   1   4    1.01    1.71
 -15   1  -4    0.44    1.57
 -15  -1  -4   -0.77    1.57
 -16   1  -4   -0.78    1.81
  16  -1   4   -1.44    1.63
  16   1   4   -1.04    1.57
 -16   1  -4    1.02    1.46
 -16  -1  -4    0.09    1.48
 -17   1  -4    4.53    1.62
  17  -1   4    1.54    1.47
  17   1   4   -0.92    1.41
 -17   1  -4    0.59    1.35
 -17  -1  -4    3.39    1.39
 -18   1  -4    1.45    1.35
  18  -1   4   -1.23    1.24
  18   1   4    0.41    1.15
 -18   1  -4   -0.66    1.16
 -18  -1  -4    1.94    1.18
 -19  -1  -4    0.91    1.00
 -21  -2   4    3.41    1.64
 -21   2   4    0.39    1.61
 -20   2   4   -0.91    1.98
 -20  -2   4    0.64    1.95
 -19   2   4    0.80    2.31
  19   2  -4    0.46    1.53
  18   2  -4    0.90    1.77
  18   2  -4    0.29    1.68
  18  -2  -4    4.52    1.90
  17   2  -4    3.42    1.92
  17  -2  -4   -1.99    2.35
  17  -2  -4    1.82    2.07
  17   2  -4    3.43    1.84
  16   2  -4    1.31    2.00
 -16  -2   4    5.75    3.08
  16   2  -4    1.58    1.92
  16  -2  -4    3.39    2.24
  15   2  -4   14.19    3.06
 -15  -2   4   10.90    3.87
  15  -2  -4    5.96    3.51
  15  -2  -4    9.21    3.48
  15   2  -4   20.27    2.97
  15  -2  -4   24.40    3.21
  14   2  -4   24.57    3.58
 -14  -2   4   19.90    4.23
  14  -2  -4   18.19    3.96
  14   2  -4   11.95    3.81
  14  -2  -4   18.05    4.05
  14   2  -4   16.88    3.41
  14  -2  -4   27.21    3.66
  13   2  -4   -0.30    2.10
 -13  -2   4    4.18    2.96
  13   2  -4    1.60    2.58
  13  -2  -4    3.85    2.91
  13  -2  -4    3.12    2.74
  13   2  -4    2.38    1.90
  13  -2  -4    6.05    2.22
 -12  -2   4    0.26    2.66
  12   2  -4   -1.17    1.98
  12  -2  -4   -1.57    2.61
  12  -2  -4    1.91    2.83
  12   2  -4   -1.26    2.50
  12   2  -4   -0.20    1.78
  12  -2  -4    2.55    2.10
 -11  -2   4    2.26    2.60
  11   2  -4    3.95    2.02
  11  -2  -4    3.49    2.14
  11  -2  -4    1.02    2.81
  11   2  -4    1.77    2.53
  11   2  -4    4.19    1.78
  11  -2  -4    4.48    2.05
 -10  -2   4    2.20    2.41
  10  -2  -4    3.31    2.05
  10   2  -4    2.49    1.90
  10  -2  -4    1.67    2.70
  10   2  -4    3.17    2.45
  10   2  -4    3.21    1.68
  10  -2  -4    4.42    1.89
  -9  -2   4    5.45    2.34
   9   2  -4    5.66    1.92
   9  -2  -4    6.88    2.02
   9  -2  -4    1.51    2.66
   9   2  -4    3.78    2.51
   9  -2  -4    3.39    2.16
   9   2  -4    5.36    2.39
   9   2  -4    3.98    1.67
  -8  -2   4   19.62    3.45
   8   2  -4   18.18    3.25
   8  -2  -4   17.22    3.24
   8   2  -4   23.86    3.60
   8   2  -4   16.06    3.59
   8  -2  -4   17.78    3.34
   8  -2  -4   24.43    3.75
  -7  -2   4    4.97    2.30
   7   2  -4    7.41    2.15
   7  -2  -4    7.71    2.09
   7  -2  -4   14.37    2.79
   7   2  -4    9.51    2.65
   7  -2  -4    8.35    2.19
   7   2  -4   12.28    2.61
  -6  -2   4    1.67    1.83
   6  -2  -4    2.65    1.57
   6   2  -4    4.14    1.71
   6  -2  -4    1.06    2.42
   6  -2  -4    2.96    1.69
   6   2  -4   -1.51    2.34
   6   2  -4    2.15    2.23
   5   2  -4   13.15    2.05
   5  -2  -4    9.53    1.83
   5   2  -4    6.43    1.77
   5  -2  -4    6.40    2.27
   5   2  -4   11.56    2.42
   5  -2  -4    8.25    2.56
   5   2  -4   10.59    2.52
   5  -2  -4    6.80    1.81
   5   2  -4    2.87    1.66
   4  -2  -4    6.98    1.77
   4   2  -4   10.45    2.06
   4   2  -4    8.95    1.86
   4   2  -4   11.19    2.55
   4  -2  -4   10.13    2.24
   4   2  -4   10.24    2.39
   4  -2  -4    7.49    1.85
   4   2  -4    6.10    1.67
   3   2  -4   27.89    3.90
   3  -2  -4   19.59    3.78
   3   2  -4   30.39    4.24
   3  -2  -4   24.98    4.06
   3   2  -4   33.70    4.00
   3  -2  -4   26.71    3.88
   3   2  -4   24.78    3.80
   2   2  -4    6.65    1.88
   2   2  -4    8.26    1.74
   2  -2  -4    7.59    1.54
   2  -2  -4    4.76    2.37
   2   2  -4    6.83    2.36
   2  -2  -4    4.71    2.02
   2  -2  -4    5.42    1.67
   2   2  -4    6.80    1.47
   1   2  -4   29.79    3.71
   1  -2  -4   30.44    3.61
   1   2  -4   18.69    3.97
   1  -2  -4   16.92    4.00
   1  -2  -4   18.54    3.84
   1   2  -4   25.48    3.77
   1  -2  -4   20.69    3.65
   1   2  -4   22.63    3.59
   0  -2  -4  289.60   29.73
   0  -2  -4  169.13   29.75
   0  -2  -4  172.24   29.79
   0   2  -4  195.26   29.76
   0  -2  -4  204.63   29.75
  -1  -2  -4  878.18  127.35
  -1  -2  -4  916.21  127.34
  -1  -2  -4  880.91  127.36
  -1   2  -4  959.31  127.37
  -2  -2  -4  140.42   21.87
  -2  -2  -4  162.26   21.93
  -2   2  -4  164.35   21.89
  -2   2  -4  158.16   21.86
  -3  -2  -4   18.39    3.31
  -3  -2  -4   24.34    3.57
   3  -2   4   22.62    3.64
  -3  -2  -4   36.08    3.88
  -3   2  -4   31.58    3.92
  -3   2  -4   17.75    3.23
  -3   2  -4   21.34    3.43
  -3  -2  -4   17.37    3.34
  -4  -2  -4   15.22    2.93
  -4   2  -4   18.87    2.84
  -4   2  -4   13.51    3.06
  -4  -2  -4   19.98    2.93
  -4  -2  -4   15.88    3.00
  -4   2  -4   23.67    3.44
   4  -2   4   18.81    3.24
  -4  -2  -4   24.61    3.39
  -5  -2  -4    4.73    1.59
  -5   2  -4    4.04    1.81
  -5  -2  -4    1.56    1.69
  -5  -2  -4    5.34    1.52
  -5   2  -4    3.00    1.33
  -5  -2  -4    4.86    2.20
  -5   2  -4    7.22    2.43
  -5  -2  -4    5.26    1.30
  -6  -2  -4   -0.71    1.54
  -6   2  -4    0.74    1.27
  -6   2  -4    0.32    1.74
  -6  -2  -4    2.03    1.60
  -6  -2  -4   -0.47    1.41
  -6  -2  -4   -1.56    2.25
  -6   2  -4   -1.02    2.35
  -6  -2  -4    1.35    1.22
  -7  -2  -4    4.22    1.57
  -7   2  -4   -0.64    1.41
  -7   2  -4    2.70    1.75
  -7  -2  -4    2.76    1.76
  -7   2  -4    4.40    1.85
  -7  -2  -4    5.60    1.67
  -7  -2  -4    4.87    1.42
  -8  -2  -4    2.74    1.69
  -8   2  -4    4.97    1.73
  -8   2  -4    4.60    1.91
  -8  -2  -4    6.89    1.84
  -8  -2  -4    1.14    1.49
  -9   2  -4    0.71    1.98
  -9  -2  -4    1.80    1.86
  -9  -2  -4    0.37    1.89
  -9   2  -4   -0.98    1.66
  -9  -2  -4    3.16    2.06
  -9  -2  -4    0.96    1.50
 -10   2  -4    0.87    2.06
 -10  -2  -4   -0.72    1.98
 -10   2  -4    1.24    1.63
 -10  -2  -4    0.77    2.10
 -10  -2  -4    0.97    1.60
 -11   2  -4    3.75    2.19
 -11  -2  -4    2.87    2.03
 -11  -2  -4    4.21    2.14
 -11  -2  -4    1.91    1.71
 -12   2  -4    9.01    2.43
 -12  -2  -4    9.56    2.33
 -12  -2  -4    7.12    2.22
 -12  -2  -4    4.62    2.34
 -12  -2  -4    6.31    2.00
 -13   2  -4    1.42    2.13
 -13  -2  -4   -0.54    2.04
 -13  -2  -4   -2.27    1.96
 -13  -2  -4    0.28    1.68
 -14   2  -4    1.47    1.96
 -14  -2  -4    3.19    2.03
 -14   2  -4    0.74    1.65
 -14  -2  -4    1.80    1.69
 -15   2  -4    0.70    1.93
 -15  -2  -4   -1.46    1.92
  15   2   4   -0.52    1.65
 -15   2  -4    0.95    1.55
 -15  -2  -4    0.36    1.55
 -16   2  -4   -1.84    1.75
 -16  -2  -4   -0.88    1.76
  16  -2   4    2.08    1.61
  16   2   4   -3.20    1.55
 -16   2  -4    0.19    1.43
 -16  -2  -4    1.92    1.49
 -17   2  -4    2.99    1.56
 -17  -2  -4   -2.30    1.58
  17  -2   4    1.11    1.45
  17   2   4   -0.57    1.32
 -17   2  -4    0.66    1.31
 -17  -2  -4    0.09    1.37
 -18   2  -4    0.06    1.29
  18  -2   4    0.75    1.21
 -18   2  -4   -0.52    1.14
 -18  -2  -4   -1.14    1.18
  19   2   4   -0.59    1.36
 -21   3   4    1.51    1.52
 -21  -3   4    2.00    1.56
  20   3  -4    0.53    1.33
 -20  -3   4    3.64    1.91
 -20   3   4   -2.20    1.91
 -19   3   4   -3.15    2.21
  19   3  -4    1.42    1.59
  18   3  -4    1.94    1.78
  18  -3  -4   -1.29    2.12
  17   3  -4    5.57    2.01
  17  -3  -4    3.13    2.42
  17   3  -4    1.87    1.72
  16   3  -4    8.11    2.34
 -16  -3   4   10.34    3.20
  16  -3  -4    6.44    2.89
  16  -3  -4    9.61    2.82
  16   3  -4    4.19    2.01
 -15  -3   4    4.28    3.15
  15   3  -4    3.66    2.29
  15   3  -4    2.70    1.90
  15  -3  -4    3.86    2.93
  15  -3  -4    5.43    2.76
 -14  -3   4  108.91   13.75
  14   3  -4   90.85   13.47
  14  -3  -4  103.03   13.71
  14  -3  -4   99.28   13.68
  14   3  -4   83.48   13.56
 -13  -3   4  140.87   17.47
  13   3  -4  110.83   17.24
  13   3  -4   94.34   17.33
  12   3  -4   12.88    3.20
 -12  -3   4   17.93    3.66
  12   3  -4   20.04    3.43
  12  -3  -4   13.06    3.47
  12  -3  -4   24.15    3.85
  12   3  -4   14.88    2.89
  11   3  -4    6.36    2.22
 -11  -3   4    7.67    2.75
  11  -3  -4    4.14    2.36
  11  -3  -4    5.82    2.53
  11   3  -4    7.40    2.59
  11  -3  -4    5.55    3.16
  11   3  -4    6.41    1.85
 -10  -3   4   10.58    3.07
  10  -3  -4   11.93    2.75
  10   3  -4   12.69    2.68
  10   3  -4   13.05    2.38
  10  -3  -4   12.59    2.92
  10  -3  -4   16.20    3.44
  10   3  -4   12.76    3.02
   9  -3  -4   38.68    5.77
  -9  -3   4   38.65    5.88
   9  -3  -4   42.70    6.08
   9   3  -4   42.18    5.90
   9  -3  -4   40.16    5.82
   9   3  -4   30.46    5.75
   8  -3  -4   46.91    6.72
  -8  -3   4   38.88    6.78
   8   3  -4   48.94    6.84
   8  -3  -4   48.50    6.74
   8  -3  -4   51.59    7.00
   8   3  -4   41.53    6.82
   8   3  -4   44.16    6.70
   7  -3  -4  293.12   41.32
  -7  -3   4  254.24   41.32
   7   3  -4  300.98   41.35
   7  -3  -4  323.28   41.38
   7  -3  -4  297.21   41.33
   7   3  -4  304.95   41.35
   7   3  -4  296.95   41.33
   6  -3  -4  236.41   30.88
  -6  -3   4  200.57   30.88
   6   3  -4  196.76   30.85
   6   3  -4  242.91   30.92
   6  -3  -4  205.33   30.88
   6   3  -4  221.98   30.92
   6  -3  -4  254.69   30.94
   6   3  -4  230.27   30.90
   5  -3  -4   91.23   11.83
   5   3  -4   81.82   11.82
   5   3  -4   99.62   11.93
   5  -3  -4   84.57   11.91
   5   3  -4   93.04   11.94
   5   3  -4   63.67   11.77
   5   3  -4   97.85   11.89
   4  -3  -4   33.51    4.85
   4   3  -4   27.30    4.88
   4   3  -4   34.27    5.13
   4  -3  -4   31.80    5.02
   4   3  -4   39.28    4.98
   3   3  -4   30.59    4.37
   3  -3  -4   21.23    4.23
   3  -3  -4   31.81    4.64
   3  -3  -4   32.58    4.48
   3   3  -4   31.56    4.62
   3   3  -4   38.39    4.46
   2   3  -4    3.12    1.74
   2  -3  -4    1.91    2.17
   2   3  -4    4.87    2.15
   2  -3  -4    1.22    1.79
   2   3  -4    4.56    1.57
   2  -3  -4    1.58    1.27
   1   3  -4   19.82    3.74
   1  -3  -4   22.63    3.55
   1  -3  -4   17.85    3.77
   1  -3  -4   21.77    3.33
   1   3  -4   24.18    3.46
   0   3  -4  105.61   14.16
   0  -3  -4  100.24   14.15
   0  -3  -4  105.41   14.08
   0  -3  -4   92.38   14.03
  -1  -3  -4   40.41    6.22
  -1  -3  -4   41.84    6.00
  -2  -3  -4    5.54    1.48
  -2  -3  -4    4.34    2.23
   2  -3   4    7.24    2.31
  -2   3  -4    7.09    1.85
  -3  -3  -4   12.51    2.37
  -3   3  -4   12.40    2.58
  -3  -3  -4   12.21    2.72
   3  -3   4   14.31    2.86
  -3   3  -4   17.71    3.13
  -3  -3  -4   20.89    2.98
  -4  -3  -4   41.33    6.68
  -4   3  -4   54.48    6.77
  -4  -3  -4   52.18    6.71
  -4   3  -4   41.10    6.76
   4  -3   4   50.75    6.89
  -4  -3  -4   84.45    6.96
  -4   3  -4   87.59    7.03
  -4  -3  -4   26.64    6.62
  -5   3  -4   53.05    6.82
  -5  -3  -4   49.44    6.73
  -5   3  -4   51.19    6.79
  -5  -3  -4   40.23    6.77
  -5  -3  -4   53.73    6.74
  -5   3  -4   50.05    6.68
   5  -3   4   39.54    6.88
  -5   3  -4   48.63    7.03
  -5  -3  -4   54.21    6.96
  -5  -3  -4   34.42    6.67
  -6   3  -4    1.75    1.75
  -6  -3  -4    3.49    1.54
  -6   3  -4    3.48    1.33
  -6   3  -4    2.10    1.80
  -6  -3  -4    4.94    1.53
  -6  -3  -4    3.89    2.26
   6  -3   4   -0.20    2.05
  -6   3  -4    2.02    2.45
  -6  -3  -4    2.05    1.32
  -7  -3  -4    5.69    1.69
  -7   3  -4    3.63    1.55
  -7   3  -4    3.91    1.95
  -7   3  -4    4.83    1.95
  -7  -3  -4    6.67    1.78
  -7  -3  -4    4.47    1.53
  -8  -3  -4   12.00    2.72
  -8   3  -4    9.75    2.72
  -8   3  -4   20.13    2.86
  -8  -3  -4   19.19    2.76
  -8  -3  -4   14.70    2.57
  -9   3  -4    7.17    2.09
  -9  -3  -4    3.77    1.91
  -9  -3  -4    3.24    1.99
  -9   3  -4    2.99    1.76
  -9  -3  -4    4.23    2.22
  -9  -3  -4    5.05    1.67
 -10   3  -4    1.12    2.06
 -10  -3  -4    1.22    1.92
 -10  -3  -4   -1.81    2.17
 -10  -3  -4    1.74    1.62
 -11   3  -4    2.06    2.13
 -11  -3  -4    2.17    1.94
 -11  -3  -4   -3.97    2.12
 -11  -3  -4    0.42    2.16
 -11  -3  -4   -1.77    1.71
 -12   3  -4    0.69    2.18
 -12  -3  -4   -0.40    2.05
 -12  -3  -4    1.17    2.00
 -12  -3  -4    4.57    2.13
 -12  -3  -4    1.23    1.69
 -13   3  -4   -0.23    2.09
 -13  -3  -4   -0.04    1.98
 -13  -3  -4    0.27    2.06
 -13  -3  -4    0.08    1.70
 -14   3  -4    0.64    1.85
 -14  -3  -4   -0.78    1.97
  14   3   4   -2.13    1.71
 -14  -3  -4   -1.49    1.67
 -15   3  -4   -0.30    1.84
 -15  -3  -4    0.97    1.87
  15  -3   4   -1.50    1.76
  15   3   4   -0.34    1.56
 -15   3  -4   -1.49    1.52
 -15  -3  -4    1.97    1.58
 -16   3  -4    1.20    1.65
 -16  -3  -4    1.24    1.69
  16  -3   4   -1.02    1.57
 -16   3  -4   -0.52    1.39
 -16  -3  -4    1.74    1.48
 -17   3  -4    0.68    1.44
  17  -3   4   -0.35    1.41
 -17   3  -4    0.45    1.27
 -17  -3  -4    2.47    1.34
 -18   3  -4    2.57    1.26
  18  -3   4    1.47    1.19
  18   3   4   -0.05    1.67
 -18   3  -4    0.82    1.09
 -21   4   4    2.06    1.42
 -21  -4   4    0.67    1.47
  20   4  -4    0.09    1.38
 -20   4   4    1.98    1.80
 -20  -4   4    0.09    1.81
 -19   4   4    2.64    2.12
  19   4  -4   -0.56    1.63
  19  -4  -4    1.54    1.88
  18   4  -4    0.35    1.82
  18  -4  -4   -1.29    2.12
  17   4  -4    2.13    2.01
  17  -4  -4    1.95    2.40
  17  -4  -4    0.37    2.53
  16   4  -4    8.01    2.35
 -16  -4   4   11.33    3.13
  16  -4  -4    1.89    2.73
  16  -4  -4    2.86    2.96
  15   4  -4    9.02    2.45
 -15  -4   4   10.62    3.19
  15  -4  -4    3.85    3.20
  15   4  -4    4.29    1.90
  14   4  -4   10.44    2.77
 -14  -4   4   10.53    3.46
  14  -4  -4   17.82    3.56
  14   4  -4    7.29    2.22
  13   4  -4   26.79    3.89
 -13  -4   4   23.89    4.30
  13  -4  -4   19.62    4.15
  13  -4  -4   20.20    4.56
  13   4  -4   28.91    4.11
  13   4  -4   16.23    3.48
  12   4  -4   -0.44    2.25
 -12  -4   4    2.46    2.82
  12  -4  -4    2.03    3.33
  12   4  -4    8.80    2.61
  12  -4  -4    0.13    2.62
  11   4  -4    6.22    2.45
 -11  -4   4    8.86    2.92
  11  -4  -4    9.31    2.50
  11  -4  -4    7.66    2.76
  11  -4  -4    3.95    3.44
 -10  -4   4   -2.05    2.52
  10   4  -4   -0.42    2.09
  10  -4  -4    2.32    2.15
  10  -4  -4    1.01    3.13
  10  -4  -4    1.00    2.40
  10   4  -4   -4.98    2.37
   9   4  -4    1.40    2.01
  -9  -4   4    3.96    2.36
   9  -4  -4    4.77    2.07
   9  -4  -4    0.90    3.05
   9   4  -4    3.63    2.30
   9  -4  -4    0.80    2.29
   8  -4  -4    0.35    1.91
   8   4  -4   -1.51    1.90
  -8  -4   4   -1.45    2.15
   8  -4  -4    1.82    2.89
   8  -4  -4    2.05    2.11
   7  -4  -4    2.82    1.83
  -7  -4   4   -0.18    2.03
   7   4  -4    0.44    1.89
   7   4  -4   -0.08    1.54
   7   4  -4    1.30    2.17
   7  -4  -4    2.13    2.00
   6  -4  -4   16.60    2.49
   6   4  -4   20.64    2.67
  -6  -4   4   18.88    2.64
   6   4  -4   -1.19    2.47
   6   4  -4    5.13    2.92
   6  -4  -4   10.16    2.57
   6  -4  -4   18.47    2.42
   5  -4  -4   23.13    3.64
   5   4  -4   26.25    3.95
   5  -4  -4   31.21    3.63
   4  -4  -4   36.25    5.70
   4   4  -4   32.84    5.76
   4   4  -4   46.44    5.92
   4  -4  -4   32.58    5.99
   4  -4  -4   46.14    5.73
   3  -4  -4    5.02    1.65
   3   4  -4    8.65    1.92
   3  -4  -4    5.25    2.47
   3  -4  -4    5.79    2.06
   3   4  -4    8.14    2.33
  -3  -4   4    6.22    1.88
   3  -4  -4    7.55    1.73
   2   4  -4   23.75    4.05
   2  -4  -4   18.47    4.30
   2   4  -4   24.20    4.27
   2  -4  -4   22.95    4.08
  -2  -4   4   31.21    4.03
   2  -4  -4   30.65    3.98
   1  -4  -4   38.08    5.01
   1  -4  -4   24.20    5.29
   1  -4  -4   23.65    5.11
   1   4  -4   39.85    5.20
   1  -4  -4   39.99    5.06
   0  -4  -4   50.37    6.07
   0   4  -4   40.83    6.22
  -1  -4  -4   31.62    4.40
  -1   4  -4   37.47    4.52
   1  -4   4   21.30    4.71
  -1  -4  -4   24.63    4.66
  -1   4  -4   27.36    4.49
  -2   4  -4   32.62    5.91
  -2  -4  -4   41.61    5.88
   2  -4   4   46.37    6.11
  -2  -4  -4   37.33    6.01
  -2   4  -4   54.05    6.20
  -2   4  -4   37.94    5.92
   3  -4   4   29.49    4.81
  -3  -4  -4   49.19    4.82
  -3   4  -4   44.80    4.94
  -3   4  -4   20.56    4.61
  -3  -4  -4   23.86    4.52
  -4   4  -4    4.11    1.83
  -4  -4  -4    2.08    1.45
  -4   4  -4    8.44    1.87
  -4  -4  -4    9.96    1.60
  -4  -4  -4    2.55    2.13
  -4   4  -4    4.10    2.31
   4  -4   4    5.72    2.26
  -5   4  -4   -0.02    1.72
  -5  -4  -4   -0.18    1.35
  -5   4  -4    1.99    1.73
  -5   4  -4   -0.57    2.24
  -5  -4  -4    2.49    2.03
   5  -4   4    0.71    2.14
  -5  -4  -4    1.38    1.25
  -6   4  -4    6.66    2.14
  -6   4  -4    7.21    2.15
  -6  -4  -4   10.62    1.90
  -6  -4  -4    8.48    1.80
  -7   4  -4    2.53    1.80
  -7   4  -4   -0.05    1.79
  -7  -4  -4    0.79    1.56
  -7  -4  -4   -0.49    1.40
  -8   4  -4   12.88    2.42
  -8  -4  -4   10.30    2.20
  -8   4  -4   11.59    2.29
  -8  -4  -4    8.27    2.61
  -8  -4  -4    7.05    2.06
  -9   4  -4    3.14    1.97
  -9  -4  -4    1.58    1.74
  -9   4  -4    1.00    1.71
  -9  -4  -4    0.96    2.21
  -9  -4  -4    1.33    2.23
  -9  -4  -4    0.10    1.60
 -10   4  -4    3.59    2.13
 -10  -4  -4    5.92    1.99
 -10  -4  -4    7.35    2.27
 -10  -4  -4    0.20    2.38
 -10  -4  -4    3.54    1.75
 -11   4  -4    8.68    2.42
 -11  -4  -4   10.66    2.34
 -11  -4  -4   11.32    2.51
 -11  -4  -4    6.39    2.62
 -11  -4  -4    8.15    2.12
 -12   4  -4    1.21    2.08
 -12  -4  -4    3.09    1.99
 -12  -4  -4    1.72    2.00
 -12  -4  -4    1.18    2.24
 -12  -4  -4    0.54    1.71
 -13   4  -4   -1.46    1.99
 -13  -4  -4    0.34    1.93
 -13  -4  -4    0.59    1.90
 -13  -4  -4    1.51    2.14
 -13  -4  -4    0.87    1.71
 -14   4  -4    0.36    1.84
 -14  -4  -4    0.21    1.82
 -14  -4  -4   -0.34    1.66
 -15   4  -4   -0.99    1.71
 -15  -4  -4    0.18    1.72
 -15  -4  -4   -0.99    1.58
 -16   4  -4    3.97    1.57
 -16   4  -4    0.71    1.36
 -16  -4  -4    0.25    1.48
 -17   4  -4    0.72    1.33
 -17   4  -4    0.07    1.20
 -18   4  -4   -1.00    1.09
  18   4   4    0.72    1.47
 -18   4  -4    0.66    1.01
 -20   5   4    0.56    1.69
  20   5  -4   -2.55    1.37
 -20  -5   4    1.06    1.68
 -19   5   4   -1.29    1.98
  19   5  -4    0.02    1.61
  19  -5  -4   -0.63    1.80
  18   5  -4    1.98    1.80
  18  -5  -4   -1.73    2.25
  18  -5  -4   -3.01    2.13
  17   5  -4   -0.52    2.05
  17  -5  -4    3.12    2.40
  17  -5  -4    2.26    2.57
  16   5  -4    2.60    2.25
 -16  -5   4    4.33    2.81
  16  -5  -4    3.01    2.89
  16  -5  -4    0.36    2.59
  15   5  -4    1.90    2.35
 -15  -5   4    0.74    2.95
  15  -5  -4    3.88    3.13
  14   5  -4   23.22    4.33
  14  -5  -4   23.93    4.45
 -14  -5   4   25.10    4.74
  14  -5  -4   27.32    4.64
  14  -5  -4   29.78    4.94
  13   5  -4   12.51    3.13
 -13  -5   4   14.48    3.62
  13  -5  -4   10.60    3.47
  13  -5  -4   23.19    4.08
 -12  -5   4   13.74    3.70
  12   5  -4   13.86    3.34
  12  -5  -4   25.62    4.26
  12  -5  -4   17.93    3.62
  11   5  -4   14.84    3.33
  11  -5  -4   21.77    3.43
 -11  -5   4   15.75    3.61
  11  -5  -4   15.94    3.62
  11  -5  -4   21.61    4.25
  11   5  -4   13.90    3.55
  10   5  -4    6.52    2.27
  10  -5  -4    3.37    2.28
 -10  -5   4    0.51    2.63
  10   5  -4    5.81    2.59
  10  -5  -4    6.39    3.42
  10  -5  -4    5.67    2.57
  -9  -5   4   32.51    5.77
   9  -5  -4   36.09    5.68
   9  -5  -4   39.03    5.79
   9  -5  -4   43.48    6.17
   8  -5  -4   25.12    3.77
  -8  -5   4   22.14    3.85
   8   5  -4   18.71    3.56
   8  -5  -4   25.13    3.89
  -7  -5   4    3.12    2.17
   7  -5  -4    4.94    2.01
   7   5  -4    6.50    1.91
   7  -5  -4    4.99    2.20
   7  -5  -4    4.74    1.83
  -6  -5   4    1.90    2.00
   6  -5  -4    4.65    1.83
   6   5  -4   -0.53    1.83
   6   5  -4    0.60    2.16
   6  -5  -4    4.18    1.99
   6  -5  -4    5.77    1.62
   5   5  -4   70.85   10.67
   5  -5  -4   68.83   10.86
   5   5  -4   71.44   10.73
   5  -5  -4   74.07   10.68
   5  -5  -4   77.63   10.63
   5   5  -4   82.47   10.74
   4   5  -4   24.98    3.83
   4   5  -4   23.87    3.75
   4  -5  -4   22.71    4.12
   4  -5  -4   25.46    3.63
  -4  -5   4   18.02    3.76
   3   5  -4    8.68    2.25
   3   5  -4    9.16    2.12
   3  -5  -4    4.45    2.57
   3  -5  -4    5.25    2.19
  -3  -5   4    8.31    2.05
   3  -5  -4    8.30    1.85
   2   5  -4   83.04   12.33
  -2  -5   4   92.76   12.34
   2  -5  -4   79.76   12.32
   2  -5  -4   70.17   12.41
   2   5  -4   97.29   12.38
   2  -5  -4   93.06   12.30
   1  -5  -4  109.80   16.52
  -1  -5   4  107.27   16.48
   1   5  -4  124.62   16.51
   1  -5  -4  122.51   16.46
   0   5  -4   10.87    2.31
   0  -5  -4   10.09    2.56
   0  -5   4    9.24    2.70
   0  -5   4    8.96    2.29
  -1   5  -4   21.01    3.25
  -1   5  -4   17.40    3.29
  -1  -5  -4   17.54    3.45
   1  -5   4   19.34    3.63
   1  -5   4   22.03    3.39
  -2   5  -4   13.39    2.32
  -2   5  -4   11.74    2.37
  -2  -5  -4    9.83    2.14
  -2   5  -4   11.95    2.72
   2  -5   4   12.75    2.80
  -2  -5  -4   15.83    2.59
   2  -5   4   10.46    2.47
  -2  -5  -4    6.14    2.09
  -3   5  -4    2.35    1.81
  -3  -5  -4    3.67    1.43
  -3  -5  -4   -2.84    1.85
  -3   5  -4    4.05    2.19
   3  -5   4    2.84    2.30
  -3  -5  -4    1.18    1.54
  -4   5  -4    3.18    1.68
  -4  -5  -4   -1.69    1.88
  -4   5  -4    2.15    2.21
   4  -5   4   -1.64    2.23
  -4   5  -4    1.55    1.73
  -4  -5  -4    0.47    1.40
  -5   5  -4    3.43    1.84
  -5   5  -4    7.72    2.46
   5  -5   4    4.56    2.38
  -5   5  -4    5.05    1.90
  -5  -5  -4    4.19    1.62
  -6   5  -4   25.24    3.91
  -6  -5  -4   22.02    3.79
  -6  -5  -4   19.68    3.74
  -7  -5  -4    9.04    1.97
  -7   5  -4    6.73    2.13
  -7  -5  -4    6.58    2.46
  -7   5  -4   10.27    2.20
  -7  -5  -4    6.29    1.84
  -7   5  -4    8.08    1.85
  -7  -5  -4    7.60    1.85
  -8   5  -4    3.00    1.95
  -8  -5  -4    1.54    1.58
  -8  -5  -4    1.81    1.76
  -8   5  -4    2.53    1.83
  -8  -5  -4    2.79    2.28
  -8  -5  -4    2.70    2.26
  -8   5  -4   -0.45    1.65
  -8  -5  -4    1.89    1.59
  -9   5  -4    4.16    2.06
  -9  -5  -4    4.71    1.81
  -9  -5  -4    3.94    2.10
  -9  -5  -4    0.37    2.33
  -9  -5  -4    5.14    2.39
  -9  -5  -4    3.83    1.71
 -10   5  -4    2.65    2.00
 -10  -5  -4    3.91    1.85
 -10  -5  -4    5.84    2.26
 -10  -5  -4    4.21    2.43
 -10  -5  -4    0.27    1.72
 -11   5  -4    0.53    1.95
 -11  -5  -4   -0.28    1.81
 -11  -5  -4   -0.89    2.15
 -11  -5  -4   -0.88    2.37
 -11  -5  -4   -0.73    1.68
 -12   5  -4    4.74    2.00
 -12  -5  -4    0.27    1.89
 -12  -5  -4    2.48    2.13
 -12  -5  -4    2.34    2.32
 -12  -5  -4    2.90    1.73
 -13  -5  -4    1.39    2.01
 -13   5  -4    2.31    1.92
 -13  -5  -4    4.24    1.82
  13  -5   4    1.10    2.25
 -13  -5  -4    2.53    1.69
 -14   5  -4    2.72    1.70
 -14  -5  -4    1.30    1.76
 -14  -5  -4    0.46    1.66
 -15   5  -4   -1.79    1.58
  15  -5   4    1.42    1.57
 -16   5  -4    4.44    1.47
  16  -5   4    1.21    1.45
 -16   5  -4    0.44    1.33
 -17   5  -4    2.18    1.22
  17  -5   4    1.79    1.26
 -17  -5  -4    1.84    1.73
  17   5   4   -0.10    1.61
 -17   5  -4    2.04    1.15
 -18  -5  -4    1.50    1.39
 -20   6   4    0.17    1.50
  20   6  -4    0.72    1.30
 -19   6   4   -0.32    1.84
  19   6  -4    2.19    1.54
  19  -6  -4    2.28    1.75
  19  -6  -4    1.34    1.23
  18   6  -4   -0.43    1.77
  18  -6  -4    1.26    2.04
  17   6  -4    3.46    1.97
  17  -6  -4    0.97    2.56
  17  -6  -4    0.74    2.34
  16   6  -4    1.25    2.11
 -16  -6   4   -0.85    2.66
  16  -6  -4    3.70    2.90
  15   6  -4    4.29    2.31
 -15  -6   4    5.43    2.96
  15  -6  -4    4.99    2.44
  15  -6  -4    1.16    3.27
  14  -6  -4    6.71    2.72
 -14  -6   4    9.37    3.11
  14  -6  -4    4.68    3.54
  14  -6  -4    6.72    2.91
 -13  -6   4   14.08    3.86
  13  -6  -4   14.08    3.73
 -12  -6   4   -0.19    2.89
  12  -6  -4    7.15    3.66
  12   6  -4   -0.40    2.74
  12  -6  -4    3.01    2.80
  11  -6  -4    7.85    2.69
 -11  -6   4    4.81    2.98
  11  -6  -4   11.99    3.81
  11   6  -4    3.84    2.90
  11  -6  -4   12.00    2.98
  10  -6  -4   18.13    3.43
 -10  -6   4   22.44    3.63
  10  -6  -4   24.90    4.34
  10  -6  -4   19.41    3.66
   9  -6  -4    8.84    2.67
   9   6  -4   11.62    2.61
  -9  -6   4    9.71    2.85
   9   6  -4    9.31    2.30
   9  -6  -4    9.85    2.89
   8   6  -4    8.81    2.50
  -8  -6   4    7.56    2.64
   8  -6  -4    8.95    2.46
   8   6  -4    8.95    2.23
   8  -6  -4   10.46    2.70
   8  -6  -4    8.36    2.12
   7   6  -4   22.41    3.32
  -7  -6   4   17.62    3.35
   7  -6  -4   19.26    3.28
   7   6  -4   15.82    3.16
   7  -6  -4   20.07    3.42
   7  -6  -4   14.54    3.06
   6   6  -4   17.80    3.16
  -6  -6   4   14.92    3.09
   6   6  -4   15.13    3.02
   6  -6  -4   16.02    3.69
   6  -6  -4   17.78    3.17
   6  -6  -4   16.40    2.85
   5   6  -4    6.86    2.24
  -5  -6   4    7.18    2.06
   5   6  -4    3.72    2.10
   5  -6  -4    4.28    2.82
   5  -6  -4    4.10    2.13
  -5  -6   4    2.60    2.19
   5  -6  -4    7.83    1.78
   4   6  -4   50.24    7.15
   4  -6  -4   58.47    7.36
  -4  -6   4   34.34    7.16
   4   6  -4   51.52    7.21
   4  -6  -4   51.91    7.07
   3   6  -4   19.07    3.19
   3   6  -4   20.07    3.13
   3  -6  -4    9.04    3.40
  -3  -6   4   19.04    3.12
   3  -6  -4   16.30    2.87
   2  -6  -4   95.49   12.90
   2  -6  -4   89.88   13.04
  -2  -6   4   83.33   12.98
   2  -6  -4   79.72   12.94
   2   6  -4   99.77   13.01
   2  -6  -4   97.24   12.93
   1   6  -4   23.80    4.12
   1  -6  -4   29.62    3.95
   1  -6  -4   22.77    4.25
  -1  -6   4   23.15    4.08
   0   6  -4    5.92    2.06
   0   6  -4    6.02    2.11
   0  -6  -4    6.34    1.89
   0  -6  -4    7.10    2.28
   0  -6   4    3.67    2.53
   0  -6   4    6.05    2.17
  -1   6  -4    6.27    1.91
  -1   6  -4    2.92    2.02
  -1  -6  -4    4.70    1.67
  -1  -6  -4    5.88    1.87
   1  -6   4    4.52    2.45
  -1   6  -4    3.93    2.27
   1  -6   4    6.54    2.16
  -1  -6  -4    2.48    1.56
  -2   6  -4    7.90    2.06
  -2   6  -4    5.95    2.18
  -2  -6  -4    8.72    1.88
  -2  -6  -4    9.89    2.13
  -2   6  -4    7.87    2.40
   2  -6   4    9.03    2.59
   2  -6   4    7.70    2.40
  -2  -6  -4    5.38    1.87
  -3   6  -4   12.62    3.26
  -3  -6  -4   17.81    3.04
  -3  -6  -4   15.87    3.25
  -3   6  -4   29.89    3.51
   3  -6   4   31.81    3.60
  -3  -6  -4   14.21    3.14
  -4   6  -4   78.79   10.86
  -4   6  -4   70.50   10.85
  -4  -6  -4   81.37   10.82
   4  -6   4   77.42   10.98
  -4   6  -4   87.66   10.98
  -4  -6  -4   62.67   10.87
  -5   6  -4   42.66    6.23
  -5  -6  -4   52.80    6.17
  -5   6  -4   40.22    6.24
  -5  -6  -4   28.21    6.28
  -6   6  -4    7.16    1.98
  -6  -6  -4    3.74    1.70
  -6   6  -4    1.88    1.92
  -6  -6  -4    4.12    2.29
  -6  -6  -4    6.79    2.19
  -7  -6  -4    3.17    1.70
  -7   6  -4    2.60    1.86
  -7  -6  -4    1.48    2.31
  -7   6  -4    0.66    1.88
   7  -6   4    2.73    1.83
  -7   6  -4    1.06    1.54
  -8   6  -4    1.96    1.80
  -8  -6  -4    2.87    1.85
  -8  -6  -4   -1.13    2.33
  -8   6  -4    3.09    1.89
   8  -6   4   -0.24    1.80
  -8   6  -4    0.16    1.63
   9  -6   4    8.95    2.13
  -9   6  -4    8.37    2.22
  -9  -6  -4    6.96    1.96
  -9  -6  -4    8.04    2.55
  -9  -6  -4    8.99    2.69
  -9   6  -4    5.23    2.01
  10  -6   4    4.75    2.07
 -10   6  -4    8.10    2.21
 -10  -6  -4    6.15    1.95
 -10  -6  -4    5.97    2.65
 -10  -6  -4    9.01    2.50
 -11   6  -4   10.43    2.40
 -11  -6  -4    7.84    2.25
 -11  -6  -4   12.57    2.83
 -11  -6  -4   12.14    2.70
 -12   6  -4    9.58    2.26
 -12  -6  -4    7.51    2.13
 -12  -6  -4   11.16    2.52
 -12  -6  -4    6.93    2.66
 -13  -6  -4    3.56    2.12
 -13   6  -4    2.68    1.74
  13  -6   4   -0.22    2.28
 -14   6  -4    0.03    1.58
  14  -6   4    2.25    1.65
 -15   6  -4   -0.66    1.43
  15  -6   4    0.02    1.47
 -15  -6  -4   -1.48    2.09
  15   6   4    0.08    1.85
 -16   6  -4    2.29    1.27
  16  -6   4    2.09    1.34
 -16  -6  -4   -1.23    1.89
 -16   6  -4    1.73    1.23
  17  -6   4   -0.26    1.09
 -17  -6  -4    2.20    1.58
 -17   6  -4   -0.82    1.02
 -20  -7   4    0.01    1.39
 -19   7   4   -1.22    1.64
  19   7  -4    0.95    1.47
  19  -7  -4    0.91    1.58
  19  -7  -4   -2.31    1.05
  18   7  -4    1.01    1.66
  18  -7  -4    0.29    2.10
  18  -7  -4   -0.10    1.93
  18  -7  -4   -1.99    1.27
  17  -7  -4    0.68    2.22
  17  -7  -4   -2.46    2.45
  17  -7  -4   -1.55    1.46
 -16  -7   4   -0.80    2.61
  16  -7  -4    1.43    2.84
  15  -7  -4    5.87    2.33
 -15  -7   4    4.37    2.76
  15  -7  -4    2.75    3.21
  15  -7  -4    0.94    2.60
  14  -7  -4    2.03    2.48
 -14  -7   4   -0.51    2.87
  14  -7  -4   -2.81    3.44
  14  -7  -4   -2.35    2.62
  13   7  -4   18.06    3.86
 -13  -7   4   18.67    4.18
  13  -7  -4   17.15    4.10
  13  -7  -4   12.86    4.70
  12   7  -4    0.84    2.58
 -12  -7   4    1.29    3.00
  12  -7  -4   -5.99    3.90
  12  -7  -4   -0.47    2.85
  11  -7  -4    6.58    2.55
  11   7  -4    1.53    2.46
 -11  -7   4    0.76    2.84
  11  -7  -4    2.64    3.80
  11   7  -4    3.25    2.68
  11  -7  -4    0.78    2.84
  10  -7  -4    5.20    2.56
  10   7  -4    8.05    2.54
 -10  -7   4    4.34    2.76
  10  -7  -4    8.09    2.87
  10  -7  -4    3.16    1.96
   9   7  -4    2.14    2.37
  -9  -7   4    0.56    2.54
   9  -7  -4    2.85    2.36
   9   7  -4    0.90    1.94
   9  -7  -4    1.52    2.66
   9  -7  -4    3.47    1.83
   8   7  -4    5.38    2.34
  -8  -7   4    3.96    2.44
   8  -7  -4    2.00    2.28
   8   7  -4    2.05    2.04
   8  -7  -4    1.27    2.52
   8  -7  -4    0.53    1.78
   7   7  -4    3.33    2.31
  -7  -7   4    5.32    2.31
   7   7  -4   -0.95    2.08
   7  -7  -4   -0.18    3.21
   7  -7  -4   -1.66    2.43
   7  -7  -4    4.04    1.76
   6   7  -4   18.94    3.39
  -6  -7   4   23.41    3.29
   6   7  -4   12.39    3.25
   6  -7  -4    7.05    3.91
  -6  -7   4   19.28    3.37
   6  -7  -4   17.73    2.99
   5   7  -4   15.95    2.82
  -5  -7   4   10.20    2.67
   5   7  -4   15.90    2.78
  -5  -7   4    2.79    3.09
   5  -7  -4    4.57    2.75
   5  -7  -4   11.67    3.36
  -5  -7   4   10.68    2.82
   5  -7  -4   18.73    2.40
   4   7  -4   10.13    2.64
   4   7  -4   11.84    2.63
   4  -7  -4    6.29    3.07
  -4  -7   4   11.45    3.01
  -4  -7   4    6.95    2.63
   4  -7  -4   15.03    2.26
   3   7  -4   13.68    3.37
   3  -7  -4    8.50    3.60
  -3  -7   4   25.07    3.68
  -3  -7   4   17.80    3.36
   3  -7  -4   23.13    3.08
   2   7  -4   17.20    2.84
   2  -7  -4   12.55    2.44
   2  -7  -4    9.92    3.00
  -2  -7   4   15.95    3.14
  -2  -7   4   11.70    2.84
   1   7  -4    3.41    2.05
   1  -7  -4    2.95    1.67
   1  -7  -4    1.88    2.26
  -1  -7   4    7.94    2.22
   1  -7  -4    2.79    1.62
   0   7  -4   12.59    2.67
   0  -7  -4   15.09    2.47
   0   7  -4   12.02    2.64
   0  -7   4   17.36    2.85
   0  -7  -4    8.39    2.36
  -1   7  -4    5.45    2.11
  -1   7  -4    5.82    2.21
  -1  -7  -4    3.40    1.78
  -1  -7  -4   11.00    2.11
   1  -7   4   15.04    2.69
   1  -7   4   16.19    2.54
  -1  -7  -4    1.37    1.88
  -2   7  -4   39.05    6.24
  -2  -7  -4   38.85    6.08
  -2  -7  -4   39.13    6.22
   2  -7   4   49.31    6.43
   2  -7   4   54.83    6.40
  -2  -7  -4   38.91    6.14
  -3   7  -4   22.53    3.78
  -3  -7  -4   25.92    3.58
  -3  -7  -4   19.01    3.82
  -3   7  -4   26.86    3.93
   3  -7   4   26.44    4.13
  -3  -7  -4   17.06    3.69
  -4   7  -4    3.12    2.01
  -4  -7  -4    4.54    1.58
  -4   7  -4    3.94    1.82
  -4  -7  -4    1.00    1.95
  -5   7  -4   -0.55    1.84
  -5   7  -4    0.75    1.93
  -5  -7  -4    2.22    1.54
  -5  -7  -4    0.88    2.10
  -5  -7  -4    1.14    2.03
  -6   7  -4    6.51    2.10
  -6  -7  -4   10.46    1.93
  -6   7  -4    5.98    2.11
  -6  -7  -4    8.70    2.43
  -7   7  -4   16.98    2.69
   7  -7   4   14.86    2.72
  -7  -7  -4   11.33    3.03
  -7  -7  -4   15.54    2.61
  -7   7  -4   13.22    2.62
  -7  -7  -4   15.27    2.99
  -7   7  -4   10.14    2.48
  -7  -7  -4    9.40    2.97
  -8   7  -4    2.99    1.91
   8  -7   4    2.13    1.91
  -8  -7  -4    2.66    2.35
  -8  -7  -4    5.66    1.93
  -8  -7  -4   -1.25    2.34
  -8   7  -4   -0.83    1.68
  -8  -7  -4   -1.97    2.35
  -9  -7  -4    3.90    2.40
  -9   7  -4    1.22    1.87
   9  -7   4    5.56    1.95
  -9   7  -4    1.88    1.71
 -10  -7  -4    6.56    2.45
  10  -7   4    2.68    1.93
 -10   7  -4    4.71    1.88
 -10  -7  -4   -1.82    2.50
  11  -7   4    2.72    1.86
 -11   7  -4    0.65    1.75
 -11  -7  -4    2.82    2.33
 -11  -7  -4    3.62    2.44
 -11  -7  -4   -2.35    2.45
 -12  -7  -4    0.48    2.27
 -12   7  -4    1.54    1.68
  12  -7   4   -1.45    1.73
  12  -7   4   -1.55    2.48
 -12  -7  -4    3.17    2.39
 -13   7  -4    2.53    1.60
 -13  -7  -4    4.97    2.20
  13  -7   4    1.47    1.67
  13  -7   4    2.81    2.28
 -13  -7  -4    0.32    2.32
 -14   7  -4    4.29    1.42
 -14  -7  -4    1.59    2.00
  14  -7   4    1.79    1.53
  14  -7   4   -1.40    2.00
 -14  -7  -4   -0.58    2.13
  15  -7   4    0.05    1.35
 -15  -7  -4    0.60    1.97
  16  -7   4   -0.82    1.17
 -16  -7  -4   -0.40    1.73
 -16   7  -4    1.01    1.09
 -17  -7  -4    0.01    1.37
 -19   8   4   -0.08    1.43
 -19  -8   4   -3.13    1.54
  18  -8  -4    0.12    1.99
  18  -8  -4    4.30    1.79
  17  -8  -4   -0.14    2.32
  17  -8  -4    2.26    2.10
  17  -8  -4   -0.79    1.21
  16   8  -4    1.98    1.99
 -16  -8   4    1.94    2.41
  16  -8  -4   -0.79    2.71
  16  -8  -4   -1.50    1.38
  15   8  -4    3.58    2.21
  15  -8  -4    3.05    2.23
 -15  -8   4    0.81    2.58
  15  -8  -4    3.08    2.47
  15  -8  -4    8.64    3.04
  15  -8  -4    0.09    1.55
  14   8  -4   -0.38    2.26
  14  -8  -4   -0.59    2.33
 -14  -8   4   -0.24    2.71
  14  -8  -4    0.53    2.58
  14  -8  -4    0.95    3.38
  14  -8  -4    1.56    1.62
  13   8  -4   -0.24    2.41
 -13  -8   4    0.73    2.82
  13  -8  -4    4.66    2.78
  13  -8  -4    4.11    3.63
  13  -8  -4    2.10    1.72
  12   8  -4   13.18    2.88
 -12  -8   4   14.49    3.23
  12  -8  -4    9.78    3.20
  12  -8  -4    5.32    2.24
  11   8  -4    5.84    2.58
 -11  -8   4    5.26    2.94
  11  -8  -4    8.36    2.90
  11  -8  -4    3.20    1.90
  10   8  -4    7.26    2.69
 -10  -8   4    3.89    2.88
  10  -8  -4    8.90    2.64
  10   8  -4    4.08    2.10
  10  -8  -4    8.49    2.94
  10  -8  -4    5.44    1.96
   9  -8  -4   60.70    7.76
  -9  -8   4   53.32    7.79
   9   8  -4   55.67    7.60
  -9  -8   4   33.27    7.75
   9  -8  -4   61.80    7.87
   9  -8  -4   75.34    8.20
   9  -8  -4   35.28    7.54
   9   8  -4   65.37    7.77
   8   8  -4   28.85    3.84
  -8  -8   4   16.07    3.84
   8   8  -4   21.12    3.62
   8  -8  -4   31.34    4.52
  -8  -8   4   14.00    3.86
   8  -8  -4   21.21    3.97
  -8  -8   4   19.56    3.92
   8  -8  -4   17.90    3.35
   7   8  -4   13.37    2.87
  -7  -8   4    7.05    2.81
   7   8  -4    9.60    2.67
   7  -8  -4   13.25    3.66
  -7  -8   4   12.99    3.05
   7  -8  -4    6.90    2.95
  -7  -8   4   11.82    2.94
   7  -8  -4   10.68    2.24
   6   8  -4    4.36    2.39
   6   8  -4    3.78    2.30
   6  -8  -4    7.02    3.19
  -6  -8   4    2.73    2.70
   6  -8  -4    1.37    2.47
  -6  -8   4    3.10    2.51
   6  -8  -4    3.77    1.69
   5   8  -4   19.87    3.60
   5   8  -4   22.47    3.62
   5  -8  -4   19.79    4.08
  -5  -8   4   18.79    3.85
   5  -8  -4   20.55    3.64
  -5  -8   4   16.07    3.66
   5  -8  -4   19.52    3.26
   4   8  -4   10.40    2.54
   4   8  -4   11.22    2.53
   4  -8  -4    8.26    2.95
  -4  -8   4    6.60    2.84
  -4  -8   4    4.68    2.55
   4  -8  -4    6.24    1.96
  -3  -8   4   39.71    6.60
   3  -8  -4   50.32    6.57
   3   8  -4   44.92    6.45
  -3  -8   4   35.98    6.48
   2   8  -4    7.41    2.55
  -2  -8   4   10.51    2.95
  -2  -8   4   15.52    2.80
   2  -8  -4    7.16    2.22
   1   8  -4   35.38    5.65
   1  -8  -4   26.51    5.47
  -1  -8   4   47.80    5.79
   1   8  -4   34.76    5.59
   1  -8  -4   30.34    5.45
   0   8  -4   98.63   13.91
   0  -8  -4  104.90   13.85
   0  -8  -4  108.98   13.86
   0  -8   4   91.06   14.00
   0  -8  -4   91.51   13.87
   0   8  -4   83.62   13.90
  -1  -8  -4    7.70    2.24
  -1   8  -4    7.08    2.44
  -1  -8  -4    7.89    1.86
  -1   8  -4    9.12    2.22
   1  -8   4    9.68    2.73
  -1  -8  -4    8.62    2.17
  -2  -8  -4   12.74    2.52
  -2   8  -4   11.16    2.63
  -2  -8  -4   10.82    2.13
  -2  -8  -4    8.74    2.40
   2  -8   4   14.27    3.12
  -2  -8  -4    9.61    2.40
  -3  -8  -4   10.68    2.34
  -3   8  -4    9.26    2.35
  -3  -8  -4    5.64    1.82
  -3  -8  -4    6.40    2.22
  -3  -8  -4    7.13    2.21
  -4   8  -4    6.40    2.05
  -4   8  -4    6.44    2.25
  -4  -8  -4    6.63    1.80
  -4  -8  -4    4.96    2.23
  -4  -8  -4    7.61    2.17
  -5   8  -4   36.61    4.95
  -5   8  -4   32.63    4.99
  -5  -8  -4   30.60    4.85
  -5  -8  -4   32.55    5.07
  -5  -8  -4   28.79    5.09
  -6   8  -4   13.05    2.53
  -6  -8  -4    8.37    2.38
  -6   8  -4   11.66    2.55
  -6  -8  -4   14.40    2.81
  -6  -8  -4   14.52    2.83
  -7   8  -4   -0.56    1.80
  -7  -8  -4    1.09    2.47
  -7  -8  -4    2.67    1.73
  -7   8  -4    0.04    1.78
  -7  -8  -4   -0.27    2.25
  -7  -8  -4    0.45    2.25
  -8   8  -4    0.88    1.78
   8  -8   4    3.85    2.00
  -8  -8  -4    2.36    2.54
  -8  -8  -4    2.42    2.32
  -8   8  -4    2.61    1.65
  -8  -8  -4   -0.13    2.37
  -9   8  -4    1.34    1.76
   9  -8   4   -2.27    1.96
  -9  -8  -4   -1.99    2.50
  -9  -8  -4   -0.21    2.37
  -9   8  -4    1.56    1.66
  -9  -8  -4    1.25    2.42
 -10  -8  -4    3.04    2.45
  10  -8   4    4.08    1.91
 -10   8  -4    1.62    1.67
 -10   8  -4    0.03    1.65
 -10  -8  -4    0.88    2.41
 -11  -8  -4    1.01    2.41
  11  -8   4    2.63    1.82
 -11   8  -4    0.76    1.64
 -11  -8  -4   -0.34    2.39
 -12  -8  -4    1.34    2.28
  12  -8   4   -0.17    1.71
 -12   8  -4    3.21    1.54
  12  -8   4    1.24    2.46
 -12  -8  -4    3.36    2.23
  13  -8   4    2.05    1.56
 -13  -8  -4   -0.06    2.15
  13  -8   4    2.14    1.45
  13  -8   4   -0.22    2.18
 -13  -8  -4    0.89    2.19
 -14  -8  -4    3.92    2.02
  14  -8   4    2.67    1.40
 -14  -8  -4    2.79    2.03
  15  -8   4    0.21    1.17
 -15  -8  -4    1.91    1.75
 -16  -8  -4    1.90    1.47
  18   9  -4    2.49    1.43
  18  -9  -4    0.96    1.74
  18  -9  -4    0.72    1.57
 -18  -9   4    0.02    1.56
  17   9  -4    0.44    1.70
  17  -9  -4    5.04    2.11
  17  -9  -4    2.42    1.87
 -17  -9   4    0.59    1.85
  16   9  -4    1.25    1.89
  16  -9  -4   -0.79    2.46
 -16  -9   4   -2.42    2.10
  15   9  -4    1.78    2.07
  15  -9  -4   -1.12    2.02
  15  -9  -4   -2.64    2.24
  15  -9  -4    1.39    2.78
 -15  -9   4    0.05    2.30
  14   9  -4    3.44    2.22
  14  -9  -4   -0.02    2.20
  14  -9  -4    3.05    2.44
  14  -9  -4    0.26    3.15
 -14  -9   4    2.16    2.49
  13   9  -4   -0.82    2.32
  13  -9  -4    1.16    2.56
 -13  -9   4   -3.60    2.60
  13  -9  -4    3.04    1.51
  12   9  -4   -0.05    2.34
  12  -9  -4    0.83    2.75
 -12  -9   4    1.43    2.71
  12  -9  -4   -1.01    1.56
  11   9  -4    1.34    2.47
  11   9  -4   -1.42    1.78
  11  -9  -4    2.69    2.79
 -11  -9   4    6.98    2.86
  11  -9  -4    1.36    1.62
  10   9  -4   27.30    4.15
  10  -9  -4   29.21    4.12
  10   9  -4   25.21    3.79
  10  -9  -4   31.17    4.90
  10  -9  -4   20.39    4.31
 -10  -9   4   26.17    4.38
  10  -9  -4   13.33    3.60
   9   9  -4   33.32    4.94
   9  -9  -4   35.11    4.89
   9   9  -4   33.86    4.69
   9  -9  -4   37.02    5.56
   9  -9  -4   33.53    5.04
  -9  -9   4   28.69    5.01
   9  -9  -4   19.14    4.45
   8   9  -4   18.90    3.23
   8   9  -4   18.49    3.01
   8  -9  -4   19.31    4.08
  -8  -9   4    8.25    3.11
   8  -9  -4   16.43    3.42
  -8  -9   4   10.29    3.36
   8  -9  -4   11.06    2.55
   7   9  -4   11.12    2.67
   7   9  -4    7.49    2.50
   7  -9  -4    7.21    3.48
  -7  -9   4    6.48    2.70
   7  -9  -4    3.40    2.81
  -7  -9   4    6.18    2.79
   7  -9  -4    5.10    1.87
   6   9  -4    1.31    2.40
   6   9  -4    2.34    2.37
   6  -9  -4   -1.46    3.17
  -6  -9   4    0.13    2.57
   6  -9  -4    0.42    2.62
  -6  -9   4    2.36    2.56
   6  -9  -4    1.33    1.64
   5   9  -4   27.69    4.33
   5   9  -4   30.19    4.32
   5  -9  -4   15.58    4.63
  -5  -9   4   27.05    4.48
   5  -9  -4   17.12    4.35
  -5  -9   4   21.69    4.44
   5  -9  -4   28.38    3.93
   4  -9  -4   89.58   12.78
  -4  -9   4   88.05   12.77
  -4  -9   4   85.77   12.78
   4   9  -4   97.61   12.72
   4  -9  -4   83.81   12.59
  -3  -9   4   48.53    7.15
   3  -9  -4   49.04    7.06
  -3  -9   4   43.20    7.09
   3   9  -4   45.10    6.98
   3  -9  -4   46.21    6.82
   2   9  -4   12.99    2.99
   2  -9  -4   11.38    2.68
  -2  -9   4   18.68    3.41
  -2  -9   4   16.23    3.36
   2  -9  -4   12.76    2.79
   1   9  -4   24.04    4.15
   1  -9  -4   23.34    4.05
   1   9  -4   29.88    4.30
   1  -9  -4   17.99    3.84
  -1  -9   4   38.82    4.58
  -1  -9   4   39.88    4.56
   1  -9  -4   22.13    4.06
   0   9  -4   33.07    5.44
   0  -9  -4   33.24    5.11
   0  -9  -4   43.67    5.30
   0  -9   4   41.33    5.68
   0  -9   4   44.27    5.68
   0   9  -4   30.19    5.29
   0  -9  -4   25.79    5.27
  -1   9  -4   25.96    4.51
  -1  -9  -4   31.02    4.16
  -1  -9  -4   38.01    4.44
  -1  -9  -4   16.23    4.27
   1  -9   4   27.38    4.78
  -1   9  -4   27.72    4.36
  -1  -9  -4   27.19    4.42
  -2  -9  -4    1.71    2.26
  -2   9  -4    6.23    2.29
  -2  -9  -4    4.94    1.53
  -2  -9  -4    3.11    1.92
  -2  -9  -4    0.09    2.04
  -3   9  -4   13.44    2.68
  -3  -9  -4   18.14    3.04
  -3   9  -4   12.12    2.94
  -3  -9  -4   15.99    2.47
  -3  -9  -4    9.13    2.78
  -3  -9  -4   13.66    2.90
  -4   9  -4    6.40    1.94
  -4  -9  -4    5.95    1.69
  -4  -9  -4    5.53    2.52
  -4   9  -4    5.30    2.22
  -4  -9  -4    3.54    2.20
  -4  -9  -4    5.31    2.28
  -5   9  -4   14.54    2.43
  -5  -9  -4   13.95    2.25
  -5  -9  -4    7.75    2.65
  -5  -9  -4    4.25    2.70
  -6   9  -4   -0.55    1.76
  -6  -9  -4    2.59    1.70
  -6   9  -4    2.15    1.84
  -6  -9  -4    3.62    2.16
  -6  -9  -4    2.90    2.22
  -7   9  -4    0.64    1.71
   7  -9   4    5.52    2.09
  -7   9  -4    1.62    1.76
  -7  -9  -4    2.41    2.23
  -7  -9  -4    3.12    2.29
  -8   9  -4   -3.35    1.65
  -8  -9  -4    0.30    2.63
  -8  -9  -4   -3.05    2.21
  -8   9  -4    0.85    1.53
  -8  -9  -4    0.53    2.25
  -9   9  -4   -3.54    1.61
   9  -9   4   -0.18    1.92
  -9  -9  -4    0.95    2.56
  -9   9  -4   -0.22    1.57
  -9  -9  -4   -0.03    2.31
 -10  -9  -4   -1.28    2.50
  10  -9   4    2.01    1.89
 -10   9  -4    0.69    1.52
 -10  -9  -4    1.28    2.24
  11  -9   4    1.77    1.74
 -11  -9  -4    0.93    2.38
  11  -9   4    0.17    1.47
  11  -9   4   -0.07    2.54
 -11  -9  -4    1.99    2.15
 -12  -9  -4   -0.16    2.30
  12  -9   4   -1.09    1.59
  12  -9   4   -2.94    2.33
 -12  -9  -4    0.71    2.07
 -13  -9  -4    3.25    2.13
  13  -9   4    0.92    1.45
  13  -9   4   -2.17    2.07
 -13  -9  -4    2.95    1.97
 -14  -9  -4    4.57    1.97
  14  -9   4    2.84    1.82
 -14  -9  -4    1.57    1.82
  15  -9   4    1.35    1.45
 -15  -9  -4    1.26    1.52
  17  10  -4   -2.08    1.42
  17 -10  -4    0.90    1.59
  17 -10  -4   -0.30    1.83
  16  10  -4    0.43    1.64
  16 -10  -4    1.50    2.18
 -16 -10   4    1.41    1.82
  15  10  -4   -2.11    1.89
  15 -10  -4    0.62    1.78
  15 -10  -4    1.35    2.04
  15 -10  -4    5.44    2.51
 -15 -10   4   -0.81    2.09
  14 -10  -4    0.13    2.01
  14  10  -4    0.23    2.04
  14 -10  -4   -0.14    2.25
 -14 -10   4   -0.94    2.20
  13  10  -4   -1.17    2.20
  13 -10  -4    1.08    2.44
 -13 -10   4    2.80    2.42
  12  10  -4    8.44    2.66
  12 -10  -4    8.85    2.91
 -12 -10   4   10.21    2.91
  11  10  -4    4.25    2.48
  11  10  -4    3.10    1.90
  11 -10  -4    2.06    3.48
  11 -10  -4    8.60    2.74
 -11 -10   4    2.88    2.76
  10  10  -4    3.89    2.68
  10 -10  -4    7.22    2.67
  10  10  -4    7.24    2.31
  10 -10  -4   13.12    3.73
  10 -10  -4   12.30    3.01
 -10 -10   4    2.83    2.98
   9  10  -4    7.97    2.55
   9 -10  -4    5.94    2.58
   9  10  -4    2.83    2.29
   9 -10  -4    7.04    3.62
   9 -10  -4    1.55    2.89
  -9 -10   4   -0.03    2.81
   8  10  -4    0.21    2.46
   8  10  -4    0.92    2.26
   8 -10  -4    4.42    3.41
   8 -10  -4    2.52    2.73
  -8 -10   4    4.53    2.71
   7  10  -4    0.57    2.38
   7  10  -4    3.04    2.34
   7 -10  -4    4.08    3.28
   7 -10  -4    0.19    2.64
  -7 -10   4    1.91    2.32
  -7 -10   4    3.12    2.77
   6  10  -4   10.68    2.72
   6  10  -4   12.19    2.76
   6 -10  -4    7.76    3.38
   6 -10  -4    6.94    2.92
  -6 -10   4    7.43    2.81
  -6 -10   4   11.17    3.06
   5  10  -4    5.14    2.42
   5  10  -4    4.12    2.56
   5 -10  -4    1.64    2.94
   5 -10  -4    1.24    2.55
  -5 -10   4    4.21    2.58
  -5 -10   4    2.84    2.79
   5 -10  -4    4.06    1.85
   4  10  -4    4.17    2.36
   4 -10  -4    3.84    2.85
  -4 -10   4    8.87    2.75
   4 -10  -4    3.19    1.93
  -4 -10   4    5.76    2.91
   3  10  -4   10.65    2.92
  -3 -10   4   17.08    3.29
  -3 -10   4   14.28    3.44
   3 -10  -4   12.29    2.65
   2  10  -4   14.19    3.26
   2  10  -4   19.99    3.58
  -2 -10   4   17.19    3.75
  -2 -10   4   21.01    3.85
   2 -10  -4   17.96    3.23
   1 -10  -4    5.96    2.16
   1  10  -4    7.41    2.62
   1  10  -4    2.81    2.08
  -1 -10   4    6.16    2.96
   1 -10  -4    4.03    2.21
   0 -10  -4    5.90    2.26
   0  10  -4    4.95    2.52
   0  10  -4    3.19    1.99
   0 -10   4    7.66    3.01
   0 -10  -4    3.08    2.24
  -1 -10  -4    8.53    2.42
  -1  10  -4    7.69    2.51
  -1 -10  -4    4.31    2.40
  -2 -10  -4    3.61    2.38
  -2  10  -4    3.81    2.29
  -2 -10  -4    2.94    2.24
  -3  10  -4    2.80    1.75
  -3 -10  -4    3.55    2.50
  -3  10  -4    3.02    2.17
  -3 -10  -4    0.26    1.81
  -3 -10  -4    2.85    2.20
  -4  10  -4    2.59    1.72
  -4 -10  -4    3.47    2.52
  -4  10  -4   -1.20    2.03
  -4 -10  -4   -0.25    1.89
  -4 -10  -4    2.60    2.24
  -5  10  -4    7.00    1.85
  -5  10  -4    7.44    2.07
  -5 -10  -4    1.30    2.11
  -5 -10  -4    3.21    2.35
  -6  10  -4    6.11    1.74
  -6  10  -4    2.85    1.90
  -6 -10  -4    3.27    2.13
  -6 -10  -4    3.77    2.44
  -7 -10  -4    2.71    2.20
  -7 -10  -4    1.27    2.35
  -8 -10  -4   -2.20    2.63
   8 -10   4   -1.49    1.96
  -8 -10  -4    1.37    2.30
  -9 -10  -4    1.44    2.60
   9 -10   4    1.07    1.90
  -9 -10  -4    0.44    2.17
 -10 -10  -4   -1.28    2.45
  10 -10   4   -0.11    1.79
 -10  10  -4   -1.05    1.41
  10 -10   4   -0.09    2.59
 -10 -10  -4   -2.13    2.15
 -11 -10  -4    2.06    2.38
  11 -10   4   -1.87    1.66
  11 -10   4   -1.07    2.32
 -11 -10  -4   -4.54    2.06
 -12 -10  -4    2.33    2.18
  12 -10   4    0.52    1.49
  12 -10   4   -0.90    2.13
 -12 -10  -4    1.71    1.89
 -13 -10  -4    1.75    2.03
  13 -10   4    2.42    1.35
  13 -10   4    1.41    1.87
 -13 -10  -4   -0.60    1.77
 -14 -10  -4    3.95    1.71
  14 -10   4    0.53    1.12
  14 -10   4   -1.40    1.59
 -14 -10  -4    0.75    1.55
  16  11  -4    0.30    1.35
  16 -11  -4   -0.79    1.85
  15  11  -4   -0.42    1.55
  15 -11  -4   -0.38    1.55
  15 -11  -4    0.36    1.82
  15 -11  -4   -1.62    1.73
  14 -11  -4    1.08    1.80
  14  11  -4    1.60    1.74
  14 -11  -4   -0.33    1.93
  13  11  -4    0.48    1.88
  13 -11  -4    1.35    2.16
 -13 -11   4    3.75    2.17
  12  11  -4    1.35    2.08
  12 -11  -4    2.08    2.96
  12 -11  -4    5.20    2.40
 -12 -11   4    2.31    2.39
  11  11  -4    2.15    2.17
  11  11  -4    3.72    1.80
  11 -11  -4    1.04    3.13
  11 -11  -4    2.18    2.54
 -11 -11   4    4.07    2.50
  10  11  -4    3.87    2.25
  10 -11  -4    1.90    2.37
  10  11  -4    4.50    1.96
  10 -11  -4   -0.74    3.17
  10 -11  -4    1.25    2.60
 -10 -11   4    5.55    2.63
   9  11  -4    2.12    2.30
   9 -11  -4    5.85    2.46
   9  11  -4    3.69    2.13
   9 -11  -4    7.32    3.26
   9 -11  -4    1.98    2.68
  -9 -11   4    1.40    2.70
   8  11  -4   -0.10    2.24
   8  11  -4    2.86    2.22
   8 -11  -4    4.40    3.10
   8 -11  -4   -2.08    2.63
  -8 -11   4    2.22    2.69
   7  11  -4    4.22    2.32
   7  11  -4    7.05    2.41
   7 -11  -4    2.93    3.15
   7 -11  -4    3.87    2.68
  -7 -11   4    5.32    2.80
   6  11  -4    2.91    2.19
   6  11  -4    1.21    2.39
   6 -11  -4   -1.03    2.85
   6 -11  -4    1.88    2.52
  -6 -11   4    2.34    2.82
   6 -11  -4    1.73    1.72
   5  11  -4   23.18    4.22
   5 -11  -4   25.17    4.53
   5 -11  -4   26.18    4.39
  -5 -11   4   27.72    4.70
   5 -11  -4   25.07    4.03
  -4 -11   4   78.80   10.11
   4  11  -4   67.21    9.87
   4 -11  -4   64.00    9.78
  -3 -11   4  133.28   17.23
   3  11  -4  115.73   17.06
   3 -11  -4  117.79   17.04
   2  11  -4  104.21   15.40
  -2 -11   4  118.97   15.53
   2  11  -4   90.07   15.31
   2 -11  -4  126.95   15.36
   1 -11  -4   29.64    4.29
   1  11  -4   25.06    4.49
   1  11  -4   18.10    4.16
  -1 -11   4   32.41    4.78
   1 -11  -4   31.80    4.37
   0 -11  -4    8.65    2.45
   0  11  -4    6.32    2.58
   0 -11   4   10.63    3.15
   0 -11  -4    4.35    2.48
  -1 -11  -4    2.92    2.31
  -1  11  -4    2.75    2.29
  -1 -11  -4    1.09    2.26
  -2 -11  -4    8.28    2.55
  -2  11  -4    4.16    2.33
  -2  11  -4    4.50    1.82
  -2 -11  -4    7.47    2.41
  -3 -11  -4    0.37    2.48
  -3  11  -4   -0.37    2.06
  -3 -11  -4    1.82    2.23
  -4 -11  -4   33.04    4.85
  -4 -11  -4   25.34    4.74
  -5 -11  -4    5.14    2.79
  -5  11  -4    6.18    2.03
  -5 -11  -4    6.25    2.44
  -6 -11  -4    1.04    2.30
   7 -11   4    3.37    2.00
  -7 -11  -4    2.43    2.25
   8 -11   4    8.71    2.19
  -8 -11  -4    7.02    2.53
  -9 -11  -4    2.40    2.57
   9 -11   4    4.66    1.83
   9 -11   4    4.09    2.62
  -9 -11  -4    0.63    2.11
 -10 -11  -4   -0.74    2.35
  10 -11   4    0.23    1.67
  10 -11   4   -1.14    2.33
 -10 -11  -4   -0.32    2.02
 -11 -11  -4    0.86    2.16
  11 -11   4    1.09    1.51
  11 -11   4   -0.61    2.14
 -11 -11  -4   -0.36    1.91
 -12 -11  -4    2.94    2.03
  12 -11   4   -0.85    1.33
  12 -11   4    3.09    1.91
 -12 -11  -4    1.46    1.73
 -13 -11  -4    2.79    1.82
  13 -11   4   -0.57    1.15
  13 -11   4    2.28    1.65
 -13 -11  -4    2.65    1.55
  15 -12  -4    0.47    1.29
 -15 -12   4    0.12    1.49
  14  12  -4    0.66    1.46
  14 -12  -4    0.22    1.53
  14 -12  -4   -1.57    1.71
  14 -12  -4    0.50    2.01
  14 -12  -4    0.74    1.63
  13  12  -4   -1.09    1.62
  13 -12  -4   -3.72    1.90
  13 -12  -4    1.18    2.29
  12  12  -4    0.53    1.77
  12 -12  -4    2.86    2.50
  12 -12  -4    2.38    2.07
  11 -12  -4    9.19    2.26
  11  12  -4    3.64    2.12
  11  12  -4    8.64    1.87
  11 -12  -4    4.49    2.87
  11 -12  -4    6.77    2.43
  10 -12  -4   10.22    2.45
  10  12  -4    5.22    2.23
  10  12  -4   10.87    2.14
  10 -12  -4    4.20    3.01
  10 -12  -4    6.77    2.60
 -10 -12   4    5.49    2.72
   9  12  -4    7.19    2.16
   9 -12  -4    4.53    2.37
   9  12  -4    5.60    2.11
   9 -12  -4    2.74    2.92
   9 -12  -4    5.42    2.56
  -9 -12   4    4.96    2.66
   8  12  -4    1.58    1.98
   8  12  -4    0.41    2.10
   8 -12  -4    0.58    2.77
   8 -12  -4    0.49    2.44
  -8 -12   4   -1.83    2.64
   7  12  -4    3.03    1.99
   7  12  -4    0.23    2.19
   7 -12  -4   -3.37    2.72
   7 -12  -4    0.89    2.47
  -7 -12   4    5.13    2.73
   6  12  -4    6.06    2.12
   6  12  -4   10.24    2.43
   6 -12  -4    3.87    2.72
   6 -12  -4    2.37    2.54
  -6 -12   4    3.55    2.94
   6 -12  -4    5.51    1.87
   5  12  -4    3.99    2.08
   5 -12  -4    3.36    2.50
  -5 -12   4   10.01    3.03
   5 -12  -4    4.93    1.94
   4  12  -4   11.48    2.55
   4 -12  -4    9.29    2.51
   3  12  -4   22.17    3.34
   3  12  -4   13.66    2.89
   3 -12  -4    8.76    2.93
  -3 -12   4   28.03    3.80
   2 -12  -4   31.61    7.42
   2  12  -4   40.44    7.35
   1  12  -4  101.03   14.29
  -1 -12   4  122.21   14.47
   1 -12  -4   86.46   14.28
   0 -12  -4   33.29    4.93
   0  12  -4   30.60    4.93
   0 -12  -4   28.16    4.99
  -1 -12  -4    2.22    2.36
  -1  12  -4    2.98    2.21
  -1 -12  -4    3.44    2.41
  -2 -12  -4    1.38    2.51
  -2  12  -4    6.26    2.18
  -2 -12  -4    6.61    2.40
  -3 -12  -4   -0.96    2.52
  -3  12  -4    1.60    1.97
  -3 -12  -4    3.44    2.29
  -4 -12  -4    8.54    2.71
  -4  12  -4    6.01    2.09
  -4 -12  -4    6.91    2.54
  -5 -12  -4   -2.23    2.60
  -5  12  -4    3.07    1.70
  -5 -12  -4   -0.36    2.32
   6 -12   4    7.47    2.09
   6 -12   4    5.52    2.67
  -6 -12  -4    2.90    2.40
   7 -12   4    6.52    2.10
   7 -12   4    5.65    2.67
  -7 -12  -4    8.25    2.36
   8 -12   4    2.15    1.72
   8 -12   4   -0.59    2.38
  -8 -12  -4   -0.46    2.09
  -9 -12  -4    0.90    2.34
   9 -12   4   -1.54    1.61
  -9 -12  -4    1.40    1.96
 -10 -12  -4    1.14    2.18
  10 -12   4   -0.51    1.46
 -10 -12  -4    1.39    1.86
 -11 -12  -4    3.58    2.02
  11 -12   4   -0.14    1.30
  11 -12   4    1.24    1.82
 -11 -12  -4    1.19    1.68
 -12 -12  -4   -0.99    1.77
  12 -12   4    1.26    1.11
  12 -12   4   -0.67    1.60
 -12 -12  -4   -0.75    1.49
  13 -13  -4    0.06    1.48
  13 -13  -4    4.11    1.81
 -13 -13   4    0.02    1.63
  12  13  -4    1.89    1.38
  12 -13  -4   -0.95    1.69
  12 -13  -4    0.64    1.64
  12 -13  -4   -2.42    2.03
 -12 -13   4    1.74    1.80
  11 -13  -4    2.28    1.77
  11  13  -4    3.26    1.54
  11 -13  -4    1.29    2.22
  11 -13  -4    3.27    1.89
  11  13  -4    2.19    1.38
  10 -13  -4    1.97    1.85
  10  13  -4    1.03    1.56
  10 -13  -4    0.18    2.28
  10 -13  -4   -0.42    2.00
  10  13  -4   -0.42    1.55
   9  13  -4    0.07    1.64
   9 -13  -4    2.56    1.95
   9 -13  -4    0.92    2.33
   9 -13  -4   -0.02    2.13
   9  13  -4   -0.53    1.75
   8  13  -4    1.18    1.67
   8 -13  -4    0.88    2.06
   8  13  -4    1.02    1.89
   8 -13  -4    3.65    2.40
   8 -13  -4    5.35    2.21
   7  13  -4    4.40    1.71
   7  13  -4    2.84    2.04
   7 -13  -4   -0.35    2.27
  -7 -13   4    4.21    2.57
   6 -13  -4    2.36    2.31
  -6 -13   4    6.19    2.71
   6 -13  -4    5.02    1.74
  -5 -13   4    1.62    2.67
   5 -13  -4    1.40    1.71
  -4 -13   4   10.37    2.88
   4 -13  -4    3.76    1.99
   3  13  -4   15.10    3.03
   3 -13  -4   13.44    2.80
  -3 -13   4   15.37    3.46
   2  13  -4    8.62    2.43
   2 -13  -4    6.11    2.19
   1  13  -4    4.77    2.22
   1 -13  -4    3.70    2.09
   0 -13  -4    4.77    2.16
   0  13  -4    1.03    2.09
   0 -13  -4    1.29    2.06
  -1 -13  -4    1.58    2.33
  -1  13  -4    2.95    2.02
  -1 -13  -4    3.31    2.22
  -2 -13  -4   -0.07    2.33
  -2  13  -4    2.50    1.89
   2 -13   4    1.61    2.22
  -2 -13  -4   -0.10    2.24
  -3 -13  -4    1.96    2.42
  -3  13  -4   -0.71    1.74
   3 -13   4   -0.74    2.26
  -3 -13  -4   -1.56    2.27
  -4 -13  -4    0.93    2.46
  -4  13  -4    2.41    1.65
   4 -13   4    0.85    2.29
  -4 -13  -4    2.22    2.29
  -5 -13  -4    5.31    2.57
   5 -13   4    5.75    1.99
   5 -13   4    6.62    2.43
  -5 -13  -4    2.80    2.33
  -6 -13  -4   14.07    2.87
   6 -13   4   13.43    2.34
   6 -13   4    5.68    2.73
  -6 -13  -4    9.41    2.68
   7 -13   4    3.46    1.70
   7 -13   4    2.00    2.19
  -7 -13  -4    2.05    2.07
   8 -13   4   -0.42    1.52
   8 -13   4   -0.02    2.01
  -8 -13  -4    0.10    1.90
   9 -13   4   -0.09    1.37
   9 -13   4   -0.37    1.80
  -9 -13  -4    1.09    1.76
 -10 -13  -4    0.92    1.89
  10 -13   4    1.49    1.22
 -10 -13  -4   -0.69    1.57
 -11 -13  -4    1.15    1.63
  11 -14  -4    2.31    1.42
 -11 -14   4    0.59    1.68
  10 -14  -4    6.62    1.74
  10  14  -4    7.08    1.50
  10 -14  -4    2.84    1.79
 -10 -14   4    2.04    1.96
   9 -14  -4    2.45    1.70
   9 -14  -4    2.87    1.77
   9  14  -4    2.59    1.51
   8 -14  -4   -1.29    1.78
   8 -14  -4    0.78    1.81
   8  14  -4    1.39    1.59
   7 -14  -4    1.03    1.81
   7  14  -4    1.16    1.70
   7 -14  -4   -0.74    1.88
   5 -14  -4    1.38    1.55
   4 -14  -4    1.19    1.62
   3  14  -4    5.69    2.03
   3 -14  -4    2.83    1.80
   2  14  -4    9.39    2.50
   2 -14  -4   13.28    2.44
   1  14  -4    9.20    2.52
   1 -14  -4   14.39    2.52
   0  14  -4   -0.46    1.81
   0 -14  -4   -0.61    1.87
  -1 -14  -4    2.46    1.98
  -1  14  -4    2.72    1.73
  -1 -14  -4    1.35    1.89
  -2 -14  -4   -0.83    2.11
  -2  14  -4    1.58    1.62
  -2 -14  -4    1.97    1.95
  -3 -14  -4    1.64    2.19
  -3  14  -4   -0.98    1.50
   3 -14   4    1.09    1.86
  -3 -14  -4    1.40    1.98
  -4 -14  -4    7.22    2.32
   4 -14   4    3.49    1.81
   4 -14   4    3.15    2.02
  -4 -14  -4    7.02    2.16
  -5 -14  -4   29.10    3.83
   5 -14   4   22.25    3.46
   5 -14   4   18.14    3.59
  -5 -14  -4   18.14    3.69
  -6 -14  -4   35.86    5.08
   6 -14   4   33.49    4.81
  -6 -14  -4   36.78    5.02
   6 -14   4   23.70    4.94
  -7 -14  -4   24.00    3.64
   7 -14   4   22.37    3.32
   7 -14   4   16.45    3.50
  -7 -14  -4   22.03    3.57
   8 -14   4    4.73    1.35
   8 -14   4    2.82    1.68
  -8 -14  -4    1.19    1.74
   9 -14   4    0.49    1.09
  -9 -14  -4    0.72    1.48
   9 -15  -4    1.93    1.34
   8  15  -4    0.12    1.29
   8 -15  -4    3.11    1.44
   7  15  -4    1.93    1.38
   7 -15  -4    0.45    1.49
   6 -15  -4    0.35    1.54
   4  15  -4    4.24    1.65
   4 -15  -4    3.02    1.45
   3  15  -4    0.98    1.57
   3 -15  -4    0.83    1.44
   2  15  -4    3.40    1.63
   2 -15  -4    1.78    1.54
   1  15  -4    1.73    1.58
   1 -15  -4   -1.11    1.56
   0  15  -4    1.20    1.49
   0 -15  -4    0.83    1.58
  -1  15  -4   -0.05    1.41
  -1 -15  -4    1.73    1.59
  -2  15  -4    2.46    1.39
  -2 -15  -4    2.26    1.62
  -3 -15  -4   -1.08    1.72
   3 -15   4    1.11    1.43
  -3 -15  -4    0.36    1.59
  -4 -15  -4   -0.84    1.76
   4 -15   4   -0.15    1.36
  -4 -15  -4    1.70    1.53
  -5 -15  -4   -0.99    1.76
   5 -15   4    1.77    1.31
  -5 -15  -4    4.06    1.52
  -6 -15  -4   -1.64    1.62
   6 -15   4    0.36    1.17
  -6 -15  -4    0.36    1.39
   4  16  -4    5.58    1.44
   3  16  -4   12.28    2.14
   2  16  -4   11.04    2.00
   1  16  -4   -0.04    1.17
   0  16  -4    1.30    1.17
  20   0  -5    1.06    1.12
 -19   0   5   -1.46    2.00
 -18   0   5   -0.53    2.27
 -17   0   5    2.75    2.51
  17   0  -5    1.12    2.17
 -16   0   5    0.18    2.82
  16   0  -5    7.46    2.58
 -15   0   5    1.26    2.87
  15   0  -5    3.01    2.73
 -14   0   5   -3.18    2.85
  14   0  -5    2.57    2.86
 -13   0   5   -3.44    2.84
  13   0  -5    5.31    2.91
  13   0  -5    0.37    2.95
 -12   0   5   -3.93    2.73
  12   0  -5   -1.73    3.02
  12   0  -5    2.20    2.93
 -11   0   5    2.70    2.59
  11   0  -5   -1.30    3.03
  11   0  -5   -0.14    2.95
 -10   0   5    3.19    2.50
  10   0  -5    0.56    1.93
  10   0  -5    4.47    3.05
  10   0  -5    1.45    2.95
   9   0  -5   -2.86    1.92
   9   0  -5    1.88    3.04
   9   0  -5    2.50    2.88
   8   0  -5    8.58    2.30
   8   0  -5   12.98    3.30
   8   0  -5   10.04    3.10
   8   0  -5    7.09    2.19
   7   0  -5    3.11    1.94
   7   0  -5    6.90    2.80
   7   0  -5    4.50    3.05
   7   0  -5    4.13    1.86
   6   0  -5   19.76    3.16
   6   0  -5   23.41    3.91
   6   0  -5   14.41    3.02
   5   0  -5    5.81    1.88
   5   0  -5    1.93    1.60
   5   0  -5    6.67    2.90
   5   0  -5    3.70    1.72
   4   0  -5    2.42    1.74
   4   0  -5    2.68    1.66
   4   0  -5    3.07    2.79
   4   0  -5    4.24    2.48
   4   0  -5    4.32    1.66
   3   0  -5    2.99    1.65
   3   0  -5    5.05    1.66
   3   0  -5    3.03    2.26
   3   0  -5    0.76    1.62
   2   0  -5    2.20    1.71
   2   0  -5    2.95    1.57
   2   0  -5    1.58    1.59
   1   0  -5    2.07    1.76
   0   0  -5   -1.23    2.38
   0   0  -5    1.12    1.81
  -1   0  -5    0.73    1.63
  -1   0  -5    3.14    2.41
  -1   0  -5   -1.48    1.59
  -1   0  -5   -0.17    1.80
  -2   0  -5    7.40    1.95
  -2   0  -5    5.74    1.83
  -3   0  -5   -0.53    1.74
  -3   0  -5    1.10    1.49
  -4   0  -5    6.91    2.03
  -4   0  -5    9.57    2.13
  -4   0  -5    4.49    1.82
  -5   0  -5    2.66    1.86
  -5   0  -5    0.20    2.72
  -5   0  -5    2.86    1.96
  -5   0  -5    2.93    1.58
  -6   0  -5    0.39    1.89
  -6   0  -5    3.62    2.77
  -6   0  -5    0.90    1.59
  -6   0  -5    1.05    1.94
  -7   0  -5    1.73    1.69
  -7   0  -5    1.51    1.97
  -7   0  -5   -0.19    2.00
  -8   0  -5   -0.11    1.83
  -8   0  -5    1.14    1.99
  -8   0  -5    1.37    2.02
  -9   0  -5    1.66    1.94
  -9   0  -5    0.37    2.05
  -9   0  -5   -1.91    1.43
 -10   0  -5   -1.15    2.11
 -10   0  -5    3.02    1.93
 -10   0  -5   -1.04    1.49
 -11   0  -5    3.18    2.11
 -11   0  -5    1.09    1.88
 -11   0  -5   -2.13    1.51
 -12   0  -5   -0.79    2.03
 -12   0  -5   -0.57    1.70
 -12   0  -5   -0.10    1.48
 -13   0  -5   -0.75    1.92
 -13   0  -5    0.52    1.44
 -14   0  -5    0.81    1.78
 -14   0  -5   -0.01    1.35
  15   0   5    0.47    1.46
 -15   0  -5   -0.98    1.25
  16   0   5   -1.25    1.25
 -16   0  -5    1.15    1.10
  20  -1  -5   -1.19    1.17
  20   1  -5   -1.65    1.09
 -19   1   5    1.03    1.99
 -19  -1   5    0.20    1.97
 -18   1   5    3.76    2.31
 -18  -1   5    2.28    2.31
 -17   1   5    1.66    2.58
 -17  -1   5    0.21    2.48
  17  -1  -5    3.22    2.35
 -16   1   5    9.30    2.92
 -16  -1   5    5.99    2.93
  16   1  -5    4.62    2.52
  16  -1  -5    8.23    2.78
 -15   1   5    5.12    3.07
 -15  -1   5    9.23    3.07
  15   1  -5    7.54    2.86
  15  -1  -5   10.98    3.06
 -14   1   5    4.95    2.91
 -14  -1   5    3.56    2.94
  14   1  -5    3.17    2.11
  14  -1  -5    4.37    2.99
  14  -1  -5    4.24    2.96
 -13  -1   5   11.32    3.34
  13   1  -5   12.44    2.74
 -13   1   5    9.71    3.30
  13  -1  -5   10.06    3.50
  13   1  -5   12.49    3.36
  13  -1  -5   14.52    3.48
 -12  -1   5    7.85    3.12
  12   1  -5   10.45    2.60
  12   1  -5   10.04    3.19
  12   1  -5   11.88    3.28
  12  -1  -5   10.30    3.33
 -11  -1   5    0.53    2.65
  11   1  -5    3.87    2.20
  11   1  -5    5.17    2.96
  11  -1  -5    2.73    3.17
  11   1  -5   -0.22    2.93
  11  -1  -5    3.84    2.98
 -10  -1   5   19.10    3.73
  10   1  -5   20.60    3.52
  10  -1  -5   20.14    4.18
  10   1  -5   20.39    4.03
  10   1  -5   18.14    4.02
  10  -1  -5   17.16    4.04
  -9  -1   5    7.36    2.66
   9   1  -5    8.44    2.43
   9   1  -5    7.92    3.23
   9   1  -5   11.10    3.12
   9  -1  -5   10.50    3.37
   9  -1  -5    8.51    3.04
  -8  -1   5    2.01    2.20
   8   1  -5   -0.11    1.99
   8   1  -5   -4.05    2.94
   8  -1  -5   -0.59    2.97
   8   1  -5    1.31    2.76
   8  -1  -5    2.93    2.78
   8  -1  -5   -0.74    1.85
   8   1  -5   -0.50    1.71
   7  -1  -5   79.84   10.00
   7   1  -5   87.44    9.93
   7   1  -5   75.62    9.98
   7   1  -5   70.97    9.77
   7  -1  -5   58.81    9.69
   7   1  -5   56.93    9.65
   6   1  -5   10.18    2.63
   6  -1  -5   10.31    3.40
   6   1  -5   11.27    3.32
   6   1  -5   14.27    3.16
   6  -1  -5   10.65    2.43
   6   1  -5   13.09    2.36
   5   1  -5   50.69    9.65
   5  -1  -5   80.35   10.01
   5   1  -5   83.35    9.97
   5  -1  -5   76.46    9.90
   5   1  -5   73.37    9.79
   5  -1  -5   69.09    9.71
   5   1  -5   69.20    9.68
   4   1  -5   43.49    7.53
   4  -1  -5   37.40    7.48
   4  -1  -5   58.34    7.78
   4   1  -5   68.15    7.88
   4   1  -5   61.65    7.63
   4  -1  -5   56.25    7.54
   4  -1  -5   61.90    7.56
   4   1  -5   54.14    7.52
   3   1  -5    8.22    2.34
   3  -1  -5    7.05    2.09
   3   1  -5   12.17    2.24
   3  -1  -5    7.41    2.09
   3   1  -5   11.47    3.01
   3  -1  -5   12.80    2.76
   3  -1  -5   15.57    2.22
   3   1  -5   10.93    2.12
   2   1  -5   17.14    3.04
   2   1  -5   18.31    3.05
   2  -1  -5   16.24    2.93
   2   1  -5   15.71    3.59
   2  -1  -5   16.97    3.33
   2  -1  -5   20.43    3.01
   2   1  -5   17.02    2.93
   1   1  -5   21.16    3.60
   1  -1  -5   18.74    4.08
   1   1  -5   25.47    3.63
   1  -1  -5   22.00    3.54
   0  -1  -5    1.45    1.49
   0  -1  -5    1.37    2.47
   0   1  -5    4.26    1.90
   0  -1  -5    1.56    1.68
  -1  -1  -5    5.35    1.74
  -1  -1  -5    5.36    2.52
  -1   1  -5    5.58    2.57
  -1   1  -5    3.62    1.67
  -1  -1  -5    4.85    1.79
  -2   1  -5   50.60    6.40
  -2  -1  -5   37.17    6.34
  -2  -1  -5   53.73    6.59
  -2   1  -5  101.79    6.98
  -2  -1  -5   26.45    6.33
  -2   1  -5   25.69    6.28
  -3   1  -5  129.39   17.09
  -3  -1  -5  101.32   17.06
  -3  -1  -5  187.49   17.32
  -3   1  -5  192.34   17.34
  -3   1  -5   94.59   17.09
  -3  -1  -5  110.24   17.04
  -3   1  -5  117.65   17.03
  -4   1  -5   26.90    4.21
  -4  -1  -5   24.61    4.16
  -4  -1  -5   25.04    4.63
  -4   1  -5   28.52    4.68
  -4  -1  -5   28.65    4.09
  -4   1  -5   32.29    4.04
  -4   1  -5   22.53    4.26
  -4  -1  -5   18.88    4.21
  -5   1  -5    0.32    1.90
  -5  -1  -5    1.86    1.78
  -5   1  -5    1.55    2.78
  -5  -1  -5    3.81    2.68
  -5   1  -5   -1.06    1.98
  -5  -1  -5    1.08    1.92
  -5  -1  -5   -3.00    1.63
  -5   1  -5    0.35    1.46
  -6   1  -5   -1.38    2.01
  -6  -1  -5    1.49    1.85
  -6  -1  -5    0.58    2.74
  -6   1  -5    0.22    1.55
  -6   1  -5   -0.20    1.94
  -6  -1  -5    1.68    1.99
  -6  -1  -5    1.10    1.63
  -7  -1  -5    0.36    1.73
  -7   1  -5    0.48    1.63
  -7   1  -5    1.13    1.93
  -7  -1  -5   -0.99    2.02
  -7   1  -5   -0.79    1.98
  -7  -1  -5   -1.75    1.93
  -8  -1  -5    3.12    1.93
  -8   1  -5    1.37    1.81
  -8   1  -5    0.36    1.97
  -8  -1  -5    2.84    2.03
  -8   1  -5    0.88    2.11
  -8  -1  -5    2.72    1.98
  -9   1  -5    1.33    1.91
  -9   1  -5    0.34    2.12
  -9  -1  -5    2.60    2.07
  -9  -1  -5    0.99    1.48
 -10  -1  -5    7.78    2.19
 -10   1  -5    3.52    1.93
 -10   1  -5    7.71    1.98
 -10  -1  -5    7.49    2.21
 -10   1  -5    0.73    1.58
 -10  -1  -5    0.66    1.58
 -11  -1  -5   12.34    2.36
 -11  -1  -5    7.41    2.30
 -11   1  -5    6.32    1.83
 -11  -1  -5    5.27    1.87
 -12  -1  -5    4.01    2.00
 -12  -1  -5    3.49    1.96
 -12  -1  -5    2.30    1.84
 -12   1  -5    0.43    1.50
 -12  -1  -5    0.10    1.55
 -13  -1  -5    2.22    1.89
 -13  -1  -5    0.19    1.67
 -13   1  -5   -1.05    1.43
 -13  -1  -5   -0.53    1.47
 -14  -1  -5   -2.73    1.78
 -14   1  -5    0.16    1.34
 -14  -1  -5   -2.12    1.38
 -15   1  -5    0.95    1.61
 -15  -1  -5   -2.22    1.60
  15  -1   5   -0.43    1.47
  15   1   5   -0.62    1.39
 -15   1  -5   -0.23    1.23
 -15  -1  -5   -2.59    1.29
 -16   1  -5    0.34    1.37
 -16  -1  -5    0.23    1.35
  16  -1   5   -1.42    1.28
  16   1   5    0.73    1.22
 -16   1  -5    1.17    1.08
 -16  -1  -5    2.09    1.13
 -17   1  -5    1.21    1.18
 -17  -1  -5    2.07    1.14
 -20  -2   5    3.20    1.59
  20  -2  -5   -1.08    1.13
 -19   2   5    1.64    1.94
 -19  -2   5    0.42    1.92
  19  -2  -5    0.31    1.36
  19   2  -5    0.34    1.20
 -18   2   5    0.45    2.26
 -18  -2   5    2.88    2.24
 -17  -2   5   -5.07    2.45
  17  -2  -5   -2.12    2.38
 -16   2   5   -2.65    2.73
  16   2  -5    0.02    1.89
 -16  -2   5    3.27    2.63
  16  -2  -5    3.62    2.63
 -15   2   5   15.88    3.37
  15   2  -5   11.45    2.72
 -15  -2   5   10.72    3.30
  15  -2  -5   10.11    3.32
  15  -2  -5   12.55    3.31
  14   2  -5   31.94    5.06
 -14  -2   5   26.93    5.38
  14  -2  -5   38.07    5.44
  14   2  -5   30.93    5.27
 -13  -2   5   69.49   11.04
  13  -2  -5   78.65   11.16
  13   2  -5   75.89   11.04
  13  -2  -5   90.45   11.10
  13   2  -5   67.70   10.91
 -12  -2   5    5.24    2.84
  12   2  -5    3.80    2.30
  12  -2  -5    3.79    3.33
  12  -2  -5    5.45    3.13
  12   2  -5    3.41    2.90
 -11  -2   5   10.54    2.90
  11   2  -5    4.09    2.50
  11   2  -5    5.49    2.95
  11  -2  -5    9.66    3.23
  11   2  -5   11.12    3.08
  11  -2  -5    6.91    3.41
 -10  -2   5   11.55    3.32
  10   2  -5   16.56    3.10
  10  -2  -5   17.08    3.88
  10   2  -5   11.58    3.50
  10  -2  -5   17.51    3.59
  10   2  -5   14.87    3.56
  -9  -2   5   24.71    4.58
   9   2  -5   32.18    4.53
   9   2  -5   28.57    4.84
   9  -2  -5   30.63    5.07
   9  -2  -5   30.09    4.87
   9   2  -5   27.19    4.85
   9  -2  -5   28.88    4.39
   9   2  -5   22.32    4.24
  -8  -2   5   73.64   12.01
   8  -2  -5  107.39   12.25
   8   2  -5   92.52   12.16
   8   2  -5   95.67   12.14
   8   2  -5   99.58   12.05
   8  -2  -5   82.63   11.97
   8   2  -5   66.68   11.91
   7   2  -5    6.87    2.46
   7  -2  -5   12.83    3.34
   7   2  -5    6.79    3.05
   7   2  -5    9.24    3.00
   7  -2  -5   10.30    2.25
   7   2  -5    7.76    2.03
   6   2  -5    6.09    2.19
   6   2  -5    3.84    1.63
   6  -2  -5    5.23    3.03
   6   2  -5    2.03    2.82
   6  -2  -5    2.88    2.57
   6   2  -5    3.30    2.61
   6  -2  -5    5.59    1.92
   6   2  -5    2.67    1.65
   5   2  -5    8.56    2.38
   5   2  -5    3.17    1.98
   5   2  -5    9.42    2.94
   5  -2  -5   12.84    2.76
   5  -2  -5    9.56    2.09
   5   2  -5    9.05    1.88
   4   2  -5   15.52    3.08
   4   2  -5   13.92    2.83
   4  -2  -5   22.71    3.35
   4   2  -5   19.25    3.45
   4  -2  -5   19.18    2.87
   4   2  -5   12.11    2.73
   3   2  -5    8.03    2.09
   3   2  -5    7.86    1.93
   3  -2  -5    4.75    1.68
   3   2  -5    7.69    2.71
   3  -2  -5    4.74    2.43
   3  -2  -5    5.70    1.89
   3   2  -5    4.57    1.71
   2  -2  -5   50.25    7.63
   2   2  -5   55.83    7.70
   2   2  -5   48.29    7.89
   2  -2  -5   55.24    7.84
   2  -2  -5   52.39    7.98
   2   2  -5   49.77    7.76
   2  -2  -5   60.92    7.71
   2   2  -5   51.51    7.65
   1   2  -5   72.32    8.90
   1  -2  -5   61.25    8.84
   1   2  -5   56.01    9.08
   1  -2  -5   63.51    9.11
   1  -2  -5   53.44    8.96
   1   2  -5   60.57    8.92
   0  -2  -5    7.74    1.85
   0  -2  -5    9.37    2.80
   0   2  -5    7.02    2.22
   0  -2  -5    9.68    2.01
  -1  -2  -5   39.57    5.42
  -1  -2  -5   41.26    5.75
  -1  -2  -5   34.36    5.46
  -1   2  -5   34.34    5.40
  -2   2  -5   19.17    3.14
  -2  -2  -5   10.52    2.97
  -2  -2  -5   19.08    3.45
   2  -2   5   22.74    3.48
  -2  -2  -5   29.09    3.88
  -2   2  -5   25.01    3.92
  -2  -2  -5   19.72    3.04
  -2   2  -5   15.15    2.87
  -3   2  -5    8.01    2.07
  -3  -2  -5    5.84    1.81
  -3  -2  -5    9.82    2.85
  -3   2  -5    7.54    2.95
   3  -2   5    5.91    2.47
  -3   2  -5    5.74    2.22
  -3  -2  -5    6.39    1.83
  -3   2  -5    3.62    1.63
  -4   2  -5    1.00    1.98
  -4  -2  -5    5.39    1.68
  -4  -2  -5   -4.33    2.69
  -4   2  -5    1.35    2.76
   4  -2   5    3.57    2.24
  -4   2  -5    3.14    2.17
  -4  -2  -5    3.41    1.69
  -4   2  -5    4.23    1.44
  -5   2  -5    2.08    2.03
  -5  -2  -5    4.08    1.76
  -5  -2  -5   -1.03    2.64
  -5   2  -5    3.73    2.84
  -5   2  -5    2.42    1.44
  -5   2  -5    3.75    2.09
  -5  -2  -5    1.53    1.97
  -5  -2  -5    3.21    1.75
  -6  -2  -5    3.09    1.76
  -6   2  -5    1.95    2.87
  -6  -2  -5   -5.17    2.71
  -6   2  -5   -0.47    1.48
  -6   2  -5   -1.62    2.02
  -6  -2  -5   -1.35    2.05
  -6  -2  -5    2.00    1.69
  -7  -2  -5    4.96    1.93
  -7   2  -5    3.79    1.73
  -7   2  -5    2.79    2.02
  -7  -2  -5    4.95    1.93
  -8  -2  -5    5.01    2.00
  -8   2  -5    4.04    1.97
  -8  -2  -5    5.39    2.01
  -8  -2  -5    1.03    1.53
  -9  -2  -5    4.77    2.06
  -9  -2  -5    5.71    2.19
  -9   2  -5    3.90    1.98
  -9  -2  -5    3.05    2.31
  -9  -2  -5    2.16    1.57
 -10  -2  -5    4.29    2.17
 -10   2  -5    3.72    1.91
 -10  -2  -5    4.69    2.28
 -10  -2  -5    5.56    1.70
 -11   2  -5   -0.89    2.13
 -11  -2  -5   -1.04    1.93
 -11  -2  -5    1.07    2.12
 -11  -2  -5    0.09    2.07
 -11   2  -5   -1.64    1.46
 -11  -2  -5   -1.14    1.55
 -12   2  -5    2.18    2.10
 -12  -2  -5    1.85    1.90
 -12  -2  -5    0.96    1.98
 -12  -2  -5    2.84    1.96
 -12   2  -5   -1.71    1.44
 -12  -2  -5    0.77    1.51
 -13   2  -5    0.46    1.87
 -13  -2  -5   -0.68    1.85
 -13  -2  -5    1.61    1.75
 -13   2  -5    0.59    1.37
 -13  -2  -5    0.49    1.45
 -14   2  -5    2.33    1.72
 -14  -2  -5   -0.50    1.69
  14   2   5    1.49    1.51
 -14   2  -5   -0.72    1.29
 -14  -2  -5   -1.21    1.40
 -15   2  -5    0.05    1.56
 -15  -2  -5   -1.37    1.53
  15  -2   5   -0.95    1.44
  15   2   5    0.10    1.32
 -15   2  -5    0.70    1.17
 -15  -2  -5    0.30    1.28
 -16   2  -5    1.70    1.33
 -16  -2  -5    2.69    1.32
  16  -2   5    0.12    1.26
 -16   2  -5   -1.11    1.04
 -17   2  -5    0.82    1.10
 -20  -3   5   -0.47    1.53
 -19   3   5    0.37    1.86
 -19  -3   5   -0.94    1.84
 -18   3   5    3.93    2.17
  18   3  -5   -2.71    1.53
 -18  -3   5    1.11    2.13
  18  -3  -5   -1.30    2.03
  18  -3  -5    2.74    1.52
  18   3  -5   -0.63    1.27
 -17   3   5   -2.05    2.41
  17   3  -5    0.64    1.78
 -17  -3   5    1.17    2.37
  17  -3  -5    0.44    2.36
 -16   3   5    2.70    2.58
  16   3  -5    0.80    1.97
 -16  -3   5    0.84    2.62
  16  -3  -5    0.18    2.59
  16  -3  -5   -1.27    2.62
  15   3  -5    1.59    2.14
 -15  -3   5    4.27    2.73
  15  -3  -5   -0.05    2.87
  15  -3  -5    1.32    2.80
  14   3  -5    1.79    2.20
 -14  -3   5    2.18    2.83
  14  -3  -5    1.88    3.11
  14  -3  -5    1.04    2.95
  13   3  -5    5.01    2.73
 -13  -3   5   14.97    3.19
  13  -3  -5   13.54    3.63
  13  -3  -5    9.44    3.40
  12   3  -5   15.79    3.18
 -12  -3   5   17.08    3.49
  12  -3  -5   15.12    3.95
  12  -3  -5    8.95    3.71
 -11  -3   5    7.80    2.78
  11   3  -5    5.48    2.54
  11  -3  -5    5.06    3.11
  11  -3  -5    6.51    3.45
  10   3  -5    6.64    2.38
 -10  -3   5    4.39    2.53
  10  -3  -5    3.11    3.30
  10   3  -5    0.60    2.62
  10  -3  -5    2.20    2.98
  10  -3  -5    1.23    2.12
  10   3  -5   -0.54    1.66
   9   3  -5   13.37    2.86
  -9  -3   5   12.18    2.84
   9  -3  -5   11.60    3.64
   9   3  -5   15.14    3.08
   9  -3  -5    6.47    2.58
   9   3  -5    9.96    2.25
   8   3  -5   10.58    2.61
  -8  -3   5    7.28    2.52
   8  -3  -5    9.46    2.27
   8   3  -5    6.89    2.96
   8  -3  -5    8.28    3.43
   8  -3  -5    8.68    2.36
   8   3  -5    6.85    1.94
   7   3  -5   34.93    4.66
   7  -3  -5   23.24    4.40
   7  -3  -5   37.31    5.16
   7   3  -5   30.00    4.87
   7  -3  -5   30.39    4.83
   7  -3  -5   30.64    4.50
   7   3  -5   24.21    4.29
   6  -3  -5   42.62    6.80
   6   3  -5   57.86    7.13
   6  -3  -5   53.67    7.09
   6   3  -5   63.60    7.03
   6  -3  -5   47.28    6.86
   6   3  -5   35.51    6.74
   5   3  -5   16.88    2.97
   5   3  -5    9.96    2.60
   5  -3  -5   12.36    3.15
   5   3  -5   18.07    3.26
   5  -3  -5   15.34    2.65
   5   3  -5   13.07    2.42
   4   3  -5   10.49    2.65
   4   3  -5    9.39    2.32
   4  -3  -5   10.69    3.21
   4   3  -5   10.81    2.92
   4  -3  -5    9.77    2.82
   4  -3  -5   14.39    2.35
   4   3  -5    9.57    2.06
   3   3  -5    8.99    2.29
   3   3  -5    8.01    2.04
   3  -3  -5    5.87    1.70
   3  -3  -5    5.68    2.92
   3   3  -5    6.80    2.73
   3  -3  -5   10.23    2.54
   3  -3  -5    4.23    2.01
   2   3  -5   11.51    2.30
   2   3  -5    9.83    2.14
   2  -3  -5    4.87    1.84
   2   3  -5    7.12    2.74
   2  -3  -5    4.61    2.45
   2  -3  -5    5.05    2.90
   2  -3  -5    9.33    2.12
   1   3  -5    4.93    2.20
   1   3  -5   11.34    2.22
   1  -3  -5    8.27    1.93
   1  -3  -5    9.88    2.85
   1  -3  -5    4.85    2.36
   0  -3  -5   33.76    5.07
   0  -3  -5   30.42    5.43
   0   3  -5   36.10    5.19
  -1  -3  -5   42.73    6.55
   1  -3   5   39.98    6.58
  -1  -3  -5   44.43    6.30
  -1  -3  -5   43.06    6.36
  -2  -3  -5   37.91    6.25
   2  -3   5   51.47    6.38
  -2  -3  -5   75.81    6.57
  -2   3  -5   67.67    6.64
  -2  -3  -5   34.65    6.08
  -2  -3  -5   23.00    6.07
  -3  -3  -5   80.90   13.19
   3  -3   5   61.96   13.32
  -3  -3  -5   78.36   13.41
  -3   3  -5   85.77   13.47
  -3   3  -5  112.28   13.28
  -3  -3  -5  127.28   13.24
  -4  -3  -5    8.94    2.16
  -4   3  -5    1.87    3.14
  -4  -3  -5    6.86    2.98
   4  -3   5    5.57    2.74
  -4   3  -5   15.03    2.61
  -4  -3  -5   17.21    2.31
  -5  -3  -5    3.57    1.61
  -5  -3  -5    2.49    2.62
   5  -3   5   -0.60    2.27
  -5   3  -5    0.76    1.37
  -5   3  -5    1.06    2.18
  -5  -3  -5    0.98    1.72
  -6  -3  -5   16.35    2.80
  -6   3  -5    6.96    3.65
  -6   3  -5   15.15    2.67
  -6   3  -5   14.74    3.04
  -6  -3  -5   18.27    2.84
  -7  -3  -5    1.64    1.84
  -7   3  -5    0.98    2.02
  -7   3  -5    3.04    2.12
  -7  -3  -5    1.02    1.84
  -8  -3  -5    7.45    2.14
  -8   3  -5    4.63    2.01
  -8   3  -5    5.40    2.29
  -8  -3  -5    5.20    2.01
  -8  -3  -5    3.42    1.62
  -9   3  -5    1.41    2.26
  -9  -3  -5    2.55    1.90
  -9  -3  -5    0.73    2.17
  -9   3  -5    1.45    1.83
  -9  -3  -5    1.61    2.32
  -9  -3  -5    1.84    1.56
 -10   3  -5   -1.72    2.21
 -10  -3  -5    0.82    1.82
 -10   3  -5   -0.22    1.71
 -10  -3  -5   -0.38    2.28
 -10  -3  -5    0.65    2.27
 -10  -3  -5    1.67    1.55
 -11   3  -5    3.42    2.13
 -11  -3  -5    0.45    1.83
 -11  -3  -5    0.26    2.14
 -11  -3  -5    1.04    2.10
 -11   3  -5    1.28    1.39
 -11  -3  -5   -0.33    1.54
 -12   3  -5    3.78    2.01
 -12  -3  -5    1.89    1.79
 -12  -3  -5   -0.83    1.99
 -12  -3  -5   -1.20    1.97
 -12   3  -5    0.60    1.40
 -12  -3  -5   -0.62    1.54
 -13   3  -5   -0.17    1.85
 -13  -3  -5   -0.68    1.73
 -13  -3  -5    2.59    1.76
 -13  -3  -5    0.25    1.83
 -13   3  -5    0.89    1.35
 -13  -3  -5    1.53    1.48
 -14  -3  -5    1.57    1.60
 -14   3  -5    0.99    1.25
 -15   3  -5    3.36    1.53
 -15  -3  -5    0.52    1.43
  15  -3   5    1.22    1.40
 -15   3  -5    1.22    1.14
 -16   3  -5    0.58    1.25
  16  -3   5    0.44    1.20
 -19   4   5    2.03    1.79
 -19  -4   5   -1.03    1.79
  19  -4  -5    2.32    1.62
  19  -4  -5   -0.36    1.21
 -18   4   5   -5.73    2.10
  18   4  -5    0.10    1.56
 -18  -4   5   -5.03    2.06
  18  -4  -5    0.91    2.01
  18  -4  -5    3.37    1.44
 -17   4   5    4.15    2.34
  17   4  -5    0.14    1.82
 -17  -4   5    1.20    2.29
  17  -4  -5    1.17    2.35
  17  -4  -5   -1.92    2.31
  16   4  -5    1.25    2.04
 -16  -4   5    3.38    2.53
  16  -4  -5    2.37    2.69
  16  -4  -5    3.44    2.55
  15   4  -5    4.42    2.23
 -15  -4   5    5.09    2.77
  15  -4  -5    1.87    3.01
  15  -4  -5    7.55    2.87
  14   4  -5    8.97    2.56
 -14  -4   5    7.64    2.95
  14  -4  -5    5.27    3.35
  14  -4  -5    8.38    3.12
  13   4  -5   16.66    3.76
 -13  -4   5   15.86    3.98
  13  -4  -5   20.00    4.38
  12   4  -5    7.97    2.76
 -12  -4   5    8.65    3.05
  12  -4  -5    9.36    3.66
  12  -4  -5   10.79    3.42
  11   4  -5    6.28    2.60
  11  -4  -5    3.23    3.15
  11  -4  -5    2.71    3.50
  10   4  -5   26.75    4.17
 -10  -4   5   19.63    4.12
  10  -4  -5   22.03    3.98
  10  -4  -5   24.91    4.76
   9   4  -5    3.11    2.50
  -9  -4   5    4.93    2.44
   9  -4  -5    2.83    2.16
   9  -4  -5    4.13    3.42
   8  -4  -5   37.32    6.76
  -8  -4   5   39.40    6.81
   8   4  -5   45.33    6.92
   8  -4  -5   59.53    7.27
   8  -4  -5   49.90    7.01
   8   4  -5   53.25    6.92
   7  -4  -5   32.33    6.10
   7   4  -5   32.63    6.01
   7   4  -5   43.59    6.34
   7  -4  -5   52.98    6.40
   7   4  -5   59.16    6.32
   6   4  -5   16.35    3.02
   6  -4  -5   10.71    2.55
   6   4  -5    7.76    2.54
   6   4  -5   11.07    3.14
   5  -4  -5   26.16    5.59
   5   4  -5   32.01    5.64
   5  -4  -5   50.64    6.17
   5   4  -5   44.88    5.97
   5  -4  -5   50.70    5.91
   5   4  -5   45.80    5.89
   4   4  -5  105.24   16.85
   4  -4  -5  133.27   17.03
   4   4  -5  117.83   16.96
   4  -4  -5  125.78   16.93
   4   4  -5  124.33   16.94
   3   4  -5   22.21    4.22
   3  -4  -5   24.20    4.57
   3  -4  -5   20.16    4.26
   3   4  -5   31.88    4.07
   2   4  -5    1.78    2.18
   2  -4  -5    5.63    2.86
   2  -4  -5    3.01    2.30
   2   4  -5    8.56    2.07
   1  -4  -5    7.85    2.91
   1  -4  -5    8.98    2.39
   1   4  -5    7.88    2.32
   0  -4  -5   23.48    4.45
   0  -4   5   27.83    4.49
  -1  -4  -5   18.36    4.02
   1  -4   5   22.43    4.17
  -1   4  -5   29.05    4.39
  -2  -4  -5   19.13    3.48
  -2   4  -5   19.75    3.64
   2  -4   5   15.53    3.45
  -2   4  -5   11.97    3.08
  -3   4  -5   28.40    4.68
  -3  -4  -5   36.26    4.95
   3  -4   5   37.88    4.94
  -3   4  -5   42.99    5.09
  -4   4  -5   25.43    4.63
  -4  -4  -5   28.25    4.81
   4  -4   5   35.05    4.80
  -4   4  -5   43.15    5.05
  -4   4  -5   20.03    4.65
  -5   4  -5   10.69    2.61
  -5  -4  -5   15.73    2.93
  -5   4  -5    8.61    3.18
   5  -4   5    9.45    2.80
  -5   4  -5    6.26    2.64
  -6   4  -5   -0.17    2.16
  -6  -4  -5    1.77    1.63
  -6   4  -5    0.85    2.21
  -7   4  -5    4.66    2.32
  -7  -4  -5    5.82    1.85
  -7   4  -5    4.44    2.19
  -8   4  -5    0.27    2.12
  -8  -4  -5    1.01    1.66
  -8  -4  -5   -1.58    2.39
  -8   4  -5   -0.49    1.92
  -9   4  -5    2.97    2.23
  -9  -4  -5    2.81    1.77
  -9  -4  -5   -0.35    2.39
  -9   4  -5    0.30    1.76
  -9  -4  -5    0.50    2.42
 -10   4  -5   -0.62    2.02
 -10  -4  -5   -1.94    1.78
 -10  -4  -5   -0.11    2.35
 -10   4  -5   -0.48    1.67
 -10  -4  -5   -0.07    2.32
 -11   4  -5    1.19    2.10
 -11  -4  -5    4.54    1.80
 -11  -4  -5    1.57    2.19
 -11  -4  -5    3.32    2.18
 -12   4  -5    1.47    1.93
 -12  -4  -5    1.89    1.71
 -12  -4  -5    0.71    1.98
 -12  -4  -5   -0.38    1.99
 -13   4  -5    0.40    1.76
 -13  -4  -5    1.58    1.62
 -13  -4  -5    2.87    1.81
 -13  -4  -5   -1.67    1.88
 -13   4  -5   -0.60    1.28
 -14   4  -5    2.03    1.59
 -14  -4  -5    3.06    1.53
 -15   4  -5    0.42    1.39
 -15  -4  -5   -0.19    1.62
 -16   4  -5    0.18    1.16
 -19   5   5    0.99    1.65
 -19  -5   5    0.71    1.63
  19  -5  -5   -0.69    1.12
 -18   5   5    1.19    1.93
  18   5  -5    0.70    1.56
 -18  -5   5    2.22    1.93
  18  -5  -5    0.60    1.91
  18  -5  -5   -1.43    1.33
  17   5  -5   -0.75    1.79
 -17  -5   5   -2.40    2.16
 -17   5   5   -0.70    2.18
  17  -5  -5    0.70    2.32
  17  -5  -5    1.33    2.20
  17  -5  -5    1.45    1.53
  16   5  -5    2.11    2.05
 -16  -5   5    2.59    2.39
  16  -5  -5    2.67    2.68
  16  -5  -5    2.09    2.47
  16  -5  -5    1.53    1.72
  15   5  -5    5.90    2.30
 -15  -5   5    5.26    2.60
  15  -5  -5    9.74    3.01
  15  -5  -5    4.48    2.76
  15  -5  -5    1.56    1.97
  14   5  -5   14.04    3.00
 -14  -5   5   12.42    3.25
  14  -5  -5   15.09    3.46
  14  -5  -5    7.34    2.75
  13   5  -5   11.68    2.90
 -13  -5   5   11.50    3.16
  13  -5  -5   10.93    3.41
  13  -5  -5   10.56    3.71
  13  -5  -5    9.57    2.64
 -12  -5   5   35.72    5.95
  12  -5  -5   42.13    5.81
  12  -5  -5   53.17    6.42
  12   5  -5   44.57    5.94
  11   5  -5    1.41    2.61
 -11  -5   5    0.18    2.63
  11  -5  -5    1.44    2.34
  11  -5  -5    1.37    3.58
  11  -5  -5    3.30    2.15
  10   5  -5   13.80    2.83
  10  -5  -5    7.66    2.48
  10  -5  -5    5.95    3.69
  10  -5  -5    2.59    2.33
   9   5  -5    4.07    2.55
   9  -5  -5    1.52    2.20
  -9  -5   5    1.42    2.38
   9  -5  -5   -1.18    2.23
   9  -5  -5   -1.12    3.50
   9  -5  -5    4.79    2.91
   9  -5  -5    3.23    2.10
   8   5  -5    4.14    2.57
   8  -5  -5    2.95    2.11
  -8  -5   5    0.39    2.33
   8   5  -5    0.36    1.80
   8  -5  -5    1.10    2.11
   8  -5  -5    6.11    2.81
   8  -5  -5    6.69    2.07
   7   5  -5    2.62    2.53
   7  -5  -5    5.21    2.05
   7   5  -5    2.83    1.93
   7  -5  -5    2.62    2.74
  -7  -5   5    2.14    2.24
   7  -5  -5    5.26    2.03
   6  -5  -5   -0.27    1.84
   6   5  -5    4.12    2.47
   6   5  -5   -1.06    1.93
   6  -5  -5    2.34    3.08
   6  -5  -5    4.17    2.55
  -6  -5   5   -0.83    2.09
   6  -5  -5    3.28    1.97
   5  -5  -5   11.79    2.82
   5   5  -5   16.96    2.97
   5  -5  -5   18.40    3.80
   5  -5  -5   13.70    3.31
  -5  -5   5   11.82    3.01
   5  -5  -5   21.56    2.96
   4   5  -5   87.76   12.50
   4  -5  -5   89.99   12.71
   4  -5  -5   78.98   12.56
   4  -5  -5   92.83   12.50
   3   5  -5   69.16    8.88
   3  -5  -5   67.17    9.12
   3  -5  -5   45.25    8.93
   3  -5  -5   63.84    8.87
   2  -5  -5   17.05    3.54
   2  -5  -5   16.24    3.94
   2   5  -5   23.57    3.46
   1   5  -5   14.81    3.02
   1  -5  -5   15.89    3.41
  -1  -5   5   13.03    3.47
   0   5  -5   22.07    3.77
   0  -5  -5   21.71    4.02
   0  -5   5   21.69    4.17
  -1   5  -5    8.23    2.95
  -1  -5  -5    4.23    2.58
   1  -5   5    4.87    2.87
  -1  -5  -5    9.85    2.76
  -1  -5  -5    7.80    2.10
  -2  -5  -5    4.94    2.50
  -2   5  -5    4.85    2.79
   2  -5   5    6.50    2.78
  -2   5  -5    7.48    2.33
  -2  -5  -5    6.48    1.99
  -3   5  -5    5.56    2.12
  -3   5  -5    5.62    2.74
  -3  -5  -5    4.31    2.33
   3  -5   5    1.41    2.65
  -3   5  -5    1.59    2.25
  -3  -5  -5    3.66    1.84
  -4   5  -5   12.76    2.85
  -4   5  -5   12.85    3.37
  -4  -5  -5    7.61    3.02
   4  -5   5   11.24    3.20
  -4   5  -5   14.00    2.90
  -4  -5  -5   18.53    2.64
  -5   5  -5    5.15    2.45
  -5  -5  -5    7.90    2.13
  -5   5  -5    9.71    2.43
  -6  -5  -5    0.79    1.87
  -6   5  -5    4.11    2.23
  -6  -5  -5    5.22    2.54
  -6   5  -5    0.68    2.18
  -6  -5  -5    2.82    1.92
  -7   5  -5    3.46    2.20
  -7  -5  -5    2.56    1.93
  -7   5  -5    2.13    2.14
  -7  -5  -5    4.47    2.57
  -7  -5  -5    1.22    2.47
  -7  -5  -5    1.53    2.00
  -8   5  -5    4.73    2.14
  -8  -5  -5    1.23    2.02
  -8   5  -5    3.50    1.95
  -8  -5  -5    3.65    2.50
  -8  -5  -5    3.17    2.51
  -8  -5  -5   -0.25    2.11
  -9   5  -5    6.63    2.30
  -9  -5  -5    5.46    1.93
  -9  -5  -5    5.13    2.68
  -9   5  -5    7.18    1.96
  -9  -5  -5   11.46    2.61
 -10   5  -5   -1.22    2.07
 -10  -5  -5    1.77    1.62
 -10  -5  -5    0.08    2.38
 -10  -5  -5   -2.04    2.23
 -11   5  -5    2.60    1.92
 -11  -5  -5   -0.79    1.60
 -11  -5  -5    3.05    2.13
 -11  -5  -5    1.16    2.17
 -12   5  -5    1.73    1.84
 -12  -5  -5    1.16    1.57
 -12  -5  -5    2.05    1.99
 -12  -5  -5    0.68    2.05
 -12  -5  -5    0.24    2.05
 -13  -5  -5    1.55    1.88
 -13   5  -5    1.69    1.63
 -13  -5  -5   -2.23    1.44
 -13  -5  -5    1.35    1.93
 -14   5  -5    0.58    1.42
  14  -5   5    1.28    1.39
 -14  -5  -5    0.21    1.76
 -15   5  -5   -0.22    1.27
  15  -5   5    1.99    1.22
 -15  -5  -5   -1.90    1.52
 -19   6   5    0.97    1.49
 -18   6   5    1.83    1.80
  18   6  -5    1.77    1.50
 -18  -6   5    3.33    1.81
  18  -6  -5    1.05    1.88
 -18  -6   5   -0.65    1.70
  18  -6  -5    3.68    1.83
  18  -6  -5    0.94    1.21
  17   6  -5   -1.58    1.75
 -17  -6   5   -1.82    2.04
  17  -6  -5   -1.88    2.25
  17  -6  -5    0.06    2.06
  17  -6  -5   -1.16    1.42
  16   6  -5    0.46    1.97
 -16  -6   5   -2.00    2.26
  16  -6  -5    0.59    2.58
  16  -6  -5    3.46    2.36
  16  -6  -5   -0.56    1.58
  15   6  -5   -1.68    2.19
 -15  -6   5    4.65    2.43
  15  -6  -5    2.34    2.88
  15  -6  -5   -2.13    2.58
  15  -6  -5    1.83    1.75
  14   6  -5    0.92    2.39
 -14  -6   5   -0.65    2.50
  14  -6  -5    5.07    3.14
  14  -6  -5   -2.11    2.76
  14  -6  -5    0.43    1.82
  13   6  -5    0.39    2.44
 -13  -6   5    0.85    2.54
  13  -6  -5   -0.49    3.30
  13  -6  -5   -1.10    1.97
  12   6  -5   -0.11    2.56
  12  -6  -5    3.04    2.28
 -12  -6   5   -0.04    2.64
  12  -6  -5   -2.61    3.50
  12  -6  -5    0.91    2.06
  11   6  -5   -0.23    2.62
  11  -6  -5   -1.64    2.37
 -11  -6   5    2.67    2.62
  11  -6  -5   -2.35    2.42
  11  -6  -5   -1.25    3.65
  11  -6  -5   -1.15    2.11
  10   6  -5   23.68    3.89
  10  -6  -5   19.57    3.61
 -10  -6   5   19.79    3.73
  10  -6  -5   14.33    3.63
  10  -6  -5   19.75    4.07
  10  -6  -5   18.95    3.44
   9  -6  -5    4.07    2.32
  -9  -6   5    4.35    2.45
   9  -6  -5    1.21    2.34
   9  -6  -5    4.49    2.97
  -9  -6   5    4.85    2.51
   9  -6  -5    6.46    2.17
   8  -6  -5    7.38    2.37
  -8  -6   5    5.27    2.44
   8   6  -5    5.64    1.99
   8  -6  -5    5.49    2.32
   8  -6  -5    9.75    2.94
  -8  -6   5    3.06    2.56
   8  -6  -5    5.01    2.15
   7  -6  -5    1.80    2.09
   7   6  -5   -1.12    1.95
   7  -6  -5    2.88    3.29
   7  -6  -5    1.58    2.68
  -7  -6   5   -1.99    2.33
   7  -6  -5    2.78    1.99
   6  -6  -5    9.13    2.66
   6   6  -5   13.15    2.65
   6  -6  -5   13.74    3.09
   6  -6  -5    9.57    3.66
  -6  -6   5    8.99    2.89
   6  -6  -5   15.82    2.66
   5  -6  -5   14.89    2.75
   5   6  -5   14.96    3.28
   5   6  -5   13.01    2.90
   5  -6  -5   14.06    3.68
   5  -6  -5   15.47    3.16
  -5  -6   5    7.96    2.98
   5  -6  -5   15.88    2.79
   4   6  -5    0.36    2.49
   4   6  -5    4.88    2.16
   4  -6  -5    2.29    3.01
   4  -6  -5    1.46    2.37
  -4  -6   5    0.02    2.22
   4  -6  -5   -0.26    1.96
   3   6  -5   -0.40    2.48
   3   6  -5    3.18    2.23
   3  -6  -5    2.57    2.92
   3  -6  -5    2.87    2.27
  -3  -6   5    2.14    2.31
   3  -6  -5    5.99    2.07
   2   6  -5    6.71    2.61
   2   6  -5    8.19    2.49
   2  -6  -5    7.58    2.10
   2  -6  -5    7.90    3.00
  -2  -6   5    8.46    2.52
   1   6  -5    6.67    2.52
   1  -6  -5    7.52    2.23
   1  -6  -5    9.38    2.94
  -1  -6   5    8.11    3.14
  -1  -6   5    9.15    2.58
   0   6  -5    3.19    2.26
   0  -6  -5    2.16    2.60
   0  -6   5    7.08    2.96
   0   6  -5    9.41    2.78
   0  -6  -5    5.37    2.04
   0  -6  -5    1.84    2.18
   1  -6   5   36.27    5.84
  -1   6  -5   40.58    5.77
  -1   6  -5   30.87    5.55
  -1  -6  -5   39.25    5.44
  -1  -6  -5   33.28    5.52
  -2   6  -5   17.12    3.83
   2  -6   5   24.77    4.02
  -2   6  -5   16.95    3.64
  -2  -6  -5   20.66    3.37
  -2  -6  -5   21.78    3.64
  -3   6  -5    8.24    2.20
  -3   6  -5    0.88    2.72
   3  -6   5    2.12    2.78
  -3   6  -5    4.30    2.30
  -3  -6  -5    4.00    1.86
  -3  -6  -5    4.60    2.38
  -4   6  -5    2.23    2.12
  -4   6  -5   -0.70    2.22
  -4  -6  -5   -0.37    1.79
  -4   6  -5    3.68    2.65
   4  -6   5    2.30    2.69
  -5   6  -5    2.53    2.22
  -5  -6  -5    0.86    1.81
  -5   6  -5    4.27    2.19
  -5  -6  -5    2.14    1.85
  -6   6  -5   15.68    3.09
  -6  -6  -5   14.58    2.87
  -6   6  -5   18.36    3.09
  -6  -6  -5   15.34    3.27
  -6  -6  -5   12.94    2.92
  -7  -6  -5   14.42    2.77
  -7   6  -5   13.63    2.83
  -7  -6  -5   14.77    3.22
  -7   6  -5   14.73    2.89
  -7  -6  -5   10.14    2.82
  -8  -6  -5    3.79    2.03
  -8   6  -5   -0.09    1.87
  -8  -6  -5    0.97    2.46
  -8   6  -5   -0.83    2.03
  -8  -6  -5    1.21    2.10
  -9   6  -5    2.18    1.96
  -9  -6  -5    2.35    2.39
  -9   6  -5   -0.25    1.63
  -9  -6  -5    2.76    2.38
  -9  -6  -5   -1.69    2.15
 -10   6  -5    0.36    1.89
 -10  -6  -5    2.41    2.25
 -10  -6  -5   -1.64    2.28
 -10  -6  -5    1.13    2.08
 -11   6  -5    1.84    1.81
 -11  -6  -5   -0.42    2.14
 -11  -6  -5   -0.05    2.17
 -11  -6  -5    0.11    2.05
 -12   6  -5    5.34    1.88
 -12  -6  -5    5.61    2.17
 -12  -6  -5    8.16    2.21
  12  -6   5    5.39    2.22
 -12  -6  -5    4.89    2.16
 -13   6  -5    2.60    1.55
 -13  -6  -5    0.46    1.89
 -14   6  -5    1.48    1.31
  14  -6   5    0.95    1.27
 -14  -6  -5    0.25    1.64
 -15   6  -5    1.83    1.12
  15  -6   5    1.05    1.12
 -15  -6  -5    1.19    1.39
 -18   7   5   -0.99    1.58
  18   7  -5    0.17    1.35
  18  -7  -5    1.24    1.62
 -18  -7   5   -0.61    1.48
  17   7  -5   -0.99    1.59
  17  -7  -5    0.88    2.11
  17  -7  -5    2.59    1.93
 -17  -7   5   -2.14    1.77
  17  -7  -5    1.42    1.22
  16   7  -5   -1.61    1.89
 -16  -7   5    1.51    2.12
  16  -7  -5    1.88    2.43
  16  -7  -5    3.46    2.18
 -16  -7   5   -4.09    2.03
  16  -7  -5    2.01    1.40
  15   7  -5    0.63    2.05
 -15  -7   5    2.01    2.27
  15  -7  -5    0.98    2.74
  15  -7  -5    0.72    2.42
 -15  -7   5    3.74    2.21
  15  -7  -5   -0.56    1.58
  14   7  -5    2.58    2.28
 -14  -7   5    3.70    2.43
  14  -7  -5   -1.73    3.04
 -14  -7   5    3.42    2.38
  14  -7  -5    2.83    1.72
  13  -7  -5   11.43    2.50
 -13  -7   5    8.85    2.73
  13  -7  -5   12.89    3.43
 -13  -7   5    3.95    2.66
  13  -7  -5    5.23    2.12
  12  -7  -5   19.96    3.14
 -12  -7   5   13.53    3.32
  12  -7  -5   17.93    4.02
 -12  -7   5   11.50    3.27
  12  -7  -5   12.41    2.81
  11  -7  -5    4.22    2.37
  11  -7  -5    3.47    2.97
  11  -7  -5    1.52    2.44
 -11  -7   5    2.85    2.55
 -11  -7   5    3.42    2.58
  11  -7  -5    5.43    2.02
  10  -7  -5   13.24    2.77
 -10  -7   5   11.68    2.88
  10  -7  -5   10.92    2.78
  10  -7  -5   15.14    3.27
 -10  -7   5    5.75    3.00
 -10  -7   5    4.73    2.95
[truncated: 96,893 more chars]
